# Supplementary material for: A G protein–coupled receptor mediates neuropeptide-induced oocyte maturation in the jellyfish Clytia
Source: PLoS Biol. 2020 Mar 3;18(3):e3000614. doi: 10.1371/journal.pbio.3000614 (PMC7053711; doi:10.1371/journal.pbio.3000614)
Supplement: S1 Text — GPCR, G protein–coupled receptor. (DOC) [file pbio.3000614.s003.doc]

>TCONS_00037296
MMQFCSETLNEKLDISIQIIDSVIAIIVILFALFENIFVLLLLWKHRHFRTPTDIFIACLTVADLFVITLPVPFFIGLYIGKWNASQPWQQAYHVVDTISSTISITCLSILAFDRYFIIVHPYIYQRKITLNLSLIMVASIWVYGISTGVLRIVFSEETFSWFTILVLYGWPISLIIFCHVNVAIIAKQHAKKILKLQVHKTSGKGIKERYSVLRKLSKAKFHSKKNDKKVSIKSNHLKINSEIEIDYSSECSVSTNSSRQKTEPTKSDSAIQVRNLSRADSSSIRFRVSLNYSNVTLQKNIEEIVNEERQDEANKEKNGRKKLPPLARRSKILSYINEELNDNLSEQNPSNSTDKEGSDAKKPEVEPAKQEVLKHSMSSPQISLKSDANRKLKATLKKSDSLPFTNAAGQPTLGRQFRHIVRRNIDKNRQKRLIREEVMKIIHQIRRLRRELKAAILLTIVMVIFLCLWMPFWYIHIMVIGGRFDGTDKSHCLLLKYFKLLHYVNATINPVYYVLLNSKLRNACKTLFESIRYRNKRKVRPEKNDTTDAI*
>TCONS_00068124
MIANCTSIFIEVYTTLKNFSHIDIHRAALVLCRHFNDIRFGTIDQSVINDLHPICCDQRSYHVGYHLCQDVLQPTTYEMHHICPSLEEESPLKQYELLTYVLLGILLPLGLLGNFTVLYAILKLQCLPRQTGNFLTSLAFADLGVMLQYVFWFICIQARISLSKTVDLYFHPSTDMFFSALVLLQITAISIERAVAVTRPLKYPSLVSPKRSKLIVYIIWSVGLFFFLFSMSRIFIPAHSYTNCVFVVAAIVLLVFPISTIVVCYSMVLVCAYKNLSEDRKRLRMLAVFLKRTYDNNGQDNDSSSDSSSYDDNLKYRHNNIRCREIRLAINVAMVVLPFLGCWGFFLFINVYEVLNDYYFLGIINWLMSILPFMVSCLNPILYLVFTRSLRKAVKSLIKRKMKAKLSRTEVSIMTVGSNNIIFGNNNNGSASRKVSTVIGRKLMRDQSREMETLQEQLLTLEKEKEQVCTTSID*
>TCONS_00007133
MAYKWVSFAHSFQNLELTNQIVIILLTIVFFLGIIGNAVVLFTFLKKRHRTVFEKRLVLLAIVDLVSSLCVPSLFIYGTLTHFHAPHLTEPVCKIWLSLFPMSVTISQALLVFISFERYHRIQKPFQRPYQIKYVFLPILVISVALVSPYTYTLKDFCRTQDMTYHKIYVILNVARDIISVLAMLYFNYRTGNCLNQNQDSICVSNHSNLKSKRIFRTLLKMVVVFTILVTPVDFYQFSVLNLMSSFPPYLNQVNTMLVVLQMFNSVANILIYSISDQNFRLKFLQSVKMTFKRNVKSGDLREEMNNKISATNESNSTTTNIWL*
>TCONS_00054346
MMIFVRSLLLLTLSFSLGFSLSLPNVQRDFADPADSKPRMNEKSTPQNTTMTPLWILGKTAKTGQEGAGSSKEGAGKPFDEIGSNDNDTYIILPENGTAMEVLCGHLEIDPSDCTCKKIEEIIPGYCEPEELPCQVDSSDIAEKSLIVFISILGIIGNILVLIVRVRNWKKSLHYRLISGLALADLTFCCMFLFISIPAIWLCRWPLGKFLCTLLRTILFMSSNVDLGFILIIAIERYIGIVHPFQGGASACKIYCMVGINLLASFLAGFPFFFIFKVDSSGKCTEDWSMFLSNASYVYGWVSNIFLFLIPIIITALLYWRGLKTLKSTLFRQEMMLTLDEASRKNLVSENHRILRIISTILLAFLLLVGPNHVAWFLSDNFTLAGGSRLVFFKISSVAYAIHTSINPIIYSIIDRKFRRNVYYMLRKGRRRKSFTTTATAVHFSPVHTQVMIENGNGSLGSAVGSSRPDSRTSIRNGEQPLELTEQTV*
>TCONS_00057493
MVYCLLFIAFYLPIALVESLNHTDISPSESPVKTNTPIRVEQGLTVKEFCKLLSKNFPMSRCKCPDLGPVCGVLKETADEPPKPIPVVCGPIVYTKAIITISLSALGILGNIIVIILSKKNWNSSAFCHKLIGALAMADLLFIVSVVITEVPKFWTCLWIYGEITCKFIYPMTNMTATLGLGFVLIISVERYIGITYPFSRGLSSTVIYSLVALNAIVSTVSVIPASIVLSTHKEGPQNENVCNEVWKSPGHSRIYTWVLFVTSFAAPVIIITVLYLLMLFKLKKATTKCLEKMTNADDSIQLKRKRENKRVTAIVMSLLVAFVLFVSPNRVFWIIKDEGILDKIMKENRQTTGYINLVCDTAYIIHAVINPFIYSVVDSKFRSSLKRLFTNRKPDLSYSSKGYSYRKDSARITTATSCGNLSQVSGNSKVDDV*
>TCONS_00058970
MNNSTTETFSLETGPPGGSLILYSITLCLHFAVQWVIYKLRLHTSNNYYLIRVLSLTDSLAGSWVLFFVLLKGVGIKVESIVLKVVLSSFLMSSNSMSLVITMLIVTDRWIAIQFALRYHALVTRRKINIAILISSVTLIVIFISLLFCQTKQAGQIVQRNQYSLFFSGGLRSITCVYIIVFAKLTLKVRNQNEARIQNITNFHGTEAERLDIISKLTRSIKDVWKLNIWTCFFLVPRIFSSIFQVYLPIQMINDFKIFIFLPNAIYLISNPIVYLFCFTKIRQYWYRTLIARNSVNDNETV*
>TCONS_00075484
MVSSAETVPESWVYLWILFFIEACILIIANIIASTVILSSKHLRSIFNYILLCLLFITHVFTGLFIVIRVALLLWIKSDTTSALEYVTLLRDTATSLEVHLTILISVERFIAIRKPFLYAKMTKIHAAIGIGIAFALTIVFSINRIFWSAYFIPAFVVTFTGGLVTTISNYILYRSVKRQCMEIAATIVDRSGEKQKKRRELMKKRQLRSLKICIWIAASYILTWFLLIGGATVQQQVKSMSSNYLILFALVGYSNGLWDVIIFFHWNNTAKRQFRKLIHVSKAGEIDVSETEGCKSAVTENMTTNLRQLSTKLQN*
>TCONS_00016194
MANNSSNSSYFGGMESYPVDWSMPEKMTPQFKLGLSIYYSVLISIAVLFNVILIGTICSRRKLLTVTNILVMNLAIGDLVTSILVVPFDIELLLRGIFPFGKVMCAFSSMAFLLSLPSSVFCLLLLTMERFVSIVFPFHRIRYIRKRNTLIAIGIAWAYSLLFAIIPLFSKEEVVVIWMEQCHFLYSYDYLYMQLGLNFLLPVCIIVTMNLVLFRVASKHACDMKRRSLIGSNHKVRPSMIKLGANIKAAKTVLVLVFLFLVSWLTLILLTFLNSLCKICHPEYVTYLGNAINFSSIALNPVLYGLRNSEIRRQINIQKRNFLSLFCPSYAKVPASDRSMDSSVYTTHYDVNSRKSSFAVTFITESET*
>TCONS_00043759
MMKRYLLYFNHTWRKCELDFRRSPQPVRDVFGVLFIIVGVTAICGNILALYYLVKPPKKEAKLKSDKILLSLVINDLIIGFFVCPMMGFEQFFEYYFFVCHAQAMVISTFYFVASINIAYIAFYRCRILMKECDAEQYLETVSVNSLIICWWVIPPLLCVTTYSIALRYYVPMLALVYLLTLGIVCVSYVIIIRAIYKVKKTLSTNHTCRKSQARFKVGQKVAGFIICYIVCFSPIAVMLVVNLFYLCLDLKRPPGLQIFFIVADFLACVNSCINPWVYTLKKHRLKQRMERKKRQRELMKKYAVVVY*
>TCONS_00044005
MHLEQYIQVLTYTILAGIIVLINFISLIIIFWSKTLMSKPSTVLLINLIGTHLLQGMVVMPIYALRKSKQYPADSYPIVCDCWRFSYMLTFYGTCINVLLIGLDRFIATKYFIKYSGQHYKHHHFLSMVSLAWTYVLLLCLIPFIPINRGETPNHPFYCHYIQPPEWTSFMLIFNTVLPYLSVILIYVYISKQIGNSTKVAYKNGKTNNNNNNSNNKNLQIEENVRDKRFDSKDSSCAIIIESIPKSKKSWQYKKVTKLTFRIIFIYGATWAPSIIYYSITTMKPSTFSQAYYVSQLEMILTFTIKYITFFNAAAAPILYCYNHTEFKKEAKRFFITLKKKCCGASTKRYNVSIRR*
>TCONS_00031084
MLMLNLTICLAHFELTLPWLTTYCRLFSSNGTTTAATPSAMNAEYVIKTYCCPWALNTTHEHPKKLTRLEETRHMCSFPGLSHNRCKDNQDRDQSFIDAVNYGFFTCVIPIGCIANLLMILTISRVSHNHNFVPMLFIKNLAIADIISLLGYVIMYSVYNNWTTMPTKMYKYLFSSFDILTGSASLLHIMAISIDRAIAVVFPFKHFSGTINSKARVSTILLWCFSILLFILSMTRIGYDDEEFSTHFHYSVIIIAFMVPCAFVFLSYTVIIAVTIRSNQQLVRDNVRRNSAISTTGLNRFREIKLAINVTVIILPIMFGWGFVAIVSIVEGIRDTLSVYGKLIFIVPITMSSINPLVYLMMTASLRKNSLKTLHSFVFCKTACCISFATNNATRLRFGSYSRNSTTRDSGMMIDDVVEQLTNLRERNERVEENSEN*
>TCONS_00054544
MDSILMYSITILIALFFTSFNILTLLVIASSPTLRKRHSSLPTMSFLVASALQGLIPAPLYVYRKLAAPDNYPGWACDLYRFPYLFCGHIMQMSILLVSLDRMIAIKFPFRYESKSVRKTMILAILVLWIVTLAVDIVPFLNGIRDVKEDCLFNPTRFWGLSVIVFYNMLPFVMVLVNYSIIWCVAVKFASDDRQRQDSIRESNRCSEETAFVKHKTSYGAMKANVTKTLSNLRFYLEIKATKTSLILICVYLICWGPLSAFYILDHFCNGCYSEGNKNKNIRAVIKLINFSSSLLVPLFYCWWNNDYRTTAGNFLKRFCLLSTGNKKVRKNGTKRNTSNATHHTVDTRIEESNFSIS*
>TCONS_00056239
MIDDNFHFFNYPMITINSTEAATISTTATATATATLSKPQITPLQFRMNALVTLLFSIVVIFGNGAVILVFVFDKTIRTINNKAVTLLAMTDFLRGTLVMLPKVVTHLTVSYSLPEPICGITAVFSAFTFFFHPMVLAMIACIRYFVIVPWSRRAKYMTVTRLRIIFGIVFSSAVVFSILPYLGVGEYKFSPYHGVCFANWEPVNRVFRSIFYVFVIGVAFPVLTFSYTKLFLMLRKHNKAMRRHVVKSHPKDLATRNIVAIEKGVSLTRVKRRSHSAIYYEEFVKHKDRLSTDDPGKNVEQSAELKLFESLDIESLKIKHKERISIYSDNLGRHQNSSTISLDVDICTVDQLIQTRSKIKVNSSATESVEDAARITFSENRKSKVKLSFGRIHLSKQEYQMTKLMILIFLAYVVCWFPAAIVNVVALIDTKHVPEIWFAVIVTMVELKSCLNPLIYGIGNQMYRDKIKTFFKKHLPSVCK*
>TCONS_00008333
MANISTCDNLYSRRFHMNNMQRLILVGYNFIVNGVLTFTLNSVVIYTLLKTKQIRKPAMRLILYLSVADLYLSLASPIITGLIYIKYAEKENCTVELILQFFDCFASVLSPFILCLVAYDRYACMKYVSNYNAKMSKKRVNYMTLFMVFLTGINSTLIVIGTYTKKVEEFMIGSIILGLSVFFPLIWFFIRARIMMHRHVNMMKTIRSSNAKFIRSFDRALSRMVFAVLVCCFVCFSLFAISNILNGALYDEMEGDENKGWFEFSYPLTSAVSLTQSALNAIIFLAMNKKSRRFWRFSFKRRVTXWSYTPC*
>TCONS_00017850
MEVTNITYLTLYGLLFIFGVTGNTLIIIFFKFKDKTTKPNYRILIIALAFIDLLSSIYNTIFYQIPMELQKLIIPWYLGHFMCHYSSIISFSMTVVSSNILCLMVGVRYRQLAYPFAESLKKRYLFLGILIGIAISFGTALAVQKPMVLTHGFCGFDFGGDFFNDTKIRDQFYQQTAVTSFVTISIQMFLPLLIILYMTYLTSRLIHHRKKIRFNRNKQFQLADKKTDRLIWMTVKVYFSLIIIPASFSIIQGILMIKAQNFVNDNLMTFMIVGFYCYLLLLCNSVANCFLYAGRVKEFRKFIKRFCCSCTQQKAIYRFNNSPKTSTTTYSSSHTSPNRIPSNPGFDQQQ*
>TCONS_00067893
MNNTDASSIIPCTFNYPDINDVTRYVFGSSFILCALLAAIGNTISLVILNKPSMRTKSNRFLTSLAVSDSLVGFLLCPLTAIQLIIPDLLTNCYAEILRVFLSTSLVGISAIMVALVAYDRYLMLSDLSKYYKKMSNFKSKIYILFAWILPAALQLFYMVHGVIYLLVICVLAVGPFVIIVVSYRLMTSTMRKKTAELAAHSKLGSNAQKVERTDRRNLKLARKLVVLVLFYIGCLLPALFNFLAEITIRVLKKEKPASLQTLTVFALFCASVNSVINPAIYVSKYPEFKREFWKLFGRKSRRSSYLSEFSSIFTRRSEKQ*
>TCONS_00054553
MAQAIIIAIVVLTAIILLFFNILSLLVLLFTPKLRHRLSNLPVISFLIGSLLQGGLPAPLYIYKILVHQSGSEPGWLCDLYRFPYIFCNHIMEISIMILACERMWAIRYPFTYSKVLTRRTFNFVLLSAWFVTICVDAIPFFNDNRNDNCSYVPGRSWGLSVIIFYNIAPFVTVVINYAIIWKVAYGFAMADRRRSESLRQCNQVTVSLIDDEGNKTHTSSMRSYQKSIQFTLEIKATKQSMAIAAVFLFCWLPMSILFMADHFCKNCISENEYFARRVVKILAFSSSLLTPLVYCWWNKDFRHCARRMFRCKGKGEFSEASHEYRL*
>TCONS_00068121
MVQDNIINLIKTTLHPIPIVFGEKYNKTDSSSGLNNNRLLVPTSGITNVSSNNYPEIPLGTEIGISTAVFAGLGILINALVITVIVMAKTRQYSTYKHLMLHLAACDFLCSIMLLPYVPLELKSHYWTYPDATCQIIYPTISLLTNVSTGTILIITIERFRGVWFPHARQWGGTDVKKAFAIVWLISLVSVLPNIIMLRVKQYDNIIYCNEVWDENDPTYKRLYGFSFLAVSFFIPLLGITIMHTLIICRLKYKELTPDNMSAHQQRQNQRIMRVLTGIIAVFFCTVSPNKILYFVWDVDPQLEKDLESNTRYYLRTVQFFYWSRVAINPMIYCFFDTRFKKDFKKSTRRMRGLSIRDSEVRSRSASQRTSTILSVRSRANSSFIGEAEEAISRCNRMSKISEMDATSLQTFVEDRGRRVRSATVDTDLSVSPMAHSTLVKQGSR*
>TCONS_00024150
MNKTLANFSEVFAALYIFLMIASITGNLVCLFGLTRKYHKRRFRDHFFISMVICDLLRISLTGPMEIRGLMQQQVTDESFCIGFSFIMSLFEFTSISHLLLVVMDRYICVCKPTLALKLYLQPTTIYKAILLSYLYGLFWSVLPLFGLGEFGFQIGELQCGLKPKHDIASKVYILLVLLIAYIVPVGITIWCFFHVWKRTKTNNNGVVTVSDESQDQKDLRKYFSSDRKQFQLILALILTFIFTWFVYDLTMFEEIYIAQEANAYAEIVTTFIGQSSALITPLAILAFYTDLQKTFMKFLGKKRAENTSVTKSRASTRVVPIAGSVETPSAT*
>TCONS_00079424
MIQTYTIFLIILISLGSISNGLMVYHCARQLKTLKSAILLSMAVTDLLQCLIGYILQMVINEIVQNDNLCITAAFCFGLCGVASINHFLVLFIERTIRITGSGPLISKLDDKKYHILAVIWAYSLFWTAAPIFGWGSYQSKIILVPNCPVRVPFLSLSQELHLYGIIILVFGVAVLSIGGLFLYTQSVLSRNLNSITKKSEYPQPHLVAPRRRQIRRFDQMTLGMSAVFFFAWIPFACIAFYYLIVKKTPHELLVLVAPVMAKSCVLINPLVYAYYYFHIGIKDFFMLDSFKTQRRMDTQKTDSRRPFEPPVNTWV*
>TCONS_00003080
MKEGILLVVLLVCQLCLAQNVTSNPSTGAPKPSHGLDIKQICKDSSIPLDMCTCEKLPGLCGTLPPQNETVTVPDGATVEEVCKLLNIKNCTCNNPLVSQYCGESKKTVYIIRCKPDAERLRAILAIVSSFVGLIGNGFVMIVTMVNWERSTKCHKLIGGLAIADFVFSIIQIIDVSPYLRAENVCDWIYGNVGCKFMASVNALSSLIGVGFIVIITLERFIGIIYPFSRGLSSKKINIAIFINIIISIGIVIPISIVSEYNSIPKRCFENWSKESSRFYSWFTLIFSFILPMFCLIFMYGKIIYRLHTTKTTDIDDFHQKQRQKENKRIIVILLLVLITYFVLVLPNRLVWILIDENLINQNTSLSTFHHWKLYASLPIVMHVAVNPLIYSIVDRKFRSCLKHIFCGKRVIEWNSLFRMTRKNTVSISLQTISSKL*
>TCONS_00041027
MDWNIASIIATVISLASLLFSLIALLICVSQQLWKKRDAILLFTIFLVDIAISCILATMNITQLKNLEITNVGRRVLSNMFLFMFLLSWGVQCLIAVNRYIVIIFPFVYKKVLSRKCLCILVSSMCSLCVAGCILSSALWTSSDSTSYDRKTLYRSIWVRLSPIVVIIVTVLHVLFLIMIFIMECYLWKVARGHQNRYRSITHSVNSTRDPEAKRPSITQTLQKRLSFSTQRMAVRRTPFFLLGAHFCTIIPYCIIALVYALKNRRLFESSTFDYLCLFLLVVNAFRPIINVFHHISSTKMKKFKLSLQMFLTKNSELRTDYYIENHKEVENIFKLRRESAHSIVTEGSIV*
>TCONS_00052443
MTSFDCKGVQAPKAVSLFSACMAILLCFLITVGNSMIIWVIYKDPLKKLKTPFTYFIINLATADLIVGLVTCPIYAVSLIQEYLECLNGDLAKLMHMTFFISCTASILSLIALSLDRSTSVLCPLKHSSYFAVNRCRFITLGIWVLSISITLVYLKIGFLYQMVVFAGAAIGISFIILLVTCFLVFKRTEQRNENRRRSRAMSKDDLLDIQTTERCVLTHAFLYVILFFIVTYLPATIMIYLLEFFPSWDCIVRHWIRDLAIFFVLINSSVNPIIYTIRLKNFRRSLRYLFLKKKRGDSMNTSRTRSIRSSTFLSSTTNLDFHSTRPLTKFVNTENTVDSL*
>TCONS_00057489
MSNNNGTTVSSQAQKDLLKILEIRNSIWNYIQTPMLSFGVLGNLIIIIYFLNLNWNKIKKMSSYHFLLINLALSDTLACGGTAFLLHYFMKPAWELGRFGCIFVMNVFINICPMASCLLLIATSYARYRRIVTPFKRRLNKKQYSIVCLFIWILSSLTYLHYFMNRKVVEIDGNLQCRYFGEEFANQSYGFVWDIFIAVTVMVYFYIKIKQRLDHADISSQFASNDASRQRNRLVLRTLKALIVVYVIFAYPGRIFALIGNALFYYGSKENPPNQDLMNAGISLVHIIAMFLYFSNNIVNVFVYFKLMPEFRSFVLTIMTLGIYKKKGTSKNKPEK*
>TCONS_00075543
MDENSTTPTCFTPYPRFHLSSEQKIILTIYNVLVNGVINMSLNLLVIYILIETKQIKMVAMRLILFVSISDVFGAVSMAFFIPILMLKNTCHFSMETITLFQLVLWGHMSGYTLALISYDRYKRVKLQHCYKLIMTPRRVHFMVLIVVMLAFIHAILFTLGMFYNKFFGTADKIVFAFDLTCLVCIFYFYVVFTNKTNQAARRFSAISTYNKNSNYLRTTNLVKRILIGMAFMFAIYCAGLIPKTMFKSYLDSNQQLGEVIFMVTNFMVHTNGALNAIILLYNDKKARKKVKLMCCNFAKNLKDEKTQSARTVHRDSIDD*
>TCONS_00063935
MATQDFNITFMNSSTQLNNTYKLRNQTVIGRRVVMAGCGNLEFNPPYHISGVVIASFIVMVNILVLALISKNKKLRRTPANFLLLSFSLNDIISGFSIIVHMIPYYYLTVNGCLKFRLVFNQSYMIASHMISYLLLLNAVGHLLLLSSERFISLYYALRYQSLVTRGRIIMACCIVWTIASLMTLVQLFWIIPYMTSKNPASSIEMFRLHSYRYTLVIIIAFFFIPAIVLITQYSWLFFLIQRLIQSAPGSRKTNRSLKERKALIIYCAMFLCFLVCTLPYMVLQLLYNIKPRSLLNFPSALLEGIFLLRFIVSIINPLLYTLYKRDFRQAATVTLLNPLRKLFRKDFDYYNRQHIYLSTRDANSSYIDNTSTFDSSTTQYNNNTLMASPCTNTDKLSPTSFSSCEKNSLLCK*
>TCONS_00021955
MDNANATICNSTQCTVFPTRTAETAYKIFCSSIITFSVILNTYEIYIYLVKRVRQTTFNRALANLAAANTLQAIGYFPYLFVDLQVLASLKNKIIERVVCGLVDGISIYFAFAISNAFILAFLSVHRYLVVKHPLQNYVIKTRWLIVGWLYGILWLVPNLLTMRYVETFCFRDFGGIELIGKMYKASLSIFGLFVPLGIMVLTYRLTIRTFDQNTELGTAVSARLRYRKAVIRLLGCLILVQFISWCPFGCYFFFKMLHKYEGCCANHTDVFIYKCIMIPCLFAPLWNVIFHSSYCHEYRRAFFQTFGKIIKRTQPVKNDKNEQCDAEGADDQN*
>TCONS_00066159
MNNTGSEPPVLTDILSIGAIILGSIISITILITNSCLLFGFWKSRCGKKQITIVFLVPFICTHWFIGIGSFAQTPGLVIIDATYQQVVLFNDFAGIYFRVVIAINFSLLIMLLIDRMMAVKKPFVYQNFTKGKAYKILPAALIFPALYLLALLLVDFEKSATICSFSYFSTGFILIAGNIAIFLDVHKQLKQIHHLTVSTHIQCTNTTKDDGQPLNKKQQNPAQIFKKKLQKSVLVSMMFTLTFVILWLPTCILTITEFIQGRYTGKIPTAPNPELTGSLLSLGILNSVTDPIIYVVLNRPVRRALMKTFKCFKSTNDDFLSTSTTKSTSSYRVQSLHLLCLLIKS*
>TCONS_00013602
MTTPLIILYSLAALFTTILLIGNAFILMFTLNRKRKSTYDILLIYLSTFDFLAAFTMIPRIYTEMTMCSSKWKFGYIGCKILLPFYDVSVNISVCILIIISLDRCRTLTRPLRSYGSPISIHTIALSCIVLSVIVYFERFMKAEVRGGVCNYVLDGSLINLSPVLVWAFRDVTFLVVFTTTSLLIRNSFKKAPDLSEQQMLRKKVQSKKVYKNLLMMQITFSVLVLPFDVLSISSXMMQITFSVLVLPFDVLSISSLGFVMIHKQRLTWQPFELLSKYLFLLQMSNSLANCFIYSRIHYYIKTSRKRFNTTSRERNNNSNNNNQNISKYQKKDELYEKK*
>TCONS_00049227
MHHFNNTTMAFPVWSDELDSLSISVAATNIFAGCFSLIGNTLVIAVMLKRFRTASTFKKLLAHLAFCDIIYGISILLDTPNWLKKHWVYTPMFCKVLPTTQFASSLAAEGTVVVIAIERYRGITQPLKVHWNNRDFSFSLIIAWLFAFVSASPYFNVLNTVTIPYMGNHTFCIETWSTGDHIDQENSAFIYSTYTFVGTFMLPMVILAVLYGRIIYIIRKPIDPIPCFEQLFIKRREKDIRITKLLILVIVAFAICVLPNQIGHFIMSKATLSKSEKEILAYVLLIPYPFQCVLNPLIYSIVDKKFRKDAKQILSCQGDKERKISRTMTSYFMVESASHKKTSHSGETSICSMPLRTSREESESLF*
>TCONS_00010560
MATTTPFTPFPPATTPNNSTGVISPQLLHFLNTGQLLKNMSPELYNEFMRLLRNQNMTLQDVASIQSESPSIPTLNLSTTFSNMAAIFFIMIIIISVSCNTLLIYIIVKVKSLHTIMHVFIINLAISDLITSAATMPFDVDLMLTGSFNHSKIACGFMHFTFLISLPSSVLNLVLLTTERFISVVFPFQRIRYLKKRNVIIMLITTWVYTFSVALYPLIYKPGPQIVFGRCVLIYPIAYDIFNVVTNFSLPVIYICFANFVLFFIANRHAIRIKTLTMGSFVRKSKTPDNNNRKDERKQSDESIESVDENKKSPGSRSTTQNKRRGSKGISRKLSIHTITMNVNMRAVKKLALLVGVFLFCWLTYIIIVAKNLSCQMCVARELVWIGNIINYSSSAVNPVLYGLMNSTIRREIKKPFRQLYEKYFSPIKTRSETLNRRRSTFISAISEDQTEV*
>TCONS_00008149
MIGLNEPLDIAYTTLYIISLIGNLIFILYLLVQQLKISVDRLLFTQSIVQLILVILAVPFVHDAWVQEPYQFGDFACRFVTPLHDLFEFSQGFMYAVIGWFIAQKLKGDQEIKWKVLSSLIGLHLLCIVFLLPTFGVWHLVYVPSSQTHHCKEAWSYEAEIMHRISRVFLFAIPTGIALYYYIKGFRIVKFITNFLSLKKSNARYQSFAKVISDVGHTPESHLCFGESEEMNLEMNHLYQKHNSISTISKDDVTANISVQIFTNEVEIDRIDSQSPLWRGKPKAGEYQKMVVSIKWFRYTRNLYQAFLVSVIFYAVASAPYFVFLLYTTDRKTEFTNTEKWAASIIFFIRYSTCLVNPWIFMLGIFKFRKSLFGKCYRQQRDFVLLPDSVKEDTS*
>TCONS_00020383
MVNANATRIFCCVQHHIQNFQKLKEKVDLYNITNDCFPKGIPSSLRQKYLRFLMSNNDSIPGNIHCNDEEVIHDDSASQILLALWTTMMTITICGNSLLIAAILKSKSLRQTITNLLVLSLAFSDLCVALFILPFKLNRAYYDMKFTLGIDWCRFYITADNIFFTISITNLFVISLDRYIALIYPYKYPNLVVKTWYKRTIVMVWLYGFFWGSITNLNWISTPSSMVHVDDNVCVINANKYYVVSVFLIVFFIPVLIMGFIYIRMIFLARKHALAIKAVSKTYLNELSSPKIEHIALKEPQKNLTSERNNLCTGLHLKVPTCHSPLMALRSKQAGDSLGRSGSITSHTRTHSPMQEYRKSIFRASKTVVVIYGTFLIAWSPVCVISLLISIWPECLAAKQQSYWHFHIFIEVFPFLSSMFNPFIYGIMNRKYRNAIRSILESYHLLKTKQIQKNHSHSPSLYVSTTL*
>TCONS_00037392
MNFTEHKMTATAPNKNSLEILELVFLCVICALTLLGNCLVILAFFWGPRSLRNYTNFFVVNLAVSDLMVGCLSLPFWIVYRADIELVDREKYTFFISLDILCGTTSILSLSAISLERMFAVKFPTTHFNLTSKPIKLGIAVTWFLAIIFTGSKFAIRTPTQIRAYTASIFTLAFLVPLLIIVASYTIIFIAAVKMMNEANTTGKLAREIHVAKTISVIITLFVICWMPFFVINMVWVFCSDYCDQKRNYRWVVHISKMMHYANSMMNFFVYAVRLPDFRRAFKAILFKCDTSGFRERVRTFSESIVTRGRTASERQSFFADQTMNTSNGTLNNNHSPITDKVKKHQQQGSICKHNNQQPRLSSHSNCTEVSIMDDTWSPTTMNSNTSSNDTSSSSNPLLASHHDMTVSSI*
>TCONS_00000920
MEKLVVYFTVTNSLISVSGILGNFISLYCLWKLKRGQGNVSLSNAEKLLLSLNIADLLKALIIIPYHIYYDLDKTTSTTKAVVNSYLMTVGFWTSSLIISLIALNRYIKITRAVFYEQISSKRMTMYTILILYIFVLLLPSIYFIDHKLKKVIDTIITFTTMVSMATFYILITKQIVRSNRSVRAAALNTLSDQMETRVNYNVLVLVAGLFFCFFYLFTAKLVFIVDAKAINYELHSKIGFIFISANSSINPVIYLLRHDSYRQILVNVFKTDTALPSTPRPPVHNIIYKEESFVVLAHHNGELKLHQNVEIQMFHENKQTNNKANEDIEEQSEEQQ*
>TCONS_00034939
MNLSTTITTMASLSTTTTMAPLSTTLDPLIHNMSCEVPHDDQSKVYTYHLSASFVASSTFIAILNFVMAIPCAFTNLLVIFAIIKNEHLQITPYKLLFSICLADLITGAVAQPIFGTHILQISAADHQCPLSNFMIYIVPVLILVTMVTHAVSALERYCSIHYVKNYEKIFSSRFVAGILLLVWSISSICFVVPFISGKTIVGGRIVIALILVSLAICSYCYISMYQDFKQQFVRTTAKIQGAYIIREEHPVERTADEQQKFQKNIKIASFFNKLYLCMFVIYLLTIVKNILVAYDVTVDNATYTLSFVFDTILFSNAFINPFLIFKFNDEIYACVKDIFS*
>TCONS_00063888
MSLLASNLQITDGSNQLHTIFSAYVGIAICIIGFFGNIISISVWRRINKRRYDSGKSAGMFLISLAIVDSGLLIFFTMTESFQSISTEIKYTYYYVWFYCFVGFPMYFFFIVASIWMVISITYNRFVAVVFPHKTSSLNTIRKSYIIIFLTLFFSFAINMPHFFNFHPIQDVNGHWAAGKTNYGKTYGATMYDFWGHCMLLVLIPWLIISILNGVIIYKLYSNRPTVSKKKFSKEHQTTIILLTVSFAFLFFLIWQCITQCFYMLHFKSNNKEIWYDISSAYAPARLGVVLNSSINFVLYCLSGQMFRKEMCRMFAEFCGCNNYLILLDSSTTMSNTVSRGSFRKASLRQTSAVQQSNKSKENCVSPQDINGNRKQITEEVESS*
>TCONS_00073037
MAFLNDSLNGSFVTKSEDLEKFNGIINKFVIPSLMMIIGVPSNLLIITYFIRIHCRRLSKMSSYHLLLINLAVADLLTCLGVAVMFYEWSKPSWGLGMFGCRIISPFSTLVSPMASCWLLVLLSYARYRDITQPFAVKLTKMKYTFFCLLIWLLSSASGIFLYHFIRLITLSDGTFICGMIFQGEEELYGRLFYIVIDSIIPITLMVNLYHRIRRSIKSNAPSSNDFPLSEASRQRNNTALKTLRNLIAVYMITICPGRLYNLFHMLIWAVDEELVKNHWFSNLYFFFFAYHYLNNAINIFVYAKLMEDFRRFLLNCFTCGRLKQKPTLGENCSTIT*
>TCONS_00004906
MSGKKQMSAYSDAIYTTVTPILGGVVVILNSLELFMIMKMQKKKRSKVTNSFIFITNLCVSDIMVGIVMIILKSMDPYMKTDLKDDNTAKEFYHILKHVFIRISLFISIFNLLALTLDRYLAITGPLKHRKRGKSFVYKMIAAVWFFSLACVILIYCISRFELSNVEKYNNMVFPISSYTTSVVFVFCYSFIYKVVRDSSTKDIARSKSTYVKSRKRSSTSTSEQTEKDQKSPIKQEIKLLRLAILTVGVFCICWLPFSTCNLLIAAGRSCGGKDVERTLFTLAFFNSVLNPIVYFLNNLKYVKEFIKGEKAKKYSTVSSRTQITKARSETTTTMDSTNRKSSLTTSQIPNNKHPSYVCSYDNEVFLNDES*
>TCONS_00009548
MESKLDRTFFYLLGTKYPLDDSNVNAILASIGVNLIICASTIISNFLVILAIYQTPTLKTPSNYLLMNAAISDFLYGLICIPLFSGNFLRIYIQKSHDCNLFIIMMASIHFFGILSFWIILAVAVDRYIAVFKPYYYHEHISCEGVQKYRYGIVTLWAADAIFVTVALALKTFNAILIFEAACFLLIGGYSFFIHIKIYNQVRSVSCDIQTQQTPNMERHFKEHNINSEQVDSANRKKSTSISKVDLTNGHLSSPNRQQDETSQPNTSKITKKPTTRTKPSQRRLTRQERRVALLTFLMLASMFIGYIPYAVVTAAWLSGIDTDWTTVLNMWGFTFIALKTLLNPIIFCFSLKSIRNAVGKILTRGRIRNKHEITSTSASNRNNVC*
>TCONS_00077746
MESIRNTIYDFLDMEDIAIFYLIFGMVLFLLNIVEIIFIAREMKKKYHISQIYLLNLGISDAMFGVVVVILASLSIHFPNVKNTDTIKLMSELQILTLVVDLRITLFMSMFSLVALTIDRVLGVVFPFKHRNMKKRHAVLICLVMWTVSISICAVNATILFDDKPYFQVVWKLYSSNEQTLEANTTIPVYRNIETYFIGRIEQKYSLIGNTTWSRFVKKYENETDVESKSMLINMKNWGEAWESTVSKGSSDVPKYLYRSKELGDFEYTLIPALVYTTLGFLFAAYTIIWWKMRKSKQQLKSKDGNTASNASEVVRNQKERKFMVLAIAIVLAFALCWLPFAIFASIVFTRQDLTVLNEKWLFIPVGLNSFINPFLYFKIMNKIDFSSSCRRFRRQECCFRSQEGSNQTIQTEEFELNV*
>TCONS_00060851
MNLFLFWIFAISICGNLVVMVESQGDSDFPIDDFKDISGDSNDFEDQNIRLGGTLQMQLTAITEIPQNLMREMAQNVDSVQMAHNKIKRISKKDFPRGCCLNVIYINLHDNFIEEIEDGVFEHLPKLVRVDLSDNLIHKFPNLKAKKLQRLDLQTNIIEKIDKRAMDHYKVIWHLDMRWNKVHHVVEHTFEENKKLIYLNIGHNPLKKVDEYGLPASLENLHLDDTKLSRLPSAHGIKNLKRLSIKKVPLLFTIPDPKKFENLDRIDVTYSMHCCAFEQRELERKNEYLANKNPADTGKQCNNTIGELSDFGDIDTPDFTGGDDGFGNENDTMSGDSEDFFRDDLMHKYLDAVFGPEPEESTITNLSVCDYGEGIKYKANPVKCNPKPDAFNPCQDVMGTTALRLFSWLISIFAILGNLFQLIILFYSRQELSVYKLLMYNLGFSNLMMGMYLLVLCCVDTYTFGEYYNYVQMWQYSGGCQAFGFIALFATQLSFCSLVLITVERFLLIIFALKVGKQMKLNHAKIAVAAVWFYSFIVAILPVTGKVSSYSKIAICLPVDIPNIIAIGYIVWLLLAYVIAFIVIVVCYVKMYASISQSRPGTPGSTSNQIDVQVAKRMAMIIFSNFLCWLPISIVGFVALWSGLRMNVDVAKFLLVFIFPLNACTNPFLYAIFTRVFRGDTLALLSSCGLCKKAEQNYRNRAPTNYMKSQQRPKHPSAGGGDQRHFMHYEPPVRAIDRFERNIENQTEFDSPETPIKAMIDPNRRQIYDETKPRSDSTRGLLEDKDPRFRSASSDTCSTGMSVQSTDSEVYDEFSRMIGSVKTENYLA*
>TCONS_00011747
MNLTKSLCLEFCKELEIVNCTADICSQFVVTDNTELDKTAFKHNGTFTVITHSDWKKYESIVIIIVSALSLLANFNVISMETRNKSNMKFFVSLLAISDSTFAFFRLLVVTPSLVSHEWGYHPISCKLFVTVTEGGSFISISLVFLISLQRCRVVVHETRTGHSKTFCIGYGFLILILAVGSLVPMIQVLDVDQFGICREIWPGDWSMYYSWYLLIVVCMLPSLGLTYLNIRIALFLQRNMTNDTILQLLSARECSKRRKDKRKAQLHLLLLMVCFICCVSPTKIFWVLQDTVGIENQNVYLVLSFISSISYAFHTLSNPIMYTISKIPLKSFLKQNLIIKLFISRKSDNQTSSKILSSKNNLSSLKSTSLLKKRRSNKHSIV*
>TCONS_00053243
MGNITTEEHNILISRNNSLDVLYNGTSNFTSTSSPNLQQKTLFNVTLNNGSATNSSSKPSTNFHLNSSLADILTPNIVSNISNLLMNSSVNTTKTAIERQFDWVDSMLVVSFILIFIVGVTGNALVCYFFRRNPRSLHGMARLIFYLAMVDLLASIINPSLYLYWQLTFNRSWHFGRIGCKVLPVVAKCTITISFGVIWLITIERCLVICKPVKVHLKDQHLQLFILVIILYSILCETPSIVYNEVHPKYSCTVIDLRVDWFFYPTVIIYLQRDLIFVVTFGVTVTLIYGVLYHRSSMRTLKEQKLNRKNKNIMKMLIILALVFIILVFPREILHLAYMISWKVGEGIPHSQTTRNLNAFFKILHMCNSIANVFIYAGLLGRFRQQLFRFLNSLVGRHQQKLQISGKDYSMDQSSSFERHKLSSAPNSPYLRHTFNTKTE*
>TCONS_00025594
MGNTTNETLGTVEEIFNRNVTLIYYSLTITIIFCACALNLMFIYIYLTRRIRHTNFNFCLFQLAVSNMVQQIGFIPFIAVKNRRHIQSGYWYLEAIQCGFIDGLSVFFTAAFVTVYIICFMSVNWYRIIKKPFIVKNTKKRYISGYVITLWLTGFILVTPNFLTFKLDYKHGFCVRNDVFGQSFNFFYKAFLLMVGLILPVTTMCFTYMLVIFLMCRRRTKKHEDFKSRTKEKHRMKVIRYIGILISVFLVTWLPFGIFWLLIMTGYFDRGIRGQYEKTRYNNWVMVPCLLASILNIIFYGKNNKELRSATRKISTLSVIMNWTKEKRSSVLAK*
>TCONS_00041973
MQKTTLGVLDLENNAFEHVPRFQEEPPGLKTLKISSNPIYNIESDTFINLTYVEHISMKKMLMIRVPNNVFSRCSRLHTLDLSNNTKLEVLSNEAFVGADIRFLDISDSKISYLPHLGLEKLVDLKIAITPNLWEISNNIVAIPSLRKVRVASNQRWLCCAFSMKRTAMKVPVSSKPLNESLLCPTGIPRTTSIRLSSTRASTDDPFGGFGDSGRLETTKDPFEDFLGGFGKKRKRRGFGLGSFVPGNGSVKPTGNTKPGIEFTDNFLPNTPVIHTRGVICNPNITGSTYAEEILEPVECTPEPDALQPCDDIMGNVFLTSISWIFSIVALLGNAMVFCVLILSRRGVSVTKFLLINLSFADLCLALYLFILVSASTHTHGNYYNYVKEWQFSGGCSIAGSLAIFSSQLSMLVLVVITIERYFAIVHAMHFHRRVTMHHATIGMVAAWFISLFMAILPLAGVNSYTEVAICLPFRTETNTDMAYIGIVLILNLTFFIFVLVSYLRMFLVVRSPHLEGGSGGQQRNDSEVAKRMALLVFTDFFCWGPIAFVGLWSAFGDTDTLGMTVKNSKFLLVIFFPINALCNPFLYAVSTNSFKRDFYDLLIRCGLCQDCIARINEGAYTNSMSQKHSMRSDTLTSSIGRHASSVLKSPAEKSGLLSKVLAKRVKMDHQINKYVPNTPDMSIPGTPMTDNVFETPAKNYTENPFFKTVPSIRTNEGEEASERDSLLLTESLPSVDNENEKVKKNCDLEKKDTRRTAGFSQYDLTPETIRAAETSCV*
>TCONS_00068559
MVCKVRMSILRPPMTIVYSVFFIVGSILATLTNAIVLRILSLPDCRSRSNKILISLAISDFLVGVIVFPMTAYQVLNYESLENCDVDFVRAFFSLMLQGSSCLTLAVISLDRYILMTKMKIYHRRSTKWLMVLLVLLSWVIPAVTPFLRFIGSVPYLGVVITIFILPFIVLCSSYFLITSVVKKQEAALKRHFVDSLKMKLQQDEGGASSEGTKSASNPPAEDQTAHDNKRQQKSQKTHLKLAKQVTFLLLAYFCCITPLLLWLILNLANILNPFISAFNIQNLYVVAMITVSWNSCINPIIYYVKNPEIRRGFRKMFGIKRVKNNDSTATCSKTT*
>TCONS_00009671
MLFDLSYTVQSLDDTGYGQQSKWTYKFGTPTTFIHVWSFXFYILWMPDQRNKSNKILSSLAISDALTGLVVFPINAYQTLSPNARLSCSIDFARAYFALLMSGSSVLTLVVIALDRYILMTRYASYHFIMTERKIVIMLIACWLYPGLTPLLKYAGETPYLINMILIFFGPIILLIILYCLLIRLIYESRKKVIAHASKTTNIVETQDGRLEMAPSSSNLTEADIIDQPTKSKLSPTVSAVSASKKSSKRHMKLAKSVSVLLGCYLICLTPFNLWMILDMVNKASGRISSVHLQHLYMFGVFAGAANSCVNPFIYLSKQPGFRKRFRNILTQISNNVL*
>TCONS_00051373
MTFNRELQISLLSISCVAIAVVNLVCIIVIVNSTKLRRKPPTILIGNLIGTHMIQGICVLPLYILRIKNPALVAICDGFYFTYMLTFYSATISVFLLSLDRVLAVILLNSYDKYVTMNNVIKVTVIAWSYIFALCLMPFFKLERSKALKHSICTYLQPRAWTIFMLTVNALIPYVFIVIGYVYVRVKLKKLSAYFAAAEVTKDGDQRERKKRERRTKKFKKRSKITKLTFLIVFTYGVTWAPSIIYYLVQHICTSCIPDKYYQSELKDILSFLMKYINFFDAMIAPVLYCYFHDEFRHEFKRIILRKEKTISTSSFISDSNAVSTMSTNTFALKETTSIRSN*
>TCONS_00059494
MGESAFPFRWWEFAWYLMILIFGIVGNSLVILVVLMNKKIDAKSTFNILVIVLAITDFLVSAVGLPMYYLSTDAYKHPDGQQGDFLCMFFTGYFLPFFLLDVSVFILVLIALGRRRAITNPLSILDHDSTWRKILPIFFATVLSLGLGLPTIFGLKYVPQNPMVGNHCSYKYTFAQSIIIYCIVFIVDTISPIAILIICFRHIKKSFQMTNILLSMSNTTRLTTNDVVLKKKQKSIGTMKLVVLAFFLCILPNHVLYLMSLAGVQGLGWNTEISQIGVLIRFTNSCLNPLLYSFKSEKFRKNFRDTFPWCFKSRPKRLMFKQHVNATRRDGYVAIRNAETTTTSNIF*
>TCONS_00012892
MSTTIATPLWPSTTNITTVTYEQNTSLSTSDFIVVTIYIIILVFGFSGNLIVVHYFGFRNKVRRLYHIYLIHLAIADLISATVTSVYFMLSVVSGYTWYLGEFSCKLISIIAPVTVNVSAWLLVSIAHERYRGIISPFKPRLTKLRIHLTVAAIWFVSFLILTPYALSVRLSEGWCRMSWSSPVYELTYAVVTLVFQSLLPIIYMTFTVTRILHVLRNRMTEGNVHVSTRSKLSNFSRETSFMSNSFHTSTTTKYSSSQEIQRGEKQHCTLMEENSPCQQNSPHLTYEQPSPNTHRQQNLSPISLNSTISQLRTESKAKTLSVPSLVVAMEYSVKNKQKLYEVADCSPTNLEPLLKKTQSVLLSRKKFSQNDSPTYFDIQNTSENKQTRSRSPSVEETIPEKPFSTAPSFRRGGSVRITEPRSNRGSIYRKFCKLFTSDSKTKGNPVRQQQRIAMLVVTFSVFVVCSLPYNMFYVAAIVIYDFVKDHTQLDLLRHFHVWLSTLVVSNSIMNCFIYAGMDKGFQTYCKRIITCKCGRKEDIRRIGRGSPTRGSIRRH*
>TCONS_00071751
MEIKDILFDIVSPINASLIIILNFVEIFFIWKMKMVQRKRSTVFILNLSISDLILGLTIIISKILTFSTNSFAVEMNVFLRSSFIQVTLMVSVFTNLVLTTERLLAVKYPHLYRRMTKRQRNYTCLAIWVCSFVFAGTKFAFQVRTSQSNAYYQQFIILSTIILASLPWPIISYTIVRRIITQRFVTGKNQLERKASTFNDGQRFLTLCLRSFFIFVLCWIPYACFGYFIFFKRPQQDINLFAIQYTVHLLAFVNSVLNPILYLYTYNIGQSIKRHFVGQKEAKLRSSVIINPRASTEMNELRSSTSSNSTN*
>TCONS_00037798
MMELPTTVKAYTGIVTTGVFLTGSCLNILALFVICCYRKLSSRNLFLILFNVFLSNALLDVFHYPVTGLNIIQHWPDWKYATSVCQWSSLFENACSSVVVFSLLILSIDRYYITIQRRSLPPKIVIIFSFIVWAMSTVLHGIYSFKSNPSNDDLTGKNVSICNAFTGHPLNENEGQYKISAVINMICMVLSFVLILYVAVYVWRGQMKCSVKRKKFLRQEMKVTFLVSLFTTVFWLPKFSVTISRSNNLSVTSRVIVLTHVLASINSIMAGVISVMFSKDFRRSCIDVKRGCKKARCHQKDENDNVRDEMKEPLTEKSPTKFHHQPISSEPPEFVKGHYKTCDKELDFCGVSIDSQTLEEEAGPGCKNKIFEPSIKTELMLEQLDSKF*
>TCONS_00017150
MALWPIVTLTFSLTNVLLHTVGIYLLWCLRSQSLLKIQYFFLMSLSGSELVMNFLGVARMFLEMAGKNNTPARMVADNIYIFEFTGTAFIFHLSMIFITLDRLLELVLNIRYPVYWDEDKTKTLLIGTWILGTCISISICCISGIQQFDWATYFFKYFFPSIEIVFVALAFVTYTLIFRKFKTTRQSPCNYNPEDADSRKRTMSNGSNKKKQESSFRIFIRSKFFIPVLLILTFFIFVVGADLVYLILIVINGYTDDYISYILTISYAISNLIDAWIYIFLQRDVRRLFMKKVYWKAFHPSRHGTGGRNGRMTTIHNN*
>TCONS_00064395
MSRTKFLPCSIILVILAHHANTEKVFTESATTIKKDKEAITKMPPMTKLRTTMKTSSSAAVVTEGSHFRDRTTEGFSLPQNINDLCKLFGISQKNCSCEIFLNDPNNNGIQDFIKQICEPKEVKPEKVLTYKPSLSRPYAIVAVVSASLGVLGNTAVIIVAIRREYNTMSNLLIAELATSDLLSAIIQLLMTIPLFWTNKWLFPGFMCKVMKSSRVLSGLLSVGFILMIACVRYQGLVTNPCCKTKKKKVHFFSIVNILMGICSIVPIILVQDMDPDLQKCWEYWPNGATDSLIYNIYLTVIYFVIPSIVVSVLYIKLAYKLSTAATDSYAFKGNQILFTRRDAENKKGAKLVIAIFVAFNICVLPNRIALIYLDAVDYKVSESAFVILTYLATIPYPLHVALNPIIYSIMDKKWRQEIWAVLTCDTKLIKGRRISSQSSTATAKSSISSTKSYNMNLRFSSVGKDDKGRNTSVDMGNPLVAYEKPVSLSFRDEVFLKQ*
>TCONS_00031206
MKVGSLFFISTILSISLPMNTLSFIVLVRGRRRFKRQWFTLINLIIVHLIQTFFHLPLLIYNTVNSQWMFSEDFCQLDAFVMAVAGFEIIFTHLVISIERFIKLKYPMRYEQVLSTNVLKFASASTWLVAILFSCPPMFGWSKYVLDGGVHCGNDLVENAGNISYLLVCSIFGFLVPYIASITLSIKFLVEVKQVGKIYPVSKSISVFVITSMTTFTIAWLPLVACIIFSLTVKRLEPFNMEVVSMVTKITIITDTLLFLYLKRDFQEVAKRTISRMKSDSIVKFSFSSSG*
>TCONS_00064490
MTEEESSGTRSQRMLYVNIGLTCLSTIGMLLSLTAFSTIVYFRNLRKRTSNKLLVNLFLADFGVCLLMLVFHALMIDPNSKKERVEGIKNAKEFHIILSAFMLLSITNRIAVTIDRALAVKKPFYYQSKFNTKTVVKITIFQDFAAVVYLVILYLAHHWMDKDGFSDLFSLLFIIVVGTGFLVLTASNIIVYIEAHRQINMICKITYVDSTKKRRTCQIQKECKIVRINLGMVIAFVVCWTPFLAAICQEHVKGEYRDLLTVSIHLLALNYILDPIIYVSLSRDVRKKLKELFCKKSKRTCSETGSTSLESVTHSSVTQ*
>TCONS_00078896
MGVDITTPGYMLTILGLLYSIMHLTIIILILTSKPLRTVKSNQLLLNLSFGHFFTGFVTFFGHVSGLNLSEVAYLGYTYANISLVALTIDRALYICWPFKYQQFNIAVHSCLMGISPALTVYHLIRFMIENKEDKDVLKDKESMQSFVYGIIFIMAILLITNSAVFYTVQRQKKKIKSLQVSNNPQQNKDERTKEILAFYICFGCAFTYIVLWLPTLVLKALQLHGHWSYDADDFTWAVVIANLNPISDIVIFVWFNKDFKKRVRNSRCFKSYFRKKNTRMQIQNGGFSSNSTGSRQTNESSCSXKWRLFLKFHWFTTDK*
>TCONS_00022737
MVENNNTTTGNSHVEKIFSTSFSLFYIIVSLMIITFGIIASAITIYLYHHGKIARTLFNYFLMNLCISNIFQNVGALPLLLALLTESAESRSPKSRVSLKLSSMACAILTRSSIFFVGAFVTVYNISLMSFKWYSIIKKPLHRDDSKRKLTYIILGFWCVAILMVIPNLFSFVWDAQYGYCLRRDNLGVESELYKTVLFLTGLCIPIVTMMVTYALILRQFYKKSKMELPGDRESPVKLMYRRKIMIFLGIVIGVFIFCWIPFGVYFILTMIGYFGDSSNPAQVYQSIRILRLVMIPCFCAASLNVICYGIKDEEIRKAFRDIFKGWICCRTAYNNNSGSKTEIGVADYFRHKLSTLSMSSEM*
>TCONS_00040675
MEEISSYRFKYLIPIIIGFIFLFNALAMIGLHRKRKDRDHLIRLLLIFFWNLCFCDIAVGFVLIINTILNRVLDNPENPVVNNSDNPVNKNQDIVRSMEILEAMILRISLIVSSLVLFIVTLIRIMALTKTYFRYRVNRAIVININATVWVAALLLAGTHKCIFEFYLSKNGYGKYEELFVPIILFPSVFVLTGCHCAILRILHVHGMSMQTYIETLRSYNNTRTSKKKNTWNIFATFGRSAGKGIKKKAKEPIVIDSGPKNKSKNNVIIENHYVCDTNNKRKQKLDLNTQYEMDKERCKRQVEALFSTKDISLLRFEVLTFLICWLPLSLVEMFHVIGIDDTWYDYSDMRHYTLIIVYLKSILTPFTLLVHKRKVFLCLRKTPLRATEDSTLKSTCSTVTTVM*
>TCONS_00000427
MDTTFRPFKGDGHRRLHPTQLLALTNTLLPRDGRRTPPPPRQRMEDQEIKRSFDLAIGLIVALLNVAEIIMILRIRRKKKIFELVLLSLSFSDLLFGLSNGAICVVFLGNWRNEEVLEVTTSIYFLFILCSIFHLVFIALDRLWAIVRPIKHNIFMTRKKVYIILSTIWMLGIVVTLALYYTNDEGYLFQDQYEFELVEDEDDNHNTTTALTNTTLTPLSTVTTAPPITIHHITSNLTDGGRNRTNRPRTTRQPPSKKPPQFRKKLLADKIQVFKKFMRLLLSGFILGADILLILIYSLIMYRVRLAKKKAKLQHQQKTSHNKVNLVCVFVAGSFIMFTVPYALNRIITGEGQFWVNVILVSNSGMNSIIYFFRNRCEEEVQKQRKKEGVSSSSGLTPATTPLSSRHHINLADSVDTTPVGTPKQERIIMKKI*
>TCONS_00071915
MDEHGKLTIFILFRIVPIFFHSLGLYLLLTINFMKRYQRIQGRYLLWLSSIEIAMNVTKIAIQLTKKYGDVAFYLDTLRTGFIGMQMLLILMAMTIDRAVYVFLSFQYKMKKANKATNKIICCVLLLAILVTVTLFLTQDTKTQLSRTKVVYFWPIIDGIVLLTFVFCYISMIKTTSDRSKKLFGAESERFRNRMQKATLVPKLIVFSFIICWSSSDIIYLGFALAGKEVPTWLVHVINVFICTAYTTDAVFYIYFCRPVRRMLKSKITKSQAEARVGYDTTAEFSQVTSNNNNNNNNNIAVIS*
>TCONS_00009806
MAIMLEVQCVLFSIPMLLHLTAILVIVLTQNGMRENQRYLFINLSASEALICFIGIIKRICKIYALKTAGTYVRFVQAGVATFAYYFIMMYLTLDRFCEVFLNIKYPTYFPPSRTLIVIGIIWSVSVIFAATLCGLNTYNPDNPQQILTYFYFVFGVLCIVVSLITYSYILRKIYVNKTLEANQVSSISSSHQEQVKQWKKLIQSMYLPVLLLISFFIFVIIPEITYFIYDLHQLEMSDALSTVLTTSYFIAYTSDVFIYVLGSKHIRKTLLRKLKVRNNKIGDTSTTTPSYITP*
>TCONS_00037421
MKTLCEAEEYIPKIPGQLVLNLLNIVFAVIAIFGNALIIVAILKSKQLRSQTSIYFILSLALSDLLVGLVVQPLYSLVLIDWSYHTCQIHHYKFAIAFFTCSVSIGNAFCVCFDRMLRITKPFHYENYVTKKRALLLCINMWCMGVAVGVMVAQPETELLMAYGAPVEMLISFIICIYCAVQIYKVGQEQIERITKSNGSDSKQRKKKQVLMERKLSSSLVSVLATIVICWGPFAIVNLIQQYTDDDSELWILLFKVRLWTVLFGYSKSTINIFIFGLTHRDIKTAIRNILTLQDSKRSNLELRPMNSVNSYGSTKQQWTLVEISFYIFQKDIFQTECVSLLSLQAL*
>TCONS_00006448
MIKNSTTNIDMTSFINNTTVRPITSNLTTPSLFYEPPPYPCIWPLFPQYSFTSLTLAILIITLNGFVVYLFFRNKILRLLPGNYILASLAVNDLLNGLFLVSKLYPNFYLHNNDCSNNQQKFLKAEFPTISNTIYLLLMLSSILHLVLLSTDRLIYIIHALTYNSIVTKRKMLKILAITWLLCGIFAALKFLWSLKSGPLNPYRKSIKIYAAITIAVLFIGLPSIILLIQSIIMVLMVRRLDNKSSPDPNKRTGGCKAFVLYMFMYLKFMVFAYPYLIIMLMFQFGAFEPPLIAPSMNAIVICTVIRFVPCLVNPCLYSLQNKDFRKVIKTYLKYCRKTSQSYAMVRKTGASNYLGTLSPQTNLYKMNGDSTEESLVNL*
>TCONS_00042345
MENITSSSDDYFASNYTGTEQTVLATILTFIIVFSLYGNGGMIIVLYKNDRMWNSTNILIGNLAVAAFLTTLLIMPFSLTSMVLKYWPFAEGPICKFNAFLASQLLLYTIFIHTMISIDKYFAVVKPFSRAMTVRRTWTSSFILWTIAIFMSLGPLIHIGEYRYNRTALVCGVGFPKNKIDSIYMLFLFALGFIIPNIVNAHVYFKVFRAVRIHTKRISKTSVTSTCDVMKLQQRLVLTAFCSLACFLLCWTPFAVYVAMAVTSKSIDSIPHGLGVSAYWSGYMYNAINPLIICTMSTRFGDGIYELTISILRAPLDFYDYCKRGGGWEQGKEGSNTSSTTNLHQLKRLEPSPTIETELSTLPRTPIGSDPALYSSSSSVSVTAESSLLTIDCKQKSKENGAKNIVSSASIVLTTNKSQESLHSDSNPA*
>TCONS_00052187
MEQLRNFTFKLAIPTNQTLCSVTATNLTSSTNSNLFPNCTDNLTVKSIPNHPILTPNMDAKTAIDALFWMKTVSMVLGIIFNILVIVVRGNKFVRQRRISSYHFIILQIALADLIYACLLSFEVEKHLNKFVWVHSLAACRIVYPLSAMSAGVPILLMLLLAIERYLGVINALTHKLRTRSILLVGIFIWVFSFIVILPILFSLKIHDQFGACTEEMDPLLDKVVTIFYFVVFMVIPLLLSTLFHCHIYHFVRRHTKKMSMHVQSKTPPGQLNDNRLEGNTSVASLITKTSSVAGDCDTYLVTEKMQLSNMANSVGSTXDTYLVTEKMQLSNKPSSVGSTCDENEELCPQSKKSVLKIGGKTIRKICHSGTTMCYKVRHRLTGIRHQRKEKTRRLKVQILLAITVCFLVVNLPTHLWHTCNLYFKFSLQTRIYMIFITGLGSMHCFINGIIYSLMDYKFRKEFRLLVKTLIYGRAYEKKYQQKRHSYPSKSTQMHSVSGNQC*
>TCONS_00023526
MGAAGLHWICSVPIGITISLIGLIGNVISVIIWFHLNQSKSRRNKSTAQYFISLAFCDSALLLFFLLHDSLPSLVSTIKSNYYYAATWCWFLFPMFFFALVCSIWVVVGVTINRYIMIAFPTKVQIIYSDTRSKIGIFGITLFAFLVNLPHFFTYHAVKDGENGDYKITHTEYGASEASTNYEFWAHCIALVLGPWVVIAILNGLIIKILKNQMKKFTKEKPTKQMRQEQQMTRTLLFITFSFLILLAWQCVTQCFWMLGYGKGHANQNIWTTVDKSFAFAKLGVIINSSINWIFYCFTCSLFRKETRKFLGLRKSGNNHDRSSNFSSSITKSSSLGKPESCMIIANTGV*
>TCONS_00045794
MAKVITLNLVLERCKKNKMATNFSLNSSMTTQSPSTTTAAIVKSSQQFTDLDLILMVSYAVVFIIGIFGNTLVCLMFKLSNGKLKVMEYIIVCLAVTDLIASIINPALYTYWQITNQAWHFGFIGCKLSPIVNRSITNVSFGIIMLINIERCIVITRPFRPKMKKKQVNMAMLGIVVIAILLETPYIYHIDLDKGISCRVPNSTVPSFAYPAITIIVMRALLFFITFVTTFICIYKELYDPEAILTIKDKKRMENNKTVLIMLTTIAVVFILLVFPRDILHVIYIISWLDMDGIPFTHLLRNINATFKILHMCNSVCNVFIYAGLHRRFRRDVKRKVSNAMLARTNAFRAASLRIRGQSVLKAPDVGKEALNEKMSFDYDIDSWEWEETSSSTV*
>TCONS_00023127
MMENRLSEGMKAAELVGFGLTALAGFILNAIVILAVVYVPKPYICTKISLHLAISNIIGSILVTLLQGFGDSWLTEHDACKPFLFLKSFWCISCILMTSFLVYEGFFKIRHRLESLKKDKEIEPENCLSLKFTISLLWLSSSAVALMTFLLISMSKKSLCISYQHSRRDLVSFYYGFMIILPLLIMAVMNIIYKRKCSQHRNSIGTYNKAVAGKRIIQRDFHYMKSSFRLAQVLQITWVPHAIYLFCLTEWFVDNFSFGEIAYHMLKFLQWLMYFSCVLQPVALIFVNYQIKLVVLAKIKISSLNICGSESKNNDFVQCGSEKSTSTKMSIVNLDQEEGGVENSSENTLNKNNEPYSPSQKRVVMFHNASSEENEEHSSTNNDIEEGAGENEEQSDQHQEWYIDGATRQEADNITRDDGDDSYSEDDEDEDDTEERHRFQHLNCKSSFNNIHDALEASNDIQPHSFSNFFNPGESESSRKSKYMISEDSNGYMQRPVPNVEKMFSFNLDNEEGRGTACSNV*
>TCONS_00051094
MAGQIPCEVTDQVFPIILCTLSILLTIISVPLNGVVLVAIVKNKKFHSNFYFIIFNTTAADFLIGAILCPLSINIHVREIREEPVNGTVDTLFHFGLFTLAMVSVLTITVLSIDRMISLKFSSQYRVMKKINFIASLLAVWVVAGGLSPIYFILDYSLFLTIISLSAVLVTAVMMFITYMFYRAQLRRAFIRSHSTPKDPEVEINDADEIEDHGPGTIRHISSDSGGSSSRPSIPMSIKRKFTRSKKDSITSITSAQKLDEDYQVYLMEKRATDTFFYMMLIFFLCYIPVVIISLTIHLSKGRYGCYTINLLQECIAILCIISSVCKTIVFVARLTALRKACINLFISDEEMERRWRKESVPMVPKKKRTLKDRLLQRKAPNHEEEIEKEMLT*
>TCONS_00022693
MPWFLPILLTIAVLGIIANGCILFSIFKYKILRKNTYAFLASLAISDSLKVLVIINIIIYNEVQKYSEVGCMEISLIGFTLLCCTTLHLAAEGIHRYLMVEEPYKYARTVVSRTKHIVAVVALLWVLPIIFGIAVPLAWFQDHWKNRLHFHAKMFGCPIDKTSMQGNEAYIVIMYVIFFACPLVIMILSYGHVLKTSYSVARDLRLTEVQKERTPEMAVRKTTYANPVIEMVSATYGASVLSNELAIKNKIEHRSERTMSLAQAQTNLKRKIKTRKRELKSSKTVLIMISAFIVCNAPIFTVVWFTDQWNEQKADNLLKGFLALSQIQVFVNPLVYFLRLRDFKDARKTCKNVGSTIIRKTIRRL*
>TCONS_00021807
MNKTHCTSTFGTLAMLGENQRIGYMVANILIALVNLVTNLCVIIIIIKTKQIKNQSIKLVYYLSISNVLFAVIGQPIFAAILYLGTEVGCTEMRLLLLVIEFFMYSSTYLTGMLGFDRYIRIRYQSTYNKVYSRLRFNLSLVILYILIVLQAGLGTMSRFLNLSAVLINLPVNVIMFLIVACLYGKSILILREYEQTAKRLFKHKKKVPLTRLASLYIATDTILCLPLVIILSAYYFIQKSSIDYELKAIIFYTCFLFFLCHCPINAVCFLFVNKKAKSRLVGKKRKSTDALNNSSSYNNQNDTIISKSQSSPVLDTRM*
>TCONS_00010860
MANITSCNDIMKQIQSGGTIHPGIINNICGLYDQRPNTTIWNAEEELFYQYCCNPAPQFLHNISGNSFVTDNIMDFKDFLVSGDNHCSGYQKHICELWDMLTIIILSVLTPIGLATNTIVLSMVGKIKKYRENTSGYLRNLAVVNFLVIFQTISMVILYESGVMYKFSIGVQNYLLPTIELVFGSAAMFFIAALALERYKAVRKPNIGARKNGFRVFIWVYCFVLLICGLIRIKYSYGAHDRLFFYVTAVLGFILPFLVVVGAYCVVIFSAFKYRNTKIQTGVNENIQSLTSTIEVNGSGENLKDEEGSAEHLIFIESNDVPKMWKSNLSNPDLNINESSAIFGIQDIPMVNCTRSQDIKISFQIGAMILPIICGWIYYISSFAYEKISRRFIFGMQYWSVLFVPFIVSCLSPLIFMIFTWSLWRRAFCQWYKKFVHDLEQEHAVL*
>TCONS_00012535
MIFILNLSCSDMFVGTVVALSAILSIIAPPQNEGLFFHTLRYCGNRIALVISLVSLVVISFDRLFSVLYPFKYRLIHRRRFIILIIIIWSISIALPLTIWFVLSENDDDDSKDPFRSSSILFPILTIVV
>TCONS_00055728
MSRRGNFIIFKEDEIYRLIIALIVLFLNLAEVFFIIYKWTIKKKRKTIYETYLLSLSCADVTFSLANMIFSTMILADSGNLIIATIGYVLSLYLSVSHISAITVDRLIAIIFPLTH
>TCONS_00055128
VYSQLTIPIVMDVLREKCYTPLNQMNLNLTEGNAEMNRRKNEFLLWFWRNTTMYQFKDCSSSSSANSDATIVENFCSKDTEPTYKIYVAFWALLLIMIVLNNLLIIVSVLKVPHLRNNVANLFIISLSCSDLFVGLFVIPIKIGMFSNNMVFCYGINICRANMMTDSWAFVTTIANLVAIAVDRHLALNHPYKYPNWVTRRRAKLVILGTWVYGFCISCLINVKLDSPSQDAVVIEGLMCQMNRNYIYYGLLYGLNFCIPVICMGIIYFRILRITKNHARSISESVILDNNRVILQQMSEDQNNNNNTMNNEPVVLEMTVKKNGGTNSNESRRGSYTXMTVKKNGGTNSNESRRGSYTEHYTIENKHSNNDTKTTTDFKQTSRTLRRSSSKSMDQYRRIVRKAAQTVAAVYGTYVICWIPIAVFTVVVMFCKDSKDTSSCTHVQDWPHLYLVLIHFLPLVNSMMNAFLYATMNTQFRRGFRKVLGIDQIKSWLKLKILKQ*
>TCONS_00072405
LGNSHLWNFPHTYAGFLESVISPKIKLSLQSPKERISSIETNRILSYLRIYIVYTSSSRSFSITTMDPVTWLTLIISIFIIFINGSVCYLFVSQAALKIKASNNLLHSLSVADFLSGLTIIIHILMIQGVINTEPLAVRLAADFFTTFTTTTVIVHLVVITVDRAISLFQALHYVNLVTKSFIKRVIVCIWLFPLLTTLVQLAYLYPLFQGEGNISMKDEDHIIKCEMWYSILIFIIYMATPFLSMGILFMAMFREITKLLRRTPSANASNRQQKRVLCIFGCMYICFVILALPYFALRLYIDIQAALDNEININETVYETLYVFKTLTSLCNPLLYTLLNREIRSIGRLWFSRRRQCFRKTLENISTAPMLLRSRGSADSGIHTTEIMMDQSVGDIS*
>TCONS_00086178
YNVIENMPGTVKWIFNVVYFIKFLGMSASGGILLMMAYDRYSKITRPLQIDENPKRKVNLMTAAFYMLAIFGILPTDLFIKDRNLETVVNLITYSIGVLSLVVAPIFGNVWFYLKVKKYLRITAAEGNMNVTQQQHRQRLRNEVAVQTLRWLTIFMLICVAGPKIFISVVWGTLVAETKSVRNGLTMDSLAIKVLXFHFCCLGHSCCRKEVCPKWSNNGQLNH*
>TCONS_00051757
MEDFFLWHNRLLLPLFLIGILGNCIIIIYFIRINKNKLRQMSVYHFLVISLAVVDLLICLTTPVMRYYDTQPQWHLDEFACKFIRPLSFYVLPYISCWIIVVLSYERYQTIVNPFGERTSKR
>TCONS_00014372
MGTLLGPSKIFALLNIQDCSLKTLGQTVTSTMAVSGVTIGCIAYDRFLYVKSINHYNNKRTQQYLMILVIVPWFMVLVLLATKLASELSNAVMALCLVLGIYAFIIFCYTKLIQLLRKSVQIAAKNETTASTTANTERNLKMVSFIKLILVTAIVFTFPIVINRTMHIIYLSMDKNWLFYQRRQTLIILITHCSFILNSSINPVLYCWKHQGFRKACKRTFKRQDQQRVRFARTPKIY
>TCONS_00052150
LSAMSAGVPILLMLLLAIERYLGVINALTHKLRTRSILLVGIFIWVFSFIVILPILFSLKIHDQFGACTEEMDPLLDKVVTIFYFVVFMVIPLLLSTLFHCHIYHFVRRHTKKMSMHVQSKTPPGQLNDNRLEGNTSVASLITKTSSVAGDCDTYLVTEKMQLSNKPSSVGSTCDENEELCPQSKKSVLKIGGKTIRKICHSGTTMCYKVRHRLTGIRHQRKEKTRRLKVQILLAITVCFLVVNLPTHLWHTCNLYFKFSLQTRIYMIFITGLGSMHCFINGIIYSLMDYKFRKEFRLLVKTLIYGRAYEKKYQQKRHSYPSKSTQMHSVSGNQC*
>TCONS_00007215
LALKLHRRRKKKMKVVSLIFVISLTAISLPANIISLILLINGRRKFKRKWFILVNLIVAHLMQTLFSFPILINSLFHSKWVFSMDLCRVDAFVMAVTGFEIIFTHLVITIER*
>TCONS_00040078
IHSVGIFVFSFEIQEYPEAGVYDFIMPAWAEIVILLFLLLPLFANLAMYIYIFKIVQNRRKDRSKRLKESDAKRKFSFRKRMTINRLYIHMMLFVIITWLPFSVYQIYLLIDPELFGTCIGESVDSLLSTIIHLNIVGNAFIYGLSDVTFRRYFKKMFKCFWKGISNQESTYTSDSKISVIELHNI*
>TCONS_00038552
IRSNQANKFICSHAFLDILVGLIFIPCLLGLNAEDNLIKGGMIMYSLLVSLLILLFSTFDRYIAICKPLHYENIETDERVRNMILFAWLFPSLVVALPWIWLAKEDDSTFLKTEHRAYLGVVVFGILAILCIIISAYVRILKVGIKHLREQLMLREFEHWTRRLPMEIKFSRMFFSLSLTFFIFWVPTGYMTLTDDILLIGAPPTWLQQMNFYWVFVASFLNPVIYAIFHKRFRKCIKVMFTQGHNMSSVVHPIMDGDTSNIRKSFRKTRLSTENESL*
>TCONS_00009535
MAASNNTRFWFECRITNAFYTFTQPYTGIMLSAALIALVLSPLIICSNFFIILAIFRKQHLRISSNVLLVSTAVSDLCVGLLSIPCFVANFFMAFQEQYQCVFYTIQIGFVHYFSLISFLLVLMIAVDRVVAVYKPFFYHDNITAHWQNYVYLTSLIWLALFFMIVLVICVPAWFVLLYT
>TCONS_00038670
MAEFKINDEEKARTALSVIVLLVNFIEIVYITRLRRQKSNYETLLLSLSVADLSFAIANIITSIFLFEDLFTNSGVGLMIYIYSLLLSILHILGITVDRMSSILLPLKHKIYWRRRHVRGLIFTLWIVPFLVIVPVFSTVYIYGFAYYVGMVQHISMYSIFISNSLFTVAYIVIIVKLRQQFLKQKFMTNHNNQNISKCKISVREIRVFVICFLTCFVYIALTLPFAVYLIFDKSWPSFCGILLV
>TCONS_00060623
MTNATSNNEEMNSNQTIDLELSLIGFGLVVMSLSIIIPNAIVIYVFKITKKLQKPKYYFILSLAVADLLVGLISINPYTVLLMIGHWPLGSGLCYTWLVLDHYLLTVSNFCLIFIAFDRFGSIFHPMTHKVKCDARFMKRCVILIWTLPVLVWPLPILIYPFTEEDPDRFMPSSECNIHFYQNDITVTSIVVVLSYIAPSIILLVIYFCISRRISRISGVEKKIYVIPNKAVENIASLSNTLDDVESTPDLCDNKKGHIN
>TCONS_00052736
MFILVNLAVTDLIVGCVTLPIIVATHALEAVGEKKNIHVIIARITYFTSKTASILNLTAFCVDRYGAINWAIKYRRLLNRRFCLLVFSMIWLLSIGISLLYYAVGFIDFMITFASISLILVMVIFIVTFRLLKTLGEYSRERKSITDPKQSHRKSD
>TCONS_00005784
MCVILTILLSISAIILNSVCIGIIAKSRSLMKRPSTLLILNLLVVHFLQGFIVFPFYAAKKTDITSYRNRQIVCDGFRFTYMVSFYAAIMAVFLITLDRLLATCFVLRYRQIVTKKRIAVMLVFKWIYVIALCLIPFKDNGDSKKNMLIQDNKTVSKNMTSSPLVQLSPECHYHQSQLWTILMLVINCALPYGLVIIFYFRILSSINIIQHRTERSRTCTSTNLVPYNGNLETNSHSQSPPCQR
>TCONS_00019524
MLNGAFQIVQIYDMMKSSWTSFHVIFNVRLFFMMASIFHLLLIGADRLFAVARPFQHNVVVTKRKLYWTLFLVWVLSFSGLGLFKIYDEYLSSKGPVTKPHKPPSRTRDSMILYQNISWRVENVSQYNTTQKSKKTDRMVNDTLYSLGSPFDIHKDGKESGRRADPPPSPTEEGGPPPPPPAHILKRITTKENILAYCLIAAAISLVIMYSAIIYFVQNAKQKHIRRKVSLLSVLVPACFIAFTLQYAVMSLSSDDKTFFLPNVLLLTNSAANSLLYFFKDICKRKDKRRKTPQNKCVAKVSKGETTKKPIDKKVTSSEHIELQVTSYSAPKDCIPKVQA*
>TCONS_00005303
MNSSKYKTSFENSSLPIEMKVVGITREIVWWINYQYILKSMLVIGIFLNSLIIIYFIKINMKKGMKKMSSYHFLIIILAIVDFLSCATACVTTHYFALAVWPLGRLACRAISLFSSVNPLSSCWVLLLICYDRYRTILHTFKQRISKKQYCVMCVSLWLLACAANVPAMVFSDVINMPTG
>TCONS_00046272
MEESSAEYKILASAGIMVLILLSLFGNILVCCAVYHSRNLRARVNILIVSLAVSDILIATISMPLWMNLILTNYRNMSHQATIRMLEFSMFVDILGGIASIGNLVAISYERLWSVFSPLNHRRYLTNFTLGIIVACVWAYAIFVAATTVAWFHTWYYVTLYNAIVGFFFPLFLIIVAYLCIFIIVNKSPRTVVSTEDSFKINLTICIIVGLFVVCWAPHFIFSVLHQHCEVCYNHLLDNLWYRSLSTWLHYANSCVNPLVYGIANAQYQEAFKHVLKRLCQCCFFKKDTLQDTERLPSLYFPNGHQERCNMNDKLRVELEPDEKELVTGAVGYDEDHSYPPGDYRALPIFPAGHRNRRWTSDTSTTTETFLSTSLMETPIMEDEHAQTALIIPTVYIHH*
>TCONS_00004259
MSNTTSDLLFNLRKVNSTTVVPPALDSNLVDNSVKDSTILSLLSSLHSTITTTLEKLPPLQSTISTANSRAKETMNKIANETISTTGILYTTMGPSSTLSDRMLKSTVENTISTVKSLADAPNTTRNGSFSSRGNSNFPKTSVMELEIHLSPIELFTATMLVMLFVIGTVGNLLTLWVFLVKKKRNRKRFELLLSGLAVTDLFSSITVPSLFLYGTLTQFKRWDFGHFGCKFISSLFPASVTLSQGILILISYDRYRSMSSPFGQRISRTFIGSWIVASILIACALVSPYYYALELVRSPEYGIDTCIPTPYKFKQVFIYSVGNIVRDFVATIALVILGVMTNKSLKVGALLGGVKAFKKRQENANKARKMLIVVACVFSFCVIPLDLFQVIVYSLVKMKVKISVGTYEDILKGNT
>TCONS_00033908
MSLAVSDMLPALFGFSLELTSTDDIMFCKISAFAVTSSSLSSIMHMVLLMIERAYTIKYPYRAHIVLKRKSIMACFVSIAWIYGTVLGVCPLLGWGNYTHEGVSMKRCSIDINMNTWSVTTYNYSLLLLGYLIPIAASVACYVVIKKEYGKLSEKAVRYQGKSSLMTQHTMDIQRSFTLMFLVMLLAFLISWTPYALCIIYRLCHGTVSPFVLDISAYFGKSSIIFNPIIYTLIYKNFNKALRRVLSFHPCQDTA
>TCONS_00054785
MLFAIIYERYRSLVHPLKRKMEQKHIHLICFGAWVLSCLLHIPYFMSTSLVPDPKHQNVLKCHSSPSSLFKHSSLNITYFTARLLFQSLIPVTLMVFFYYKIHKAMNGAQRRQNTLGVESTSRTLLHRQKRSIIRAIQIALIIFSVTIILNNVGQLVRAIVIADSQQRWD
>TCONS_00000833
MNSTITTPYTFQPSTVNKTTTYTVQPNTNPPSTTPYTSMVNTTTMSGLSTTEELEHGVIDLPLGASLLVINICIIVLNVFIIAVIVRFRTKNAIDVFVLALATTDLIKGLIPVPMSVYIYLTEWYLIEGSYACDFFGWIAFTTNSGSMLLLTLMSIERFVAIAHPFAYKAWVRPNKILAIILTAEVFTGIHSALPLLGVGRILPYNGGAYSHFDYSRYDYGTIAYSVFIICYGFSMILVVMVAYSFVFHKIRDLIHRHKRMTNARSDGSVRRDKSIRQLNLKTETMFSYLTVALMVLFWFSWLPFLMVVVASQIGAKQPHGKLDLFAIRIAVVNSMLNPIACAALCKPYRNGIMYYFRVFLSYFGFKKPDDNVWDPWKKNTRRHHTRRHKPSVVDFNERDFARSEIFASSYDDSGLAAQGIYRKQSKDRESLSTLSSQGSETSDLEDGRRSKSSSRKNSKYRKKSSVREGPDANKLVNGTPTPLQRRKKIFVEKVQKYIHQKKERKHSFDLLDEKPVRKTISAGDLLDPDYIQMQERHREKRKVKSFQVKLKKNEDYESSENEAEENDRLLVAVHPRRERASTLGDMDELVDTLSNKHPSWKNLNQQKSSDVDIQHCSDDEGHHQSNFLLPRQPFVANGSAYTIIDGPEEERPKGFSTQKSEEERRCVSEAFSDDTTIPLDNMAVKASKNGKVATHTSAHSLKMIDHVTKELVEFSQNSLNNSASNQPIT*
>TCONS_00034581
VPGGGGGRGPPPPYMPTYHDWLLIGAFLIIMISGVVGNVLVIYVFGKKRDLKTTEYLILYLGVIDLMTSVFNPSLNIYWIYYGFRTWHFGELGCKILPAIGPIMTTASGWVLLIFAAERYCAIVTPFTKRFTPGLIKLLCLGAVAISAGMYVHYSVALTHKFYGGRCVVPDVKVPEYGYPNCAFIIVRLLSFLSVFLLTNIRIYMTLRQNESRFSAKDLXLYDITAK*
>TCONS_00039574
ERYRKMANRNQTLGAPRVTSNDDGKCHLQYQVITYMSIYIIIIVLIIVGNIFILKTLLSIKANFRRNIDIFILYLSCFDLLATLMIMVDVYEQLSCYRYWPFGLIGCKLVYPLYHISLSMTVCILAIMSIDRCRSIINPFNTKFKRRTIHILVFASFLISASFQWYQFVYLKIGESGKSLFILEDS*
>TCONS_00035174
MAIDRYRAIVTPTKQQYQAKVIYSAALVILILAIVSHMPYMYFLQMSGVECRVVDETELFYKIDVAIILCWDLIVLAIFIITAATIRRALVETTQKIERSLTGTQLKNVQKRDKRVNRLIIAVCLVFILCIFPRDILHVYFGVKTILQQKYQVTSFILNVNTVLKLL
>TCONS_00044997
LYYSWFLMIVTFIIPIVAITFLYMGIVKSLRKSQNHTRKTFSLKEQSRRRKEDGKITMIISYLLISFAVLVSPNRIVWVLYDHDIFKSVSADTLAYIRMAALVPYTIHACINPIIYSLVDKKFRGNLKYIFLRVTCQKRSAVHVKNKHKGSFNHSERDTSLSKITKSTIRKTSASLPPPPPYESANTSAIKLDSNTQ*
>TCONS_00034651
MSCFTWQLITEIIHIVTFCFTINYSINVYFLMKDRVRSMGMDYTEQVHEMASLSAIRLQRFKSLLYYISWLMPIILMLPIIIESKMENISSCQKCVIAIDVPRLVNKVPPFIKAYGFILLAATLLLSMVTIMVLYGLTLRLYWRAIPAYHTDRQRRQLSNMKKRISVYVVVFMVCWLPALILSIMKSREVWLDVEHKKVDLNDYFALYILQAVLTPLQGFFNTIVYGWSRRSFREATRQSLSSSQMFVPTPEFTSAYYDQSPDFPNYIDDEPESETAFDPATKSKKQD
>TCONS_00028836
MDFTKRNTRRVXSNSLLLYGLYKTKHTKGFTNRMFIVMSISDLICGCIVIPIYFANIYIVGDGKKCHQLSQLEGYVYIFFSFASSINTMFLSMDRFVFIRFSFKYKQVFNKKRTLALALYISYSVSSGLIVMETDVMNYFFITALVILTIVFTSSITLNIFLVRYIRKQNREIRRLSNTYMQSSYQKRATQTVMIITLVLVLTHLPQLGLLGRMFRKYRNTKMGYDAASIIYFHWSRLLVLANAGLNAVVYISKNRPIIKLYRKHCKSLSMRSLRSFTFSSRNTSTS
>TCONS_00018600
MTLSLADEFGSNARILAAVSWFMSFLFGLIGNIFIISTISCILKYRKNTPNMLILILTMTDLFCVLVVYIIPGIMYVMNKYLARSWLCDIQTFFLIFTNVQSMILILTITFE
>TCONS_00007604
KKNRNHKFGVWQNIMASNIRMLSIIKMGTKNYSTFSNMTNLTSAKIYEETSTHEKILIQTIAFIGLIQCGMLLVTILTCPALCKKITYVYVINLLLAQLLLSTVTVPMYCFAPHHILYPYITALTIIAYILNLCTVSYERYLAICQPYFYAERISYSRALKTSIGCWIIATIMQILPIFWEDHPAAILIHHIYLGITLILFFIVPLLMIWLVYGYISYEIYHLSKKSKLLTQFSIXRRTNIIFESLKNINRMLDNRHNHADSTDLLERSSSRYLNTSYLSRYYTHIIFHSAASNDMVSIRLHILRNLSST*
>TCONS_00075032
MTVYKIKHLRNTTGYFICNLAVSDLLVIFQMLLFVTMYTSGAMSEASPRVQSFFFPTIDVVIGSASLLHVTAVTMERGIAVSMPLRYPRYLNERTANRTIVGIWIYCLVLLVMGLLRIPIVSDVYNSVFFFIAATLSFFIPCILVLVSYGFILVSALKN
>TCONS_00041967
LHQFLFCHSISACYWWLLGESTSTVASILNLFFIALDRFVAIRYPYKYREMFSYRRVRWMLFCLWSFALVYPITGIFPWSNIPSQKGSHFTISNVNYVCANYNRSFFAVSFLGIYIIPLVVMTFTYCMILQIALTQIRAIQRTQVSLSSVNPQQSTRSDDSSMTTNNTSSRRRKELHATKSVAIVYSAFLICWFPVCVVNIILLFDVGYFPRLLMSNKTMFLFVWYGLIQILPMINTMVNPIIYSFSNKQFRNGFRSVYQRLKGESRFTEYTNPDFRDISRRRTIRKSQPEMSQDDISLNSSNSENCFQQQPVTLEVEFNQHCCLDGDIRMASDKIIWKPD*
>TCONS_00014074
KNMIKKRNKTSYQFLCLHLTVADILQCSLGYVPEAICMASSKNMLFRFKPLCRYAAFIILAVSCASISLTLVINLFRLLTLITPFKMYNIESSKNNFLRFVGFSYLVGLVSATPPLFEVSKYTIESSGRRCSIDFNATSIGSQLYLTYLMVTFFLFPLTVGFTIIIISTIDTSEKIINSRSSYGKQHTITMQLVKDRQSLFFHSSLNLALFMVVWTPYASCSFITLLYGYSLPDWLLNTSALFAKLSTLTNAFVYCYREKYKLVKRIIAR*
>TCONS_00034671
MSNKNANYTKSLARHCLVWQVLAEVLHLTTFGFTINYSVNIFLTMKEKTQFGYVYADANHQQRVTERVDKVKKVLYYMFWILPPLSMLPILSKIEDKHICLCERCVILIDVPRLVHLDLFYQSYGYVLLACALVASMISVVVLYILTLRMYWKTAPGYCTDRERKKLKNLQRRITSYVVVFLICWFPALAISIMKSYEMMYYRGKRLKQRDITQFYWLYLLQAILTPLQGFFNTIVYGWTRRSFRRASRPLSEEKIFFADHETDSALLRSPIDSEVEFSQSSLPAYGSDDED*
>TCONS_00018692
MANEVVIILIFTSILVAFLNLFCLTIMIYTKRLHKATHMAISSLLVAHFLQGILVIPSYAVKRAKISTDHRICDVFRFTYFLTNYASCLSLLVISLDRCFGVLLPLKYKVFITQKRMLIWLCAVWCYVLALCLIPFAPNDKTKCKYHPTKSWTLAMLLGHTMVPFFIILCCYVIIFSKIKDVLQQRRTQSERCMRTLARRKQWDKSKTTIIIVAFYIVCWGPSFVYYTALMLCPDNMCFTEKYLKS
>TCONS_00073657
KQAETYFSLLIFFVTFFTPLLAIVFMYGKIIYKLWKGNNKDLGDQHHQQRQKDNKRIVIILITVTTCFFILVPPNYIFFLILNHAHIMSHLDSVEHWMRWQIYVEIPITLHTTINPILYSVVDHKFRKSLLDLICRKRRSKNEENITLEHQRDGKNTTTGSSLSKTKSAC*
>TCONS_00003683
MNSHEKFTLKDYVFVIAFTLIFVTGVIGNSLVIYIFKHRQRRITTPMELIIIYLAVTDLIASVFNSLLYIYLHITSFSHWDFGPFMCVLLPSITTVSVSMSLGLIILITIERCRVLSNPFDGMFDKKHVHYMVAFVFIISIANEIPYIKDLHITHRGVATYKCVKSNLAASYTQKKGIEFKTFPESCNKNKTLQSFEHTLSTYDETTLFSCVLQSCHEVDKCMPRSTQEYMKGRLITLVIRDVLFISVFTVCNLFIYQALKGDDEREKILKQSGINHTRINPTKMCIMILALAIVFAVLVLPKDIYHIVYLARLLNKDHSISGEKAVDINSALKLLQSFNCVANVFIYARLHGSFRKSLNEVFTTIISSTDK*
>TCONS_00027803
MMNTTLINRYNMLYTNSTNTTLQPPNRMMVDFCDLPRKMTNNIAFAFLIIFIPITVIGNLLVIAVVASSKSLKKQTTFLFLSSLAVADTLVGLVSMPFNARIQWKSGFLCLGDRACWTYNLEESFLSITSVIHLFIIGLDRYLSLRYVYQYNSLATKRRVKIVIAGIWCFSAFMASMLIFQWDDPSKIAIISRGNICAARNETFYTSMYIGCFIIPLFVMVYMYAYVYKTASHHILEIAKMEVMDLNHQSKKSREKRRKKRQYRTLRSIVVVFVVYCICWYPTIFYILTIFHAKEFWRKQRNESWWVVLHFVLINFLPPLNSTTNPCIYVICNKQFRKVCRQLYYKLSNQEQRTMQFATTLITEAHDLVGSRHHSTCSRETAKNSMKNTTVLTNLNKSEQTKLL*
>TCONS_00075049
MQQDPQMRLFLAIENAVSWYQLTVVSLSLLLNIFTLCACSSKSYLSKHKLLIQCLSASDLIYAMSEMLYVHRRFKEHEWHLGEILCRFTVIPHASITFSIFVIIFIAWDRYRSIVYPFREKMSNKRQIATVCFLAFGALSLHLPTLLNLRIVDHGKIDCVRDMDPSSAKYW
>TCONS_00034137
MEISSINDHCWNKTDHNIYPECMEYWAYQRDGINHKPKIVSIVFLIILMILCIVGNVLVLLAFIMYRRLRVITHYYIVSLAVSDLIVGLISIPIWLSFELTGFQNLPNWIDDIQMVQVMEFIDILSCVSSIVNLAAISIDRFFGIVTPLKHKAWMTEKSA
>TCONS_00081145
MEVLCGHLEIDPSDCTCKKIEEIIPGYCEPEELPCQVDSSDIAEKSLIVFISILGIIGNILVLIVRVRNWKKSLHYRLISGLALADLTFCCMFLFISIPAIWLCRWPLGKFLCTLLRTILFMSXWPLGKFLCTLLRTILFMSSNVDLGFILIIAIERYIGIVHPFQGGASACKIYCMVGINLLASFLAGFPFFFIFKVDSSGKCTEDWSMFLSNASYVYGWVSNIFLFLIPIIITALLYWRGLKTLKSTLFRQEMMLTLDEASRKNLVSENHRILRIISTILLAFLLLVGPNHVAWFLSDNFTL
>TCONS_00076311
MNANGSHNFTMNNGNITIDSDNFTTDGSASGSGEIDPEVLVNIREVAEEIDNYYVLNIFPGLVAIGGFWNLLIIVYFVKINLKKGLKRMSSYHLLIINLALADLSICIGVPIAFHFLSKHTWELPVFACLIFRVYFLKVVPMTASWALTLISFARYRSITYPMAVRINKKKYGLACILIWVIPTLINISDFLRIKLVYYSEEDSHSCDYDYTERDQIPMVEPQEIVNYVLDGFIPLALMVYFYYRMSKAIHQDENANSFALSDQSRSRNRAALRTISGLIYVFTFSVMTARMLD
>TCONS_00060262
MTNTPCPGFHAPPALSVFTSVVSAVLCILTVIGNLLVCLAVLKDPQRKLRTPFMFIIVNLAITDLIVGIVTLPISVVTHALEAVDKKTNDYVTVSRMFYFVTVTASTFNLIAFCIDRFVAVSNPIKYRQIMRFKICVFLVALIWLLSIGIACIYLAVGYIDFIIFFAQISMALVLVMCAITVRLLCMLNLKAKKRRKLTSSHSRLQNERVTVLFLTFLIT
>TCONS_00034956
MFNSTTKTVFVQCYKLEYKFILEGWHYTAFLTISVLYILLAIPTVIVNLATLSVFSSKRYRKLPSTIFIINNTVADLLTGILAMPLGGSNLFVIVLEKKVICVFYAATIFVGFVFCVFSFLAVFYITVDRFYAIFYPFKYSSKDWNSLFLWINLFSWIMTVCLVASSFLFKGFRPTILFLSVQPIIVTINAILLLLVWRTIKRIRKSD
>TCONS_00075947
RCKKSNKILSSLSTSDTLVGLGLCIVFTIQMLSEDLRSSCFLENTKNILAPWMIGTSSLNIALISYDRYVMLSSLTNYDIKMNKRRLYFLILSTWITPILFFMTVFINRLLXLSFLVFCYFICLLPLMVNFFWEIFNRLSKQEKSVTHQTLTVVGALCACVNSVLNPIIYFSKFPDFQREFRKMFGLRGNAVIETNSTNNDTTSERVN*
>TCONS_00035911
MIVLLFHAILQWVIYKLRVNDENQYHLIRILSSVDSIQCILIVLKNLYTVGLSSIVNQTVIKWLWLLVYIFNASSMFVTILIVVDRFIAVKYPLRYNELVCKRRINITVLISVLFCAVVFCCLSMIGNVSRITTRNVFFANRGTLISFVVLRTATCITIVVLGKITIRVRDASETNIPHARNPHGVEAERLDVIIKLKRSINDVFKLNIWICVFLAPMIFFSLVLLFSEMSEEIFKLNFIFALINIMSNPIVYLTCFTKIRQYW
>TCONS_00008146
MDLSQWHLMVLLIECSLVIFLNIILIVFILLKRQLRCQICSLFLVNLFFAHTLEGLVGVARSSFLYSPKKKDAEKVNLSVNLFTTAVIFSYLTYIPVTLDRFIAIKYPFRYQAINFKKVAIINLTIWCVTICFGAVALTTGLSSRIGDAITVCFTVFMYLLTITTNVKIYGEVKRHTENLKRNCIEDGVGSKDNKGLNIPHGELTLESTSGNKTISPKRKFIHDPKSTVDQLLSVSNTANDTAQS
>TCONS_00052214
MLCIDCIFTIQVVSMVFGVLFNGLVLLVRLFKLIQRRRISHYHFIIMNIAAADLTFSILIICDIYSENFRWPWSEGACQFIKPLQGITGDIPGLFMVLLAFERYQGTIKPLAQRIRLRTLMMIAALIWFFTIGVLFPQAFYLQVITYPNARICTPKYPFAGFDKIYRNILFVIFVGLPLLLTTILHIMICIHIKNHSNRMSKVLGQAMVLHQSICSKASTKRSSQKTPKLSDRTSSSDSVFLPENENENASKHSLIYQLLQKVLLCCCSSKAKTQRRXSCYRKFYYVAVQVNPKHKDATRHLSNGVSN*
>TCONS_00012600
MIFLYRKLRNTTNIFIFGLCVTNCLFAGVLLPMHCFQKTNEAYLYLTIIIILIYICNLTGVTLERYVAVTRPLHYVNIITKPRAIRIVLACYLLPTIYCLIPMAWQSVQTSLVHKVYITFTLVVFLILPLMFILVVYARVYQETHKFFKKHKALFFETSQSKTENQAEQKTETNFLEVTCFFLCICNKNIDERSSVRHQGDSSSLTNSSECDLFIENVSPRDTFQRSSLYKHVLQISASDSQTNSTSSATSQITTKVIENNGSESETEVFEQSIKELKCKLKQSRSFDGPNTRCPSKKHRSKSENHSPISSRLINKSSNATSLDSFKINYSRTCKKAKAKLIELKASSAFAMVSLTYMFTWLPVVYMTFLEVIDQLHHIPTWMSTTSVYTIGFGA
>TCONS_00063428
MECRFLWVDSDNTSIPGNILTAHIILHKHDLRNEPTYLLIASVCIADVLVASIVQPLFICTMLLGTRRYCSLDNVYYTSAWISAMASGVGVLPITLERYMYIVYPLKYTFYVTKKRAQVAITLLWVMSLAFGVLPLFWYDSLLNHSISLFIVLLISFLMVCSYSKIYSKVQNVVPVHQDSQTGGNKNVGRRRKNRLQGQATRTVFFVVLSFFLCWFPYLMISFIISLYNYDNTDSLTNFTRDSIMMKLYWGCLLVGYCNSAINVFIYGRKNSVLRREISNYFRKIVRRNQGDLITTAIAGTLRLYSRKEIKTKKETNSEERNSSI*
>TCONS_00004740
LTASYTLISFRHISDSNVTIIKMTNNTTYYFATTSFQTLFNSTFNKTFNTTRKPPVRMGPCVLRYPDYMQLFVYTLXPPVRMGPCVLRYPDYIQLFVYTLVMILGIFGNASICYCFGLFHKTARKTVSEVLILYLAAVDFCASIFTPFVFIYWIASCYGQWHFGTLGCKILPFLGRVFINISVGIICILALDRYRAICSPFQGQFKKKYIHISVALAVVLAVLCETYYLDALTHHVKPLPYGSVGCLVTPSNRLKYIKITTSILLARDVFFVIIFTYTTTRIILCLRKRNTYCPTDPEHMSNNRRETEHVIRVIIVMQIMFICLVLPRDLLHIIFSLSWIDGDGIPYSKAMVRWNDALKVIQTANCCANVFIYAKMHGRFRKTIKSLIKHSVSCVPTNRSKEHRLSHKEIIKNAGITNFNNNSKPYERKLLKPKTLIIYSDENSSNNSFATGETTIYEMESPALSRIPTVSKNPNKSDFLMRKSRHS*
>TCONS_00055860
MALVFPFWSDKLEKTKYGSFMFLVPAWCYGLTWGIFPLFGWSKYGKETETGYRCGLNLREHSVNVLSYNICLSLAAFVFPVLISIFCYFSAAKIFRTINKSAAESNGQNSKMQKETKKKIQAMYIVNGIMLFSFLLAWTPYAILVVMTMFQYTPNQTYFDI
>TCONS_00000834
MNSTITTPYTFQPSTVNKTTTYTVQPNTNPPSTTPYTSMVNTTTMSGLSTTEELEHGVIDLPLGASLLVINICIIVLNVFIIAVIVRFRTKNAIDVFVLALATTDLIKGLIPVPMSVYIYLTEWYLIEGSYACDFFGWIAFTTNSGSMLLLTLMSIERFVAIAHPFAYKAWVRPNKILAIILTAEVFTGIHSALPLLGVGRILPYNGGAYSHFDYSRYDYGTIAYSVFIICYGFSMILVVMVAYSFVFHKIRDLIHRHKRMTNARSDGSVRRDKSIRQLNLKTETMFSYLTVALMVLFWFSWLPFLMVVVASQIGAKQPHGKLDLFAIRIAVVNSMLNPIACAALCKPYRNGIMYYFRVFLSYFGFKKPDDNVWDPWKKNTRRHHTRRHKPSVVDFNERDFARSEIFASSYDDSGLGTGEFCRTRIPSVLDSFECYRQKISSRSEGEPLLSSTEKEGFMNGEHHKHNKLSCNHAAQGIYRKQSKDRESLSTLSSQGSETSDLEDGRRSKSSSRKNSKYRKKSSVREGPDANKLVNGTPTPLQRRKKIFVEKVQKYIHQKKERKHSFDLLDEKPVRKTISAGDLLDPDYIQMQERHREKRKVKSFQVKLKKNEDYESSENEAEENDRLLVAVHPRRERASTLGDMDELVDTLSNKHPSWKNLNQQKSSDVDIQHCSDDEGHHQSNFLLPRQPFVANGSAYTIIDGPEEERPKGFSTQKSEEERRCVSEAFSDDTTIPLDNMAVKASKNGKVATHTSAHSLKMIDHVTKELVEFSQNSLNNSASNQPIT*
>TCONS_00036417
ETSVFISVIFFSLISGLRLVKIKMPFQHISTKMVQFIVLGIIFFGYGGGATLFWTHTVIHKNSEVDLYLTMQHVTNGIMCIDVNIILIINLVSYLHLRRHSRSLNQQSPSSSCWDSQTSTNKTSETNKKEAAKTLLLIALFYSLCMSPFSVFIIVTLVEPHLMAAGSTFLDLSCSFIVMNGGINSLIYILRTKEVRSYYYKRWFNPGQS*
>TCONS_00035587
SMVLLVSLSISDIFISLLVPAIETIFFITFPEWPLGSVGSNLYNCVWMFSVVSPFTTITVITIERYMVICWKTIYEKICTPTFMGIIVSSIWAYSFIWVFCMGYYMKPIHVRKYVWNVNHWLYYSLIWFHVIVPLTIIPVLYYRILKQVKLTRGGLTDSTTCLIHNGKDNDIRLTKTVTRVIIVLYGVWLPVLALEMIYTNFYSECMIKKLDLISVTLACSNCCLNPILYSYKNSEIKEYIRERKQKLKKWFC*
>TCONS_00051494
MRSFTNILVCNAAFADLLITLVPNVHEVIDIVYYQGDWVLGGFMCSFLYMCIYLSVAATVLTLIFITIDRYFSVTMPYKKFMKLSDLPKVVGVIWSAAFCFSSPTVFIQKVIPFDGRMICIERWDSPFDAKESPKHYTIILFMFLYALPLTLMGL
>TCONS_00040305
MTGGTSSVSSALNLTNLKEGGHAYPTHNIQSLDNRDVLLISCFAVIFLIGVAGNLLVCYVFLRRQTNSLSTMELLIVFLAVADLIASIFNPLVFIYWTVTFHKAWHFGWIGCKILPSLTRITVTVSFGIILIITVDRCVVICFPFRRNMKRNEVYISVSGALLFAILSELSYTIYIEVNPLSTCQVPDSRIPGFVYPHLAFLVLRDVAFLPIFTVTVNLIHKHLYNKEVISTLREQRVVKKTRKIMQMLIIMAFVFVVLVYPRDILHVTFNISWLNAPGIPYTKAIIDVNSSLKVLHMCNSVCNVFIYARLHGKFRRRVFKLIKQLLRLDSDRNKRERGRALTNDDDDVTIDYDRTLMTYTYIRQSQLCQELFFTKEGHKEHLYRRKFSITRMSRERQSRYWKQVALNAEQRLMFSK
>TCONS_00004641
LTASYTLISFRHISDSNVTIIKMTNNTTYYFATTSFQTLFNSTFNKTFNTTRKPPVRMGPCVLRYPDYMQLFVYTLVMILGIFGNASICYCFGLFHKTARKTVSEVLILYLAAVDFCASIFTPFVFIYWIASCYGQWHFGTLGCKILPFLGRVFINISVGIICILALDRYRAICSPFQGQFKKKYIHISVALAVVLAVLCETYYLDALTHHVKPLPYGSVGCLVTPSNRLKYIKITTSILLARDVFFVIIFTYTTTRIILCLRKRNTYCPTDPEHMSNNRRETEHVIRVIIVMQIMFICLVLPRDLLHIIFSLSWIDGDGIPYSKAMVRWNDALKVIQTANCCANVFIYAKMHGRFRKTIKSLIKHSVSCVPTNRSKEHRLSHKEIIKNAGITNFNNNSKPYERKLLKPKTLIIYSDENSSNNSFATGETTIYEMESPALSRIPTVSKNPNKSDFLMRKSRHS*
>TCONS_00046499
MISLLCVPIYVLSTNIFPHPTGKSGEIMCKTVTGYFFPFWLLDISAFLLVAIAIERWRVVMKPLTRLKENKMTWSVMVIFGVLILSFVTQAPTIYGSHYTTNTPDIGNACIYSYDNLPMKIMHYNSFVWQTVIPSIIYFVCFWQIRKRLNQRCSNLDSHLTAYRNSSNYQEKVTLAMKRTKQTVNTMRVVVIAFLVCVEINQIFFMILKPVLNATDLQWNSHIYQFTVMMRFSNSCINPILYGLKSQVFRQRLKQLFPRFCKDFGKTRFWKKRYLFSRRSRKEEQ
>TCONS_00073774
KLHIFTIIRYADSALIILLNLIIFSFLVYHKRRPLYRSSTYLFLNLQLGHIIMSSLTYLKLDTDIVIFNNALLLQMFLCMLISNKDRYSVILNPLVWQSKTKIMTLIVASWLFSGSFAAVIIWYFRHRIFILYCCMATILAFSIIVLTILNLRVWLLARRHRSDIIRNMVGSHTLTEQRRRKQLKKSIIGFLMIVATYAIFWTPSLVHILLHLFTDGFYAHVFDPFTFAVEMIGMCNGIIDPIIFVLFNKDVKRALCRKLKC*
>TCONS_00002654
MAAFGFDNLEVICEHFNLAKEKCFCYNIVFYEHGKKIDFCAFFNTTSEIERRKRIPHIYGNNIQNEAKTEDIVFAAIIVLVSIVGILGNSIVLMFPQRKKKSTHLKLTYSLASTDLISSAIFIVLLTPTFWTKEWVYGEVGCKILRTLMLNQSSFAIGIILVIAIERFFGIVKPFKIGISTNFRCMMCLAINFVFAFCSAIPYIKYLHVNPETEKCTEMWQHRGYAIIYSGFNLVFFFIVPIITIGVLYWKIIVTLRNQALTFKFLNGSYVSENYAKRIEYNKRTIKNLFGVVLLFVLFNLPNKVKWI
>TCONS_00025596
MGNTTNETLGTVEEIFNRNVTLIYXTNETLGTVEEIFNRDVTLIYYSLTITIIFCACALNLMFIYIYLTRRIRHTNFNFCLFQLAVSNMVQQIGFIPFIAVKNRRHIQSGYWYLEAIQCGFIDGLSVFFTAAFVTVYIICFMSVNWYRIIKKPFIVKNTKKRYISGYVITLWLTGFILVTPNFLTFKLDYKHGFCVRNDVFGQSFNFFYKAFLLMVGLILPVTTMCFTYMLVIFLMCRRRTKKHEDFKSRTKEKHRMKVIRYIGIL
>TCONS_00056090
CYFDGVNGELANLFFTTVPLTVILLTNIILYLLTWRRIKQEEPKFKGINGREARIVRASHRAARTMTLFVTAFIIQWWAMCIYGIVQMLVEVPIELFQFVTTFSNVGGILNGIVYYIIRRRSREKHSEASLELSKSDGSKKFTRMTNSNSPTLDGISSGQEEVEESSTKL*
>TCONS_00061392
MCIFLVLDLEAQMEQNSNYSTTTTTILPLQTTKEEPDPLQMAKDFEQHFNCKVFPIIFGIGCFWNLLIIAYFVKINRGKGLRNMSSYHFLIIILAFVDLLVTMGITVRFCFHPIEILGEEAGLVACILVHTFSAEVGPMISCWVLILISYGRYRSIVYPLKARMTKRKSCLLSIIIFMVICSINIYTLMKTKIIHEPGDRSKCDFGVSGVYMAVQLIVNFII
>TCONS_00064561
MGYSRVDYLPMLIGGYDVVYEIFGVIIFILNIVEIIFIIKAMKKKNHISQIYLLNLSISDAMLGIAVIIIGATSIIYRSHVEGTNTEGQLVRLQYSTVNIGFRITLLMSIFSLLALTIDRVLGVVFPSRYRCVKRQHAVFVCLSMWVICITVCTINAFFLLVDKPYFEIITTDYNGPKGIALENNAVITVHEFRESRFYDRTETRSYSSPNITGVEYLKKFNGSNLNDVIMVKVMESYGHTQIRRKEGLQYENRIYGTRSERQGDLEYTVISILVYATIIFLLTAYLLIWCKVRKSRMRLQ
>TCONS_00021133
MEENKIFKYYTISESSGTILMVFGILMVILNVLEIRFIVKGSKNKKLHKSQIYLSNLALSDVMFGVIIILLFAVSEYTKNVSKRENWLRAMHVYLKLVGIRITFTMSIFSLLALTLDRLLGVLKPFYHRKIQNKYCVCICVLTWVVVITMSVLNIVLMARASHDSLDLIFGRLIDSQNTTAEIQHVRQDIYGYVHEFKILRTEIVNLTNPYPDWLNNVLEKINSTHNGYIKSPYGLRSMEQGDVEYLIIQVT
>TCONS_00016665
FAIVACLEGSRITRLEIILSNGFILVLFVTMICSNIDRYLAICHPFRYQKTATTKKTIGLIITIWIFAIIFVLNMYFQGYKRRANFLILTITTTSTLSIAMVVLTYSNIAIWLVAKRHVSCIARHSVDANTQNKEKIRRKQLRKSTLTCMLMVTSFLVFWSPFLIYLLIALSNPKIKKLNWGETLSRITIMIIHLNPISDPIIFVLLNKSLRKTIKEPWFKNPDAMDSGSAVSNTVESK*
>TCONS_00083761
MDRMSNNTTVLPPLFPEQTCKMNDFMSQADACLFIFISLAAIIGNLIVFICYYKYRPLRRITNVYILSLSASDLLVASLSVPYTFVIFVCKLQPQIAESELQSMFYLVCDMVPSILSIYALALVAVDRAIAISKPFWHRKYVNNRRASIIVFLMWIY
>TCONS_00055342
MFLIRKQKGRKGVGSVYIVNLCTSDIFVGIAMIILKIMTQFQKTTLKDDEIAKEFYNIIRYCVIRISLFVSVFNLSALTIDRLFAIKFPFIHRKQGKKFAFKICIGVWALSVVLCSIVYCVTRFYLNNIGRYNNLVFPIATYSASIIFIISYTIIFIEMRKSSKNVGAGSRKGTKAASEQDKAEYRFLKLAIKTVAVFMICWIPFSTCSLHMAITGTCGGRSVEYSLFTLAYMNSVINPFIYLTHAQKAISQKMNKMIQFFIPKKEETIE
>TCONS_00068010
SKLNAEASIHFLCGIKDGLSLFFAAANCCIYLLCSMTYTRYMLINKPLSASRFTKERCKRLYVIFWMVSIVSMIPNYLTLYAYGELPFCLRTYPLGESFMRFYGAITVLIGFVIPFLVLVLIYFMVVCKLYSTRNERCSNTGPGLQNQNKVLKKSYRTKVVKILGVVLGIFIICWLPMMCGWVLGYTGFYDRSFESEEAKARMYRFVLLPALCSGILSVLFNVFSNSSIRASIRRRKSYRFSRTVSRMKSRNKSSVKVTGAGDTSFELTTVSVRSRRFCIEQS*
>TCONS_00075949
MKNSTASTSISCTYSYGDISSSSRYILGTGFVICSILATTGSVISLIILQKPSMRCKKSNKILSSLSTSDTLVGLGLCIVFAIQMLSEDLRSSCFLENMKNILAPWMIGTSSLNIALISYDRYVMLSSLTNYDIKMNKRRLYFLILSTWITPILFFMT
>TCONS_00059512
MILIISVVIFVFGFIANGGMMFLLFTQKRFFKPSWYCVFNLVIADVLVLLNMAAFVISILLPTFPMSGRLKMFLFPSLDMFLSSASMLSVSLIAFDRMLSIGIAQWYRKRNSIIVKSGIGIVWGYCFVLFGLSMTRAFTVTSFKYNTIVFWLAIIVAFLVAIVVTAFCYIFIALVFTKHRLIGGIKSRDSLIITLIGKQEVAKRQNNTTKRITEAVWSCIAPLPFLAGWSFYLGIQTYEMINNVYLESKAL
>TCONS_00010789
FCFFTILPMASFVLMLMSLERFIAIRYPFKTLFFNRKHVLTCYIIIWIYSIGLFILMEYHYSEINLIHMSLSNVLPLVVNSVVYVYIQKQVLRHLRDIKSKRVNPGTTSNQNRESKRHYKKNVIFIYIMVTFFVLWIPYICYRLWFRGFSGQEKDSCYRVGYRGRL*
>TCONS_00014497
MNNTSFNRLPTNKITPHTFTESEKAIFTTGLTILSLLTLFGNTLVIVAFYKYRPLRTRTNYFIVSLSVSDILVALISMPVWAVVIITDYDRAILIERKLLMIWTSVDIMTGIASILNLTTITIDRYIHVTRPLKHPKLVTRRRVILAIILIWAFSLFVSLSKGIFHEFWRHNKPSYETMIVSVGFVLPLMVISYCYLRIYQVVRVQVNKFKHQTKRLAPSSANSDKEKTDVKAIKTIAVVIMAFFFCWCPFFVLNLYNGWCRFHLGPQRNECIINRQLVTAAKWLHYCNSSLNPVIYACFNREFRLGFKTALYRHFAGRDSSSSFSSMLKRASIKSYLYEVNGVPHNLLPDGKSKKFQMQAYDVIVMDDIERRSSCTKLQPWMQDL*
>TCONS_00014078
LDETFAEAMVVVMSLMSGIIIIINAGCIYIIQWSSVLRQKTASIFVYSILTLHLLQGCFVIPFYAAKKSKIDSIESKKFICDGFRFSYMITFYGACINVLLIGGDRLLAIRLMTSYKLVVTRRRAIIATISLWTYVLVLCLIPFVPPESEKFCRYNQQDEWTTFMLFFNTLLPYIFVIVSYMYITVKLDEIQQKTKA*
>TCONS_00002656
MATLGALIAIGIIFIIAVERYFGIVHPFAIGISTNARLYGLLTLNITLALIPIIPRIIYLGIHQETSQCGESWPEKYGPVTYSWVILVLYFTIPVSMICALYWKIYTTLNQRQTICEVVSGSLNLKVQSKQLQDNRRTMKNLVAVLVAFVIFTFPNKLKWVIFDMVGGYKNLDADIYTNVNYIGSVLYSLHVIINPLAYTIIDKRFRQKVSNFIRRKFRKIHFKLVIHQASSKDDYVVDDGLQLKAYTNTLIDSDKSNSSSRQPSPEVVTKIEPMHA
>TCONS_00007290
MGTYDNSSVNMSDIANDITSVLVENTSSITGDFEDISTKVQLTIYYIGIIGNIVIMIYFVCVSRKNIFKMSAYHFLLVLLAFEDFNMCLWLLLSKYQYNWSMTVLYCRFGSAILEVSSLAAIWALVLLFYERYKGIVYPFKRKLNKKKYFGLTLLYTILSWMLYIPEYFEVKVDKFERCVLKKSYTKIEFHC
>TCONS_00001626
SNLLFEELHKTSTMNLVMCKAIPFLQGTTITSSIYSFMGIAIERYIVLTKPYGSNIPKKHCITAMLAIWTFSFVTYSPKLVVNRVENYGGKDLCDEFGWTPEQSKNYVIAGLVLTYGIPVAVSSIAYGRAMNYLWHRKIPGSQDLPEEMQKTMRKMLQRAKVCRRMLRILMVFIMTHLPSTIVTILWYFGEDMKWKPPPYMWIIAFHAEILRYANSSINPILFFALDPSFRSALRLNVWKRAPRLNSMLASTSV*
>TCONS_00013911
WGIEPGNSLMSLVFPISSYPVTLIYLFCYTKIYLWIRNRSRTNVSVVSKEQPIEGQKEARDQGNRNNKQEMRFLRLAVLTVIIFVVCWIPVSTCNIVSVSGGTCGTRDVTSTLFTLAFFNSVLNPIIYLLHVRGKLKKCFNRRNTVSGILNSFRTSERENRNTQISSVA*
>TCONS_00057322
MTIVSYLMRKKGKRGIPDIFMLSLAISSILTMVTVILILAYVRATGNENFTGLMSLCYTQVFFGTMLRLLDVSITTAITIDRFLALYKPLVYRVKINLKHGKMICIILWLSSGIISTLPFLGFGRISMHMQSFCTADWTSEIAYIVLTMAYAQFAIVLLCYVGIFRAISGLVSRQKTMKKSQSLSYVSPLPTRKKGITNEITMSSTILESISEKLVSGLDNFAFEGQSPSTSSLDFIVTPNNEESKLVKDFADIPENFPDTKRRVSFEETSLDIKEGENPTNKGRSFTSETTHDRPVSKSDYSKPPFKENIKKKNNRVSWLNTAESESCDSRGNDSITQAADKPKLAKTHSSPLPHRDKPDQPSFTRAISDYTISQKAKKRFSSFNILRHLSKRNRNRTSNASLKDFRTESQRFAKIMGVVVCLFYISWLPLAISINIVLVSGLEYFIKNYYNILWLSYNLSLTSSIAIPIAYAVMCKPYRASYKALWKFVKNRFVW
>TCONS_00070808
MYNSTIFNQTAHFVIPKPSLGWADYTLIVLHSLVFVIGTIGNCLVCKYFSLECKGLNQIQKWIVYLAITDLLASILDPAIFITLILTDDNTNFGGNIGCKLVTPMAKVLKTLSFEIVMLINIDRCIAILRPFSLTWSRTKIRVVLLIIIFIAFASNTHHFYYIKINEYMGRCGPGHPGFNYANVLVLLVRDLVFLAVFIVTMLAIRHELASGSQKNDSFVNK
>TCONS_00010647
MTKGILIKMLNLTTTVTPDTNQFNITCNGTLVTHNTTNITCIPNNTKAVNFPIPEYQPSVWEIVSLCFISVIVIFVNLLVILAYFNGARRLRTKTNLFVINLAVTDTMVGLISIPFWISSLLNFITKNHPLYKYLIILDVLFGTTSIFSLTAISFERMFAVKYPTTHHNLNDPPFYFIIGIIWCIGILTAGIRYNFPNPVGEKYYTLAVLIVAFLLPLVIIVCCYFMLFYTARSMMVASNQENNLSRDLRVAKTISIIIGLFVICWLPFFTVNMCYYFGTPSLRTKMLSSIGLISATKGMHYSNSMMNFFVYAVRSPDFRTAFKALLCSRCDKKVLRERLRTFSNAHMLLPGSLRVQRLKTSTTSGGSGGSLTNVTTLQTTPNQSLVNLQNNSGSLSLLRSDSGATSLLRNGKIPNNNDDNVFN*
>TCONS_00067238
MLVDDCLKCQRYFEYEFEQLETGLEDLHFVNYTGVSADSNETDYLTGNFNGSDFHDLPLNMNHSLEQGLNDFINKLNNSTINNFLNFTNTTGEMCYDLYEKDLCHEDLLEPSDIDYDGSQDYHHILPQIILAVIAMLLNMAEMHLMKKRKKYFPSELLMISLAVADFLFSLLVVLTLTLTLTYHNDGPTGRMVNECLYMLTSFSIIASILHVVGISIDRLIAVLFPLRHRVRTDAVKMKRAVFSIWLLTLAFVASISVYKYHRGLAYLMNDDSLHHKSELLISYTIFISCFIVALIYLIITRRLAMQASFLRSFRRSTSRHKQNKSRNNRRSKVETVALLTACIVTVSFLVCTLPSACLPIVNNVSNTIHTISLCFLVCNSICNPIVYFWRGYWLKAKRRKSLASALTDLSKSRSSTHSNTISTVARSAAVACIPIRDGFNVIGQSGKYDLDNMTVMDIFDFDSINRYRRFNRSYYNQNHEFIMSQRE*
>TCONS_00051370
KNSRMYRNITNPEDACRFMLSLSHVTTSHGKLELSFYIIIFLLIMFSNITLIYGLVKTKEIKTNTARLLTALSIGDLLTALVHIPTHITFTHLQRKSCIGYSMESFFAVFLGTSATIITSAMCLDRYLFISRPYKHPKTGTSKYLVIVYLVLAYSISLSLAISVVIVALSDFGFRLATIFNIISSTIYVLILLTSLVVNTLLYSYIRNQTKEIKRLSNSHIQQRG*
>TCONS_00034131
SMTTHYLESQRTIDASARYAIRISYLIASTGSTLSIIALSVDRFAAIEWPMRYRQNIGYVKCIIVTIALWVIAVSLPFLYFLIGYRNYLMVHANLSLVLGIGLLFIIYVRVYLYLRKNSQDLRKNLQLTSSVARDFDLKRMLVEKKATRTFLVILLLYVVTYLPAVIFIYIIFFCKNCTCDFIHVIRDTQFLLVASNSCVNAFVCTFRIKHFRQSIRIVFTRNGRKVSDLNLQSTSHSMVISPAKSRLPNNNTEMRINR*
>TCONS_00082518
MAIWLLQNASRSPGPLATQCLVERVYISFTYWTFGSSSISIIFIAYDRFLLITKPSQHKKILPDRKIFYIILAYWVLAFIFAVVLWINIYLFVLNGLLLQVTPTLLLCTSYYYVMKAVKNSRKRIN
>TCONS_00033955
LFMSIALVWGIGILLSIPPLLGWGSFSYNANRAHCMIDWQKSLSYLIVLQLMAYPVPMATMCFCYYKILRHSYESSKRLASSGDKHRIAKKKREVRLSIMLLLVLLCFFLLFFPYAIMIIYEGQIGGTPSHTFSFISMLGAYSNSMVDFWIYAAMSTKFRQALKRLFYRIAGKLDLSPTATDSSSDAGHSTSTTKVKHQPVPTKPTEGAEQETSINLFLPRGKINPDSVEESCDRSCIDKP*
>TCONS_00010750
MNATETSTESIMNDQTMTVIKAGLYSFIFILGVFGNILVVKATKQYLTLQGATNILICNLCVCDIFMLVLGIPVFVIGEHRLIDSFGTSTCKVINPFVIAGLTITVSSLVAIAVERCNVIVNSRRFKLLLTTEKTYFIIAVIDILAMVSAAPLSVIEYKQDNSHCVRAWDRPKNIAYASLVFLFQYAIPLLVMVILYSICWYRIRKKNKTTIKLAKNNRKQSTNLIKERSHSDGDLVSLTDDNPIRIRPVSSEFLSNEIHDFLSGSSNHLSGIVKRQSFHRTSMRRSFSLDSICDPETAEAAKKRHSTCRKSITLDAKLSSYGSEDCEKEDTNALRPQETNLSKRKSFVGSMQRLHSSFQNLVTGTDGKDALTVFALKRVKQTLKTLRMFSFLVTAFAVCLLPHHIVSFMFEDVSETIRFFEILIYINAAVNPWIYAGMNKSYRVAFESFFRRKEHPLKRRRRLNNRRRKISLGSMKAQTDSSKLCWNKFIDCLCYKVSRNRGKYEIGHDPDEEATEALRAEERSERRDTFNGELSSRTSSTGKRLGSTSTRKDSTMSVRKDSRTSRKGTMTSEDGHIPILAPIIIITNYDEEMELQQAIEKAKNINTVAEAATLEGGEGDGEENRFSAIYSFFDGAW
>TCONS_00034736
GVGMFNWENPSLETIMIISLDKRYCLLNNKLYHIVILIVIYLIPLILMAVMYSLILRSVTRHKKRMAQNATPTQTPMMQQQNRRNQHVRKHEENLSKTVTILYGTFVICWLPTTITVLTHQLCPECWVGFKAEYHTLNDILTTTFIIVLPNIHSCLNPFIYIIFHEKFKSAFQDMIGRRLRNGQVSESVSEERKPLDFGATYRVKLTKTSEDL*
>TCONS_00030702
MNIFIISIGHFVLTFVGGSANLIAIWCLYKETVSFSSIEDHNIFILSLAISDLLVSLVYQPLSAIQFVIGRPIQASVIRYISGVLLSISLLNLSLLSLERVIKITLPNKHD
>TCONS_00048489
MHYFSWATLSWVICTTINMVFILRQLNTEKSERWYHLFVWLNSAFWTIIPAVIGDFGKTEIWCWITIQHPILKFTVWYIPLLLVCMLMIVVYCYIFFHNKKVSRSASTVYSIDKSEEKRLNKQEVKPLIGFPFIYILFTIPIFIMRIRETFYPDDSQRFILVLVAVILGPSIGTCNALAYALFHGTFRALTFRKFKSALHTKIFGKKYKVTRGFDLPSYYEDAARSPNVMRKGPLVFQNKLFDQSGNREYMVKV*
>TCONS_00003145
MMVTMVNWERSTKCHKLIGGLAVGDFIFSIIQIIDVSPYLRRGGNICDYIYGQIGCKLISSLLILSSLVSLGFILIITLERFIGIIYPFSRGLSSLKLKAIVLLNTILSISLIIPVSIVLEYDPIPKRCWENWAWYGHKEASRIYTWTVFILNDVLPLICLVTMYGKIIHRLLNTTTEINNFQQKQRHKENKRIIIILLIVVICYFVLVLPDRIVWVLIDERLVNVDTNDFSLL
>TCONS_00073771
MNLVNEITHGGIHINRKMSNWTGILPSLINGSTTTAPTVNGSQMNITFGPYCQSYDNTALNRVIFGVLIVVFIVGFLVNTLAVTVILASRSLRRQWTNLFVASLNICDIGVILFVVSLRIDDYLYDGFCFDIHVCRLFNIADSIFHSCSISHLFVMAIERFIAVRMPFVYQRYFNHRTTIQIICATWLYSIGWGVAGSFKWDAQDGIIQSSSFINEGVKRKCLVDNTYGMLAIVFVIYLVPLIIMAVLYALILKTALEQQRMISSLAPSYLRQDDHATQKRKQEVSASKTVAVIYGAFALCWLPNFIIIIILQQCPECIVPFQIEHPELSKAIFTIFIVLLPAIHSCLNPFIYIIFHRRFRKAFKILLQGKFKTLTEHSLRRNSAKSTGSSPKTIEMTIKGS*
>TCONS_00086006
MSNSSTFHNHTNTTTALPSLFITTTVTTRTNIFVTNSNHPNDNNNNMAPILAFNKSSVSFIFVFFVLGTLIFIGNAMVCYAYYKVKILRTLTNKLVISTAISGMLIGVLFVPFFVVLDDVLADAIQVMPISSFLASFLGFSMLFNIAALTYERYVAVFRSLEYNSLVTNYRVNRALIIVWLIPLFLSTIPTIFPFMVADHASLYILFKVYQGFLSCVLSLIFVIFFVIYYKVWRTSLIHIAFDRKQRLSLASTRLSQQIHEFHQRRDSISRQ
>TCONS_00048561
TVDRLWCVMKPIQYRNSCRKYAVCICVSLWVLALLIISVVVHLYIIRGFYISLSVYLIILPCLIFSTCALLCCCYLLIWQRLIKNRHTLESGNNQDTNEIAETLKRQRQTALTLREKKLTKISTLIIVTFAICWLPLAGLYILARYNYINMEHIKLIMIFQLLATLNSVANPLLYLGTMKKRMKRLCYGVRIQC*
>TCONS_00003686
MDSSYQSWLNIFLYSFVLIFGIIANSLVVIFFAFKIKRHTTFRWFIVQLAIADCIVCIITPVLTFYLMSNNGNWYLGPFLCKVITPIGFITVNVSAWILCAIAYERYRAIGNPLKPRYSRKHVNLICTFMWIGSTIVALPLFLYTDVRGSQCVPVWNRDQHLVLGIIGLISQSVIPILLMGLTYLAIRNAFKKQELNMNSTLKGFNDKHKSKSIRLKSKMTTQTLLIAFAVFVLCSLPYNMLYVIAVIMFRFDVYTTKEKMHQIQIYDQV
>TCONS_00017058
NLLFIALELCLAILKPMKMQKCISLRRRYFMIPMFSLWVITIMAVFLILVKYRKYRHHIRVASGVVVASVYGFALVVQYVVYRETSRLRYSEREGRLQVKRAMGRISRLTRAIIIQYGICYLPYLVNAGYRLFRKDLFVSTYVKCWVYSFASAIHVANPIVYCLRMQTIRRECLTKGWTI*
>TCONS_00041766
MCELDFTIIDGRIKYAFGVAFICIGIAAVCGNIIALVSIFKSTRTSRSDILLISLASNDLIIGLLICPFLGVEQFLNYYPDVCNFQAPGVSSLFCISSLNVALIAFYKCVILVRETTEEDFLSMKTLVFCVVGSWLLPPMVTSISY
>TCONS_00079084
MASLSVCDFIDCIFVVPVFCAGYHYWKLRSDCAALKAQAVFNNWNALYSSCLIVMITFNRYLKIAKYARYDHIMSRRRNLIINVAAISTSLFISLIAVVNVNSMLLVTTVLVVFTVFSIPTLYALLYKSMRANQQVTPA
>TCONS_00082536
MYASGAMSNASQQVQSFVFPTFDVVIGSSSLLHVTAVTIERGIAVSMPLRYPRYINGRTANRTIVIIWIYCLALLVMGLLRIPITSELYNSVFFFIAATLSFFIPCVLVLVSYGIIMVSAFKNIKMERRISKDIVLVATLEQDKIDQATSMRPARFREIKIACNVALMTLPFVCGWGYFIGCTTYEIFS
>TCONS_00013910
MSSFNTTYSNLLYTTISPIIGTLVVILNSIEYFCIRRIEKLERSQSTNILYIKSLCISDILAGVFMIILKSMNPFMDNQLKGNKAAEEIYLILRLVFIRFSLFSSIFNLTAMTLDRYTSIFWAIQRRNQRKSFVYKIIL
>TCONS_00022268
STCLYNQPHVWTIFMLMCNTVLPFLIILIIYIYIARKMNSSAQELFEDKFNLDRRLALNRKITMLTIKITLIYGVTWLPSIVYYSIVTIAPRTFPDAFYVSDAETIITFINKYITFFDAVFAPMLYCYSSKDFRSAIRSVLRRK*
>TCONS_00062717
KIKMSGSIEEVIFICSYLAILTVSTCGNLLLIMATINKPKLRSFTNILISNLAISDILIIALSLPFQIYGFVEHQHLLVVCRIKVFTAITTFTLSNTNLLLVTFDRFFNIHWPFS*
>TCONS_00068962
MIGYYLALSEITSIVEQIMKNGTSYTDYPEFKFARTVNLYFPPVIVLIGCVGNLLSFFIYIKRKYKDKVAPVYILSLSIIDSINLVIGLLQYWLMFNFYPENIAPLHCHVMFFLVNAMANHSHWVVIAFTFDRFLAVWFPFWTRQYQNRHRAWITVIIIGVISYAKNLHYIWTAEFIYQPKTKVASCGFGIRNKNQWVLDYQLFEIAVSSLIPFIIIVVLNSSIVYRMHRDGNFSKAQRRHRGHKLKSQFVNTGNCKLKT
>TCONS_00052229
MIPFFPFSEHDDEYCHYKIKKDWALAMNIITMAIPLPVIIGCYGYMLYLAFGQYVRIQKTTSISHNGSSKKKKPNMLSEVKATRKVALIIGAYILCWTPSTLYYLIEWLCPHCYPKNYEPHKTWIRFFFKLLVMMHALVTPIIFCCQSREFQKDASRSM
>TCONS_00073658
MALILMILYIVLAAGECGSISTPRPTRVLSTKALLPTNGFNITVICIWSEIPLKTCNCVDKPRLCGPVPTQSQKVLLSTASMKEICDTYYPMEREMCNCTNPLFKQYEVCDKKSRYTTTCPSHKKTISIASLTGAIFGVFGNGLVLLVAHKNWEKAKNCQKLIGVLALSDFVFSIINIIHLAPYLKTCDWIYGDLGCKIINSCLSMSSTISISLILLITCERFAGVVYPFSR
>TCONS_00050830
MSSKITSTILLFESSVLALINVLAICVILSTKNLRKTFHDVLLLILFSLHFVFGILNLVKSAMVLYKGENKLMAYLRDCVGCAEITFTFILALEQFVAIRQPFFYARLEKKHALLYLFMTCLILIAFWIWLYFFKMIFFHCDGSIGDTGRCFSFHSEYIIIQVGQETM*
>TCONS_00058719
VKLRRGLIMSSNGSVESTLVDLIDPPLSIIFGIIMCTFGILCIVGNSLAIVVLLRTKNTNFSTRQASTWILFNLTLSGVFIGGIWSPVCVIQLLSEHLRKNITIETVRRFLGISLPGAFICFIVCISYDRYLLLKHSNNHNMHMTRRKSIAVIILSWIIPLPVLFLRYLNKALFRFFVVLFILFGFLTVIFAYGFMXCCIVHSFRLSNCYFCLWFHAKGGLRI*
>TCONS_00036033
MRITGNFRYFSWQKHTKAWRKGNIEIFFENSSNLTFRKVSFRLLVSDDLKMAKTHQIVETVFYSLMILIGGIGNILVIIFFALKSKKKELNSYHFIIAQLAVSDLIVCVGVPVVEIQYTFATSYANELMCKAISVPFVGVTVSCWILCGMSFDRYRRIKDPMAENFGKVRITLACLIVWSIFFLAAIPQFIKTVYYAETQECYFDAFESFSSSFAIGYYAFYFIANVVVPLSIFLVLYFKSRNR
>TCONS_00007605
KKNRNHKFGVWQNIMASNIRMLSIIKMGTKNYSTFTNMTNLTSAKIYEETGTHEKILIQTIATIGSIQCGMQLVTILTCPALRKKITYVYVINLLLAQLLLSTVTVPMYCFAPHHILYPYITALTIIAYILNLCTVSYERYLAICQPYFYAERISYSRALKTSIGCWIIATIMQILPIFWEDHPAAILIHRIYLGITLILFFIVPLLMIWLVYGYISYEIYHLSKKSKLLTQFSIELVPTAETPLNGHHKDKEDSIKGQRKKSYLSTISTRFRRKSITKPRQEISLAMVFITAAIASNIAWVPVILMVFLQVIDRTDLEPRNISKIHIYLLAINANIDPLIYGLFLKPLRKRLINFIIIPTFKIIRKGLARSQQEKPRTTSHSPAVNV*
>TCONS_00084869
GLVSCVFIIAPSEFTLFIIMTAYVLPVAMMVFSYVLMGFVAKKHAKELSSLERTKTRLRAGSVCNGSADNSISTNGTESPFLTPHSYRRVSDNGASPLMSNNRRMVTYQEKHLGDRFQHRQYSWFRSSVRRFSVANIRNRSSSIVSSVRVLKRELKAALTLSLILGCFILSWTPFIGLNIEYYRCSTCYIDPLLIKYFKMLHFTNSALNPVLFILLNKRWRSAFFIVIMRRKNRRGLSITSEISTTSTIGGTGW*
>TCONS_00047851
MSSEQFLSPEMMSHQDPLPTDLNETNETLHQLTFITRYENIHCTLTDVLESYVIPSIGAVIVIFNVVVIYYMLRYRRCRQHNPIATVYMINMVIGDLFVGLVIILVKSTDYAFESRQHEFSYDKYMLFRDCIIRLSLFISVLNLIPLTLDRVWAVKYPISHRQSKKTIAIKICIAVWFLAILFIAIMYLFHFTRNLDHFALNRLIFPLATFPTTLVFIVCYIVIFRELRRSRQYRERSGSRSANMMHVTSQLSVESRSSSIISLGQIRTTCCQNCCHIHFMLVSHSNVRYGKL*
>TCONS_00044060
MVLSILLHVSWLISILVLISVTIDRLALVLKPIKYRYYARKFAIYACIISWFCGLVLAILIWYKFASNELTSLDSILSILLPCLTLPTSVFLICCYFMIWRRSTALVKRLQEYEMKHYQKDNKTECFGTLGQQSNLKTSSSNELKYTKLATVIVGLFMVCWLPISFMYIFAYTGSPRIDPWTRVQLLSSFQLLAAFNSVINPTIYLRTFRNILSDFVTKVCCHKKN
>TCONS_00053728
MFFLWLTYGDMTTCHIIKGYFLTGLWFITCSTCTILFIAYERYVSITKHAQYHDILTDQKINIIIGLIWSITLIFGISSNFYPVVRIFGGQLLIIVSVIILCCSYYFVWKALRQSGKLLSRETNTPNQVAERKRHWSIKC*
>TCONS_00020618
ESNKTKMMNATSNNLSIDEKMNPNQTIDLELSLIGFGLVVMSFSIMIPNAIVIYVFKATKKLQKPKYYFILSLAVADLLVGLISINPYTILLMIGHWPLGSSLCYIWLVLDHYLITVSNLCLIFIAFDRFGSIFHPMTHKVKCDARFMKRCVILIWLLPVLVWPLPILIYPYTEEDPDRVMASSECYVHFYQNDITVTSTVVVLSYFAPCIILLVIYLCIWRRISRISGGEKKIYVIPDKAVEYLASLSTIADDFGNKKGHINQGFNIKDESTNXYTRQSSRVSSLTFYYCR*
>TCONS_00074723
SINKPKVMVTSTMAPVNTSPTTSSLLNNTSFTTTSRNVFVPFSPTSILPTATTTISNSNDVSSTALSDVFNNLNLTLLSIIFILGIIGNALAIYIFSDNIRKRPGNKFNYMLRALAVVDLLTTVFTPGLYLYLTTVRWKKWHFGESACKILRSLPSICITLSQFILMLIAYQRYRVVSKPLERPITKRLTITWFIVSTLISVALTIPWTLTLDILQNETAGLNTCTSTSQSSSKEGFILNFTFDVIMLTRDLCSCAYIFIYGRLTIRSLNKNKDFYSKHKRLIERMKNIRGLLNSIITVYFICVVPIDVFHVIYFVMRSFNVSLGPNEYSYLVVVLTFLKTCQAAQSSINPIIYSKRIQSFRRLFCPNRQRAKEALVKTLIPIGLLKDPHIQIDDRLKNKRFSMF*
>TCONS_00017149
MVEWLNVVLIGLAIVNTTLHAIGIHLLWWQKKVSHLRIHHIYLISLSASELTMNFLEVIKISINMNKNLSNTMQQISYHIMLVQFTGTAIVFHFSMIFITIDRLLEILLNIKYPVYWNEHKATKLLIGLWVISGLLTITVGICKGLADFQWENYFFTYFYPTVEFFFIILAFASYLFIFKKFNTTRVIPIHVPTLRIPRERQKDDEYEMGDNNSGSPKPPPRRQARQRRSSITTFRKSRFFIPVLLILTFLIFIVGADMIMLFVVVMAGNNSTWLLNTLAISYSVSNFLDAWIYIFLEPELKTLLWRKIGN
>TCONS_00023676
TMPNQDYICCLSQVIAEMPLPLPKENMSSLLLIENHISTTAAACEKHDFDYHHSKHASYRTVALFLSGEMECRKHHCSQDPEPPMIIYALILIATLLVALCGNLFSFSMIMKIRSLRRHATYKILASLAITDLLVSVFVIPIKIAIALNNMNFCYKASLCRLLHTADVTFFAASVTHLFFIAVDRYISITKPYYYRHCSLMRRWRSCIFFIWAYAIFWGVILNNVHLTPPFGFGETFKVVEYKCRKFDVYFDRSLYPVVFFLPCVIMVYLYLQIWRVAVKQSREIERYKGKPPQHLVGSISPIPHHDNPCKHFWMSHIIEFKATKVIVIVFGTFVLCYTPLCLMTFIHTFIPFEISNVVLSLLEYFPNLSSCLNPFIYCFFHEDFRENLQKMLRRDAFLKEHAMSLKKRHSKGKHRRHGTTETLTIKLNGENDDGDVL*
>TCONS_00057347
MSSNASQLSEFKVGAQINLYYPPCLVFFGTIGNILSFLVYKDKKHRNRSSTYLILALSILDSLMLLVGLLQYWILFNFEPRVLTEAHCKGMFFVVNFFGNYSHWIIVCFSIDRFIAIRYPMKGLQLLTVSKGLMCIAIIGAVAFIKNFHYLWTTDFFLNPESGIAICAFGLKNKAPWVAKYQVFEVTISSFVPFIMILLCNILIIVKIKQRSKVQPGDLTANQNESNEACKKKRKTERALTRILFLVSTMFIITTCPLLIFRLYYARFDISQSSPQTQANYNLGHHICHKLWYTNNGINFLLYCWSSKSFRKDLMSLWKQNSRLAGETSMMSTTKETVN*
>TCONS_00078500
MNSSYLCGICLPVQFRIFMTICYGLMTIFGGIGNIVSIISIYKKNQSSNDRDKIDLILLSLAVCDALVSITVYPVYPWLDFWTFDFGSFPIAMRIFGLVLLSMTSTSSLTIIMLAAIKYLKISRTSTFDDLITEKRLWMLIVLCWFVPAFPMLINVILGNVLNSYISLAIIITTIISLPVLYLMILCVFKKSRKRVAVRANS
>TCONS_00058452
MSSCNGSRYGFQTVVNCDVGDLSGSYRSFVEATSFITFAIGVALNTGILTVSISMYPNIDTFDALLMNLTFGELLSSFGLSFMLFVELTTSIAPIGDHGCQFLTWLDLASVTVTVTTIVALFFEFYKVVYNSARPKKMRPYKLWALILLLWIIASIPGMPYMATAKMGTDGFCHMGRWSDDAEVLFICAMIFFQVLIPLALIVYFFVRSLLALRVDTMGGTILSEEANPGSEATLQRGILKRKFRMIGYMALIFYMILITVSIIELSLALNLNDIDXFST*
>TCONS_00038534
MELSIITNSIIAILIAVLTMFIMLVFYKCPILLLYFPNKILCSMVVCEWFRSITVALHIIIEVSEELHDPDCHSCLVFNILVDIITSGLTKVATLHLCAFVFERYISVMSALKYNSIITNKLFKKILLSVWLIPLIASILQVIYLYPYIFSIPEQMGEDWILIFEVCLTFLSMLLFTALPILFMFPAYVIIFQEIR
>TCONS_00028535
MAMSTIILININQYVEVLRPFIRVHYYFWRITMALCSFWITQIIISILVFLVLPKNVYSKYLSCFTVVTIIVFVALCFMQYHINRETRRIVSRTAAQTGDIESARIITRISRMSQSILFAFGICYSPVGVVLLLTLIYESERAFIATYIRLWYLFIGNMNPLLDPIIYCIRMRSVPRYIFRFFRRCRANRVGVVD
>TCONS_00069834
KKQKQKQNMYLKSLTETLQTTESFNKSQLNLSTFNTTSFNNSSWNVTAHNSHTMKYQELQILVSLVMICAGLVVNTGVILLFVLRRRNFLLANLAVSNYIGIIVITLHIINTLSPPQPSDGEHYCKILLSITEFWWISQNFTLLAISYERYKQIADPMPCIQDTICRKRYNYVIFIWVVSIAAVLILLKTTWITLKFDTDILRCRKNWELHPVYMMLYSFGSFWMPGFPLMYFHGYMCYKGYKVKQFELRPYSTTTMTRSRSLNSLVSLREYLSAAVQMPIRRLSRSESLPSGLEDPSGRSDSIYSSGSLSIRKKSITQTALKPIFSTLLILLPYLLAAGPEVVLIYIYSKNFHLSQELDLLVKAKYFIVAYFPFILCWTDKKIRKDIRRLTNKLSCCRSTRINPNIEPEDYRENIIRRDSRRNSMVSRQNSYPAQEEIGSFIPPVAKEGKSKSSPQVGTLGASSSRDPIQIIHFSTPVNMPAVEVTDLE*
>TCONS_00012889
LVFVFIIVTLFVLYYLIRKTMKRSQTQVESHKTGGNNTENNMRARKKQIAQRKVTKNILVLVLAYSVCCSTLLVCILLYIISPSRSTREMVKFGGYVMSLNCIIDPCVYVLKNNGLGRKMLRRKVTEKNRGLNIREGLTRDMADSSHVDGDYFVLNKEGTKTTL*
>TCONS_00043747
MVYNYFMLVTGIIVMFITFVLMYRFLKQNERQFCEKLRSASITSTSSRYNAEKRVTIVLLIVLSIFMGTYIPALVMLNLSQYCFECSCETRYDLYVIRYILLVSNSAINPFVYSIRMKDFRNSIQSLFVRKTNRKTRYRLITDTSSDGVSNLEKSAAM*
>TCONS_00072008
MNINNIINLVLSISIIIINTFVFILFLMRPQLTKKPSNRLLHSLSVCDWMSGTTVIIHVMIERSIFPHQSFAIRIGAEIYTTFIVGASVLHLLCITIDRALSLFYALRYKDIVTLKSIKRVVIGIWVIPGLTSSLQITYLHPYVGGSDNISLDEVE
>TCONS_00066781
MFFQMKVVSLSLYISVLSIAAITTERLILVLYPFKYNRLRYWKKCVACGLMWMTSSTAVITMHFLVGDDNKEYILTPALALSTMLLASISFAMIRRHLSQANRLLNRSISKPEKEFTNFCYQSFLLFVVCWLPISVFGIIFSSNVIDDWEYVIEFRFTCHVIAFTNSVLSPILFLVHFANKLGCKRDRHEQNDTSISESTGKTLVMRFSKLKEMDRLSIGHSSKQSSPSVSVKDNKNSES
>TCONS_00070180
MSETIIALFSVSLIFGVFGNSLIIFIHGFASRERYLNFQRLLLFLAVSDLLKTISMSPFYIYLEIHQGENEWMYGMSGCKMIPSLWCVFNYVSLGVLSVMVIEKTCTRMWTGSHLSWKQVTRGVGVVSVLAIVRCVPRIYDLSLVNGECQQRLTGGYRWSTIILSILMEGAFAILCFVAVIYLKCQGWSKRKPKRSRKSGGSFVHGDDLANYNQTNRNIVFV
>TCONS_00082293
MLDNLDSKCLDESPIAEMSFFNAGFSMVVSFVAVPLDILILVSIIKMYHLFHRTFYLIIANIALADLISGVLVNALSISFHLKEGFRSDIPKFEISSMHYLFFLTNSVSVLSMAFLSIDRLGVLLNPFYFYQVITRARTIVVLILTWLISAALSVMYFQVGYLRY
>TCONS_00005200
IYASSVGMNNASPQVHLIVMPSINLSIGSAFLLHTTAVSIERAIAVSTPMKHLKYVNSRRAKRCILSIWIYCLALLVMGLLRIPIVGDIYYFVYIYLIATLSVLIPFLLFVISYSFIMVSACRNIRNDKKKYRNAQPTQNVGRLSRVKELKVALNVAIMTIPLIFGWNYFMGNNIYAELNFERITGFHNWLAPFVPFIISCVNPLIYIAFTRSLRTHSKKIITAWYASLKNCFCNRSSHAE*
>TCONS_00046547
MSASLEAWSIFVITAFCFIFFVGFVGNLLVLYAFRFMKTANRTRYSTHSITSSRDFGLTPMERLITYLAAIDLTASVCNPLMYIYYEVTRWNRWDFGSPGCLIAGSVNSVLDTISCGLIVTIMVERCIVLRSPFKHNFNRNSVRKAFASVIFVSIILELPYMVHLKVYEYSSAEYKCSLDNSSKFLHQSQSYTNSTTFTAVPKHLSIFSNGMNCNLNAK
>TCONS_00049068
LGNGLTIIATLTNQKLRSITGLLICNLAVSDLLISGINLPIRICQYFGINWSAGGISECRVSVAMTLFLFTASNTNLLLITADRYLGVTKPIKYRQKMNIKILRVVIAIGWFYSFIISVFPYFIVGGKTDANDSVAVCTFQTVFTPAYILFIEFGTFFVPFFVMVGMYIKIIHKLVAPTRIGIGSDNTNRNSVARCTHKEHRRKSVGGKTMTYRQEKKLAKGVFVILSVYSISLIPIVIMEIIDVINQSPIIPLIAIKIAITIVYLNAAVNTPIYALSSEKHREAFAKLLRIRAIDRERRRTEAKLSSNIGLSSASNGSAAPPVQRIEVKEQSNDLV*
>TCONS_00069198
IFVAIRYLAVTNKDFYRRINRKIYIRICIAAWCLTCFIVLVLHYLFDVDVRNYEEFFTYYASFIIIPGTIIIVVLYGRIMSTIRRQQNQYFLHTFYCNSEKCRNLSSAKQIQTKPFQRIEEEIELQSNIQTNKQHFIIDLAYQKRFNNLFEIKLIKLLGIFIVLFVICLLPLPIYCINTQNTDHAFKSDGAFNLLVNLAFSYCLLQPLCYTIHTKTAKRRQTKTISNDLYGA*
>TCONS_00051617
MNYLNGTPYNNTLSPPLSALQYDAIEITASLLIQEIFLGLISILGVIGNCMVCYTVVKRAQVKHSTWYFLCCLSISDAFVCLVNIPILMYATYDESVIDNGTFLCQFNGFCLVCFFLVSVLTLSGISLHKYYYIRRPLHLRASTKSLRIIGFIWFVSIGIALGPLVGWSQYSHVHGHKQCVPASIRPATNIDFSYLGVLLLVGFFIPLISMVYCYTAIFIETLSHHKRLNSTSIRGDTTFDRRKRAAGRTGRRGSMTYDWGILKTVFIVVTTFIXARGDVVA*
>TCONS_00012988
MVNQSRITNAICRYGWSIPFIASDVSVCILCGMSFDRYLKVTRPLGKKLPQRIIHTTCCFYYALGAFLWVYYYYWREMDTGTHFCIGANRPPNIILVSTIIVNFLLMFLLPVFLIVYMFARMSNVL
>TCONS_00023510
KKLTMEGGLEEKVINGMLATISIVIWFTASVGNVRLFHHSKRKWIKTKASSVTNTIFYILTLSNLASCFTAIPIHIVKMILEYFRVNQEKAYLCLARYSTTMLTTDLSLMFLTALIVDRHDKIVLVPYGKRPRINNKNKHKYIVFIFLLAFLSNLIMFAGYIGHLVKLGVSPCRARTSDTLSRSMTYVEGAKTCLIAVPCLLIMFRHITNLRRKIQTINRGTTRMRATLKKIRQTYFYILVFLIFWVPFGIMAVLAEELISKDFDVLWFNIAFTVAYGYILGIPLVCAITDKNFHYFRSKNKSHRSLDAELGSENTPSVNISTVAYKHFKGSHVNISPSFYSTKEEIGVASSSKDLPADSET*
>TCONS_00074648
MLIHGLRRTNRTFSTTTKLFIFLSSSDLVTGLITCPMQVIMLSLGVQSTCLQVGIQAFFNAFTPLLSMFTLLTMSILRCISMQRPLKRTKEQHVWMWLMCQVVIALILTIWYVDISQKSNTTQSLGIFLIVVTALCVLVNGASVVINTFLHFSLSKNKPIRKNSTVTRAKQQKGATNTLLILSIILVLCYFPNGVAFGVIGYHILGRNTVKTVYRDYVPWAHIPMVLNAGINSFVYIIRNRRIKQYYKDVFLCRLQTSRYRRESMFS
>TCONS_00054583
MFEDPHTRRQINRLLFIVCTGLYQMFVFSLVAMTTDRFIAFFKPFKYKKLVTRSRIFKYCCVTIFITVAVRAPFFIGWSSIQLGALFKIDIINETLLLLPQPFIYISMYRKWKNRIVSYKHLDRNTKKRRKAEHRIFIFLSIILFVTCLAQAFSDVFHVVGELTEKNYRIMGYLSNGLWIFVIFITPVCHVFAKPSVRHKFNSSMR
>TCONS_00006058
KDPLKKLRKLFNFLLIHLCLCDLLAGMVCFPITSYGSFAFTDKKFLDIFKNVNYVALPLLNVAFFTTVALSYDIYKAITRPIEYRQDADLKHFTYYTAVVWIVSLVLAAVFFSLKTITESLIINFVICFTVPFFLAVLLIRINQTLKTGSSITDELLSETENQTSVTSMRLTNDGRALTTCKMIFLLQLLTITSVLEQIFTLR*
>TCONS_00034909
MPQPKPVECAFKEASVNRTFTASNRPNDSEISIFIITMFVLISNLMLIYGFHKTSRPFTNITKLFILLSIFDMLSCGGACLVVVLGLTKPDYPCFVFIAFLSFDNFLFCMVIFLFADICILRFVALKWPFVRIDGWKICAIIFLQSIVAGTYSIASYYFFRRGDFKSLTQGSLINLSSLTLIILSVLVINCLSYVQLCRSIHGTSCRRNHQQQHPEDVSRGESNERKKEAVKTLIIINLFCILCYLPLMIHSAKVVYRLSSLSSKNRGSLDV
>TCONS_00036981
MLINRMYKRSQDLLILLLAFSDLIVSVVLMPTDVYILLICDESKPFGQRCSLVIDKVFEVLWLTILPVPNLVILLMSLERFVAIKFPYTYITGKRKKIGTVYLVLWCYSIVISFVLYFTRTTDKVYYSNVTFWIDFFHMLFGLGVPFFTNLLLYCYIMSQVLKQRR
>TCONS_00013032
MVYNTTTTQSWTNTTNNSTNLTTIKHLIECNNNTSINCSQSDPHPAASYSDGLLPEYFPTRYLIGFHCAYIILWLIGFLGNGLTCYVIIQRKSMRRAIHLYTFNLAVADLLILSAYVPSQMLIMQDQFRWRLGKSICKINYAILPVALHASVGTLLAITIDRCRGLVTPFSWRSDSLRKAKISIPIIWVLSLVLSSPLFEVSEMVVMPSGEAYCGELWPTPKSMHWFWSVNFTLVFAIPLIVIVTTQIIMIYVVARETANKKQNQRMVTMVIALVVVFTVCTGFQHIYFFIGTFGNIAMNLETQTLLYALSNYVVSLQAALNPIIYGTLRRDFKKAFLHSLVVLLIKFKLHKDVLNDNGKESFANRVLTSYFSESHSRSTGSRKMRQVSQMFKKKLEENEKQDXTSYFSESHSRSTGSRKMRQVSQMFKKKLEENEKQDQIEFYTDSPYCARRLFEDSPFAGRREFADAPYVGSGFHEDSPYVGRRYNEKPPYVGHSIYPDSPCVGRQFYGDNNKNLYPPDIQIHPDSPDIGKLDTPDSDVSEDNFNCDSPRVSKDFSIATRKISLLSIPRRKESLLPRPDEVQLLSYKELATPTRTPLLMTLHRNLAEKYGNGNIDTGYVSASDDDLHSLDDTKTVSNETLSVESLARLREAEETVL*
>TCONS_00003275
MIRLFRPLRFKSIIVGKKVIPIVLLVWFISILLPIIELTYRFSKDFKLYQRIHVSVTIIGFWIFPLVLLCIQYIAMLILIYHFQRKRSRDMKSTLIKYKAFFIYLSMFLSFLTLSSPHFAIRIIIAFVRKIGRIPIKILGTIALLRYVPSLINPFIYAMLKDDFQKAFSRRFQRSFPPKSDVS
>TCONS_00079999
MASSTTSREKILKQISKNPKLVEILSNRLANNKAANNENITNNQVVTDSDSMLLEKAIATIVFGLVILFLIFFFCFSKRNRKERNRNFLFEMLCLSDAFYLIFSLPLVYAMNEPQLQGSFRLVFGCVVNILTLVSMEMYVFLSLDIYIAVVHSLKYQIIFTLEKIKQFVVLVITVTVLIGVALHAEPPTRRYSRDNRVGFDCIMFVSRLATCIAILALGFATKTQRDRQKRELENFENIFGENAERLTRLNSLKRQIKDMAILNVWNAIFLFLLAI
>TCONS_00015095
LEWSKKCIICVAIWALTVLAIILHNIAVNDHEKEYIKTPLVIFITAFLITISYAVILRTLKRRTLRNAQQNDTAGAQDETKKKTFNKAEKRFLNFCIKSFIIFVVCWMPLAAYGVCYASGFITYWKYKDLFDFVTHIIAFWNSNASPIMFLHHNRGVLRKVNTINSTSNNRTRTSGITTSSSEA*
>TCONS_00036119
RLAMNQKCYLIQISISELLICVCKIVHRILTLHGFLETSFKIWTFQTSGCFMAYIIFMILLTVDRFFEVYLNIKYSLYWTWKMTKITILVGWLISCIFAVVMCAQTNEKSVRAQIILFFWPTSELTFLLVAIIVYVYLFQKIRRNRKSRPSISTVHNVSSVGPTKTTGTGPRSLAKRRRKRLYLPTLLVATFILLWIIPDQTEFIFIMRKHPPPSYFAFLINVLITCALCSDAVIYIFGIVEIKRRILKASPWRKSIRISAIS*
>TCONS_00000111
MESQRIYLICLSIGEGIYCLLITLFYIGLINDDMNVVNYSFIIGNGFYLFYIVIILLLSIDRVLTIRYNLRYPQICSKAKTKLLIFICSIVITFLTITFLVLSPSFDGTFAFLSLYAYPTIGVTFMLFVILCYVSICYFAWIKQRENKITPVKTVHHRPRVIIQEQDPNNQQPGPFSQPSTPISGARGYHRHRTTHTELHQNRHRSRTILHRMRKGTLVTSLLILTFIIFIFIPDQIHFYCHLTKTVIPRSIYIMFSIFYPLSLISDAIIYVFFQKKIRRYI
>TCONS_00051424
MASNSTNSALQTSNLLNGIFTSILSVFGTIFNAYIIQHFYKKLSSSQKRKNINTLMLGQSIVDFYNSAFAGPSNAVYYFGSYRYGNDYEKTLYFKLIDIISPSLYVTSLQISMLCFLLTAFDRLLSITFPVFHHVASTPKKLKICMVLMWIG
>TCONS_00011075
GVVSYDRYILMTKVGKHKRIMSPRRVGILIALSWIFPAVSPALRFLGKGPFLYCVIVITLGPLIILLFTYYRIMKCIQKSSARIGAHGRSISDTPDISENLRASRSRNEKKNIRLARSVSVLILAYCVCLVPSSIWSVNDLLNDSFGYTRPQVIQNLYVFACFAGSMNSCCNPIIYFFKQPGIRKGVYKLFNVKHAGFDSSSSRGLKGAGPKSSLDCSLSNDDVISPDSSNNNPNNGNRVKPDILLTPAHECNKYCMKL*
>TCONS_00053101
MASSNQTRVFYVSEEINIGVRFIPLTVHLIGLYALRILRKQRNATHLKLIQQLSFSEVGLVLLSLIISAMILVLDDHAHNNQVIYVLTLIKNTGFSLVYYCMNILITLDRLAEMKLNIQYPNYITKRTVNLTLWVIWACALAFTMLMILFSLSNPKFNHISFCYLYFFSTMEFAFLIIALVTYTYILKQYIKMKMALHHSCPQNINKQETSIHSKKQKNAKQKPPATRSKSDMRRNFTFRFLFSRSSPLLMISLLVISFILFMMLPDLLNFVYHVRDLHPDFDAP
>TCONS_00036117
MSSASGPTIFEAPREEQITFIVIYTIPCTIHVIGLHLLLTTRINSISTNQKYYLINLSIIAIIKCLLKIMYRIVYLFHLKDTALQIRLVDAHGTYLCYILIMCLLTIDRFLEIHFNIKYPLLVSARKTKFAIAIAWLVSILFQLVFYLTRHVCDSSCIQRITILYIWPSEEITFLLIAVIIYGYLFSLIRRNRRERKAVIASITVKLPDKRQIAKDIEERTPRIEFKSQHDINNNGRNKDDTGSNRDNITRTDRNIEAEANTERSKARRRSLYLPVLLVGSFIALWLVPDLIDFVYAVMEASPPRVFSIITRL
>TCONS_00040925
MHVTKVGCLINKYFFEVSYLMSGFTLALMSYDRFRVICQPLREKIENRTLYIVIGAFLIVVTLIEIYPLSVLPEDINGSQCGYSVGLDWHPVQVIIRVITLLTVITGQTISTIKIKTALTRVTGLIQSEEIHARNMKVLKSVRKMQLVFLALVLPFTLVYIFVGFM
>TCONS_00040982
KAATMPDFLQAIDERCGTTHNYTALSIFSSTSSGVMMVFTIPLNAVIIYSLIKEQKKKYKSLFYKLLLNIAIADLLTGLIADPTAVNALTKEAMRETLTKFEVYIIHLSLFFTDAVALLTLSILSVDRIIAIMFPIKHHKGIKKSKKVLLVLSAWVFGIVLVLPYFKVNFIRQLLIFSTVNIVVTILSLIVTTLTYRHKLRPKQRGRNTTSKKQGNPIPLRSVKGNSNEVLSTEGLQAITPNPVLATTTKKENNNNLKFIDKQTRSQQKATRTFILMLCVFIGTYFPTAVTMLYMNICTKCNCLAVHVMRDISILSILSSSVFRPLNFILTLKHLRSSVLHIFKKPTEQFTISGTSDVTAQ*
>TCONS_00002734
MLLFVSLIFLSSIFGDALILDGALSTKSDWHFIARFCYQTDNGVLDYVFEYPESYCCQDAILYYDSQWESVYPAPSLTCPSKVRVASRQRNQILDLENRTDGCQSIIRDGIRKISCKSYRTLSSARPRWWYLVISNCGAKQGLQLNYRMVMTNGRTFWTKHFSADEKNILETDIVFLIFFLSLFILSGIVAYTLLTRQLFHTTYKLYMWAIFLELMSIVINIVYYTEYGLSGQPSKGVKNIGRACHCISDTLLVVLLILLGKGWTITRARISPAGQIKLSVFCTLYGIAYVSLFIYEAKAFDPGEVLYIYESPAGVGLCIMKVIAWLWFCYGIFFTLKNYAEKRFFYFPFFAFYTIWFLSGPIIVLIAASSVEPYAREQIMNGVDRSVAFSAFAFFLILTRPSAANKNFPYHVRTTQIGFIDDTANPNFARSTYKPENEEAELARRMNTLFSAHNNEGTRPLTGSMASPPSSMNSRHSSINTNNTLNMGESLGRRNPSYNDNDDRPNASTNRPTLLDLKDRLTTPSPHPNASLPPPMNYSTNQNTKLKKETKNENETRTESTFVQNSNFVTTGGEIYQQEEQLPKNPPPLIRTEQQMTSLFAARPSPSQNLSPMTPNPPSTSPNFFIPEPTLTPDFEQSPPLPQTGKPIDSSNNNTIKEDMENPTDSQNNGGTSPSQETNNENNSSNKSQNEQNNELVQSPRKKKGKKKSTKKKRKSEANSPSDPNHLPPLSAAPSTLPPLRGGKLPPLGKNSDSTV*
>TCONS_00002239
NIKVDVTFAMDNNTTYSPRQSPEVVGVTTSLMVLLSLFTVVGNLMVIYIFVKHKNLQIAKNYFILSLAIADVFIGTFSINFYNVYLAFGGWPFGNISCDLWLSMDYSCCNVSTLTLLAISIERFVGVHYTAFHRNQFTKKRLKRTIFIIWLISFLVWFPAIFAYPYIHGERTVKDGQCYVQFLYESPSMTIVTAFINFYGPIIFMVIIYILISRTLIKRYKRKYHLRENSIPPETSSERRPSSSRERKYSVRPSIASTTVISPERRPTIATIIGSPSEMDRMRKSYESIVSGDTNSNSKRKADKPKTQREKDYLSHKRAITLLLLIIGAFAITWFPYNLMAVIAPFCRKCIHADWWHFGYIFCYVNSLLNPLCYAFGNRHFKKYFKEIFVAIKKRICCPKAGLVTIKQH*
>TCONS_00054099
RKLNKRYSIMETNGQMDENTIGNIEIILKSIVISIFILSGIIGNSSVIHAIRTYPKLRTVPNYFVFNLAVADLLFSLTGMVMILITTVSKGWVLGVKMCNFGGLLNSVFCTTSIWTLVMISLHRYFAVSKPMLVKRVYTKKRTLLMIVCIWIFAFLISVPPLFGWSQFVEGTNFCTVDGRKNMSYSIFLLMTDYFFPFLFLSGLYLRIFFVLKKHENTMKRHKSVKPIPDLAEVESEIMTADEAPKSPNLFSSPSEIRAADTKRYFEALQNKAQTDGVVTNLNSPVRESTETLVIRQNEENNNKIQRNGKRHISFCDDSNQKIGKSDSTKNPNGIIKATLKRTKTGSKRKKFFKEVKVTKMLLIVVCGFFLCWTPFLVAGVLYAFNAVPSDLKLLTIGIYFACLNSCLNPFIYGVMNTNFRYAFQTMARNFLAAVRACVNKDKITISKKDGVCRI*
>TCONS_00048431
MDIYSLLNMTLTNGSLLNTNRLNCSVTNTTNCSSTESMAAGKGAIYEISTEEQILNVIFLSIIGTVTICGNIIALHAFIVSPELKRNTYYFIASLCISDLMIACLSIPSWLIIVKNNFKVPNSLMYFQSCLDIFCGTLSIMSLAMIGVERFICIKHALHYHRIMTTRRVFGIITSIIFYAGICTIINYFASAVYQAGTIYYTALQCCILLMAFVIPVSLKIFSYGNIYLEAKRQVAQINKHQTISLGSYVDSDIGTSSTDINEDTDSMGPRMGHSNSRVSWTTSPLAIRKGDLRDSTRDSIITSRSSSPESESLSNHETPTSPTTPLNVKLKGFFKCLNRKNGENLDYNENLNLMNNGDANQRKSVVSRQSTDMSVRSILKKKSSDEDDSYLMEMNFSKDEEKEVFLKQNDDKRQRKAASMQEDLKKIFKTQKSVDSEEERSRASSLPASKLVRKSLDVNTLPSVKEERKGSSSPFLRRFRGESRGSVASSPSLSKRLTKQRRQEQKIRRFKKEIRAAKVVGLIMGTFLMCWLPFMIFIVLLILKKPPDISNIVIVVSLHYINSAINPILYVLLNKVYRKAVIKAFKKLKTHFHCD*
>TCONS_00057500
MSPNNTQNTFSSARLQQQSFQDQQLNITSPTTISLHEIEMIENVTVWIQLFSIVFSFIGNFLIIFGTCQIQRLTLNKMVINYLAICDLMYSFLQIFMVHRKFYGHRWYFGSFICILTTLSPCAISTSFFIITFISYERYRSIMYPLQVRLGRLKITFFIFIIFVCSLTLHFPFFIHMEIYNENGFTDCAFIWHAPLKKYWIALVFVLTYPVPILIFLYCYVNIIIKVSGRSHKSMPLRRNIHTKNKKLCITLATIVVVFVVTTSPNQILILWENFGNTNAVDARQTYVILYSLSSLIHLHAFANPIIYSFTDAKFRQVLCFFKQSKEKLRKTIMISMRRVEKPDTHHQALIILDEPHVIEGPLLMKDLSL*
>TCONS_00075539
MYSTTFVATTYVFFGIILILAPFNLVASSIIITSKGLKRYFDDVILLIIFIAHFSNAFVNIVFVIVVWINESDETLTIIGYVRDFIASQEIMFTVLLSIDRYVAVQKPFFYSRLTRKHAVLSVCAILSMTIPFSVWRIFSVSAYFMASLGSCIGGLFILAANTMLYRSVKRQCQSIITTLVEPTEIEQQKRRNNIRKRQLRSLKICIYIAGSYLLTWFPLMVTVVLQIILEFNKDIVFIMIILGFSNGIWDVVIYFHLNRTSRKRLFKLLRLRTTKADLESSN
>TCONS_00009855
MVFGNGTAIRDLKCPATLVYVDSQAFTINSIVVAIFNLVVAVPTIMLNILVIVAMSRKASLRKLSNKILTNLAISDLLSGLMVQPSISAILIIANSQTPLDVPCQLVIFTSVAGYTLACVSLLTVSFVSFERYVAIFYPFFYNRRISSRLLLIVCASIWIVSFVAIFSMYFTNQHALFFWTNLVVITFTYLWNIYVYIQIMRQVNKIHRDMQQRLKVLGTEKNVKNNSKSMRLAAVVILNLLSCYLPQIILSIWRSIPSYPLFVDGYLEYWSMTIGPFASCLNPLVYCYYDPEIKREVCSIVTRSRRKQDDFSRSYYGGSFESSPLPSSRNFTIKERMQVKNSSQNGGFCDDQDDPVRKSSKNDIEEDNL*
>TCONS_00003408
MNQSASTICNTTIIHIGNQTSINETCHQPPLLDHPNDDPLPFNKDLLRAFLVVIYSFIFLLGVPGNILVILTITRVKKMRSVKNLLIANIAIGDLISILWCLTTTLLGLFIDWPYGLNICKYLNTLSDVIIGNTVFTMVLITFERYRAIISPFSSKPTLRRTVLALTFFWIVSYTLIGIPLIKATRITYGGFWVRKMCSLIWPSRAFEITYRMGTFIFVFLGPFFIVLFCFLRIKLKLEENIRFASTSLRGRSTIKRAKKNQRLIKMLLVIFVCFTACFLPVNILLLAFTFFKRELFAWKYLIVFLQMVIAVLFLNSTMNPIILYLLSRDFRMGYIQQIKCLCPSNAKLQRAVRGIKRISTYSFRLSGKRNKSGRARDSSSPDDFDESSSSETEKTENDLLPCLQTSDWLMKSDESSPPRNGALFVMNKMQNTNNNNNNNENKPKKVSWSHYTSSLE
>TCONS_00022264
TLISGDFIDLSEERSQTPIMTSQTMDGVTVVVILSITAVLVFILNVFCVSIIVRNQQLRSKPSSILTANLLSMHILQAVATMPFYALKRLPETNSNFVCSGFRFFYILTFYIACFCVLLISLDRFLAFRLKMKYRTTVTSKRITYALALVWVYIITMCCIPFAFRTEKCSYNPPPQWVAFMLLVNCFLPCLVIVGIYTYIMVCLRRFEKLKNMKTSQSGGMVSISKSNKRITRNTMILVATYGIAWLPSIIFYLIQSLFPEVFSDSYYDSAEDQYISFFLKYIKFVEGITSPVLYCYLNTFFRKTVMDLFCMDTSAIRPEQSEFQTQAVIVINGNTSSE*
>TCONS_00050128
MSDKPTENRYSEFKEEIAFLHAVVFLTLSFLITVGNIFVILALRRIKKVKHATKIFIFSLSIADLFVGCILIPLRLNEIFYADWTRTLKWCQLSVSVNILNLSASSLNLMIILIDRFIYVKSPLHYDEIVTPKRSIIVVSLLWTFVIMFSFLPIFSKLAIIPSAYRAEQDHLCKYATMLKQDYLYMMCFSDLVPLVVFGVLYYKIYRVASHQINEIKKQGRRALSTSQMKTLKSRERRMTRMICLLIIVFYCCWIPSILGGFFSIYDGELVTQSFIMVISVLVYSNSFFNCVIYYIYNDEFKKCFRKILHLDGGDSNGTEKMKSIKLRQRTLSKLRLGIRTPHARVLENQPPETSDLNNNTTQHENEVEDIQLHVMDIPKTQSYV*
>TCONS_00010563
MSSISTSNSTNISDDGINSANGSLVSWLTVCVFIGLMSLIGHGLIARTVYRHPALNYAPYHLLINIGVCDVWFSLIIMLIGVFSGGDQVMLNTAQLTGRIAFICSLFTSSCLAFDRVLSVRFLLTYQFFARRRISIIMILFSWLAAGIFNGIIMGVEYRTDKDTLGVPARYSSHLILFITIFLTSFFICFTLFYIKLETFREIKKLTTLTTYLHGEKAEQLEDLRRRQKVNFDVTVVSVFSIVVVSVVGLIFFKLVILPSNTDEIWISVNWVIGTSYCAINPIVYLKSMRKLKRFFVRDVQKTWQKITRTCHNNVNPEPDS*
>TCONS_00050098
MVLEWFIPAIVLDVMVIIANFAQQLIIFRKWSSIDRIDHLLLSLSISDLISGLVMLLTDSYIMHEHLTGMMNQEQTAFSKIVDMCFDSVFVFSIFASIFHVISVAVERLWAIKFPRKYYIFTTFKMKCGTISLIWCLSLTLTVLFSALNILSTQEEIGTFIRGVVFAGSAILVFVTYVYIAYLLLQQRRKNKQTFSNESQDRRLRRLTILCLFIGISFVACILPITVGYLDADLYHHSSNLLITLNSLINPFIYFVKVYYESRSRRHSITRTRSDTNNALLDTRSSNTVTTDIHDERSEI*
>TCONS_00025770
TIQPSIGTLLTLVAIFVIIHQKGLLRRISNKFLVNLFMANCFASFSMVGYAALALFHIHIHEQRANLQLTHVLMDEEVIFYIVVVTSMILSLINRMAVTLDHLLAIKKPFLYEEKFTTKVFFIIVGVTLAIALTYFIALLVCYLYLPMKTVMLALQISFVSVIMSGFLVLNTVNYIIYGEARRQLRSIAGVSRNKNRKKQLLRRQYRLVYICIGIVLSFELCWSPCLIWFMHDLLGKHVVEHFQFVACHLICLNNILDSLIYGWLSRDVKRVLRRFFLRRLKKKRNIGTEMGCSDASSTTNSSTCDNLNKPAALEGQPKKPSKIRKMRVKSNRIESTAVL*
>TCONS_00061938
MSNNSTATTTQSPFLDVFTQREIYLMYIGYVIITIFGISSNLAVCFVILKYRHLRVIVNILILNLAISDIVACLSVYPFIFVDIPATGLRGRSANVLCGITEGLSVFFVVATVSLLTLSVLSISRYIVINHPLRLNWRLKKGSIKYIFTIIWITSAALLIPSSVSFSYNEEKQFCFREWAPGIHSFTYFMFTGLLGFFIPIFSLTFTYCTSVYTLWFKRSNVSNTRFSGSSQPPGNMRVKKRVSILLGLLIVVYLLCWMPFAIYWLLSAGIGYYDQSDEKLIEGIRFNRITVFIALCNTVLNPIVYAFTNAHLRTAFWYCLQCKKLNAVAQRTSMTGGPTLVSYTAARRHTIHPGSDIELRTMGRPREMTL*
>TCONS_00076230
MLGINTSSIEYKMVVMTSKASQFMMENIFPVAFVIGSFWNILIIIYFVKINAKKIKKMSSYHFLIVNLAIADLMTSGGVALVAYNLNNWRLGKFACSFLFDMFIKVCPTVSCFILVFISYIRYRVIAYPFERRINKKQCSLVCLAIWIVAILLYIYLFINRRLVKVGEDLQCVVENNIINKRFLINLAIGSLLDSFLPSFSMYRFYRMISKKLEADENSNTLQIHEQSRQRNRRAVRTIKALIMLYAIAVIPGRITDILLTVHLYVVINKFLTAVPLLVSFHHIMYVITSFCIHLNNILNFFIYARMIPGFQTFLLRLFTCGSCGSSNSIH*
>TCONS_00023673
HYNFTKKDTMNESRSTTPHRHHQPLNISLHTRCCIEQTLAPLQNMNTKSLETMNKLLAPCLPDSENRVLSSHGNKTNMLKDNLFGSIILTLVPSSEISTNHENTDHCQKYLCETPINQNMYPYITLLIATLLIATIGNIFVCSIITKIRSLRQHPTYKLLKSLAVSDLLVSLLVLPIKISMALTNNHFCSSINICRLYQTVDHVFFTASITHLFVIAIDRYLTISRPFNYRFAEKHYRMMICVVWIYAALWGVLSNVDFETYQFQSTFHIDHGKCQRKDIIFPRVLFIAVFFLPCLVMFYMHACVWKIAVDQGKKIEKENTPTLQFKRLTGVENSEKSSKQLLPKYLKQFSNSSSGKFKVEFRATKIILSVFGTYLICWAPVTIMTFMRTFRTFNIDKNAYLFLCSFLPNLNSCLNPFLYCLLHRDFINALKTVYRRLKFVSKHEMSIKHRANTGEIIRTRKANTR*
>TCONS_00019052
MINTTLSPNNNVQDGPGGFPKVELMTSSMILIFSLLNIGIFIIGLIGNILTILVIVSRKAMRRSIHYYTFNLCICDLTILLFFVPTQITTINDDLRWTNGINLCRVSYGVIPTGLVTTIATLLCISIDRAYGLLKPFKWRSSSRKSAKILITGTWTLSIILNLPLFFVIRLLPFGDGTFFCGEQWNPHYWHFYYWLASFVLTFAIPLVCIFILQLVLVYTIKFKVKNRTFKKQNQRMANMTVAIVLVFTFCSGMQHIMFFLSHFKVEMDKDTYLIVHCTGNLLVVLQAGINPFIYGKFRGDFSRGYKNMFKNVKPICKRLFVAEHKSGLINVVITPPSSESLHVSPDSEIGSSMLQIPIHRNYKYMINGKTIYPKKKGLREFRQKTQRIINRNQENKNQRHSVNKALVENKMLPGNVKLFDDMKLFLDVSNKPRCSFTRDLLNDTRETDILC
>TCONS_00042790
GKKYQSKIKRNNNTNNDIIKMVSTITSLTTLSTAIFNQTSNNATTTQSSSHSHGTCELETKTYVVLLGYVLIFFIGVTGNGLVLFSFRSFWRRGPVIELLILYLAFFNFLSSMLDPMMFGYWLVTCYKSWHLGWYGCKFVSPLCRIFTNISIGIILIMAIDRCRAIVFPFRKRLSRGQVHLLAAGAILLGFLSEVHHIVGSYINDNGLCSIVLVRTPTYLYPSLISISGRILIIIFVFISTTLLAHIKLNRSQHRRFLQRSCANPHGMTRRGRKVTLMLVVMSSVFSITVLPRDFFHLIYNASWGLGSGNGIILSPTMKYINQLLKLLQTSNVVYNVFIYSRMHETFRRFESCCLPKRYLRKMFTRRGSVMVRRDSETTTMTTPVHL*
>TCONS_00019367
MNFSNWNVTQFTNWTQPEHGHNLTHEFSTTLGIFFILLPIIAIVCNVVLIGTVVTNRTLHNSTNAFIISLAVSDLLIAMFVIPQDALFLLKGYHVGGRISCGFKEALFFLSLPASVLNLLLLTVERYTKIISPYKHRFVFCKRNTAIMLTLLWLYTIGVALYPILNPLVVHGYLPIFVFNGVCWLQFSLTYVFFQLCANFMAPTFITLILNGLMLAVAQKHSKSISQLSISQGNKQSCTSVSWVHILRNMKAAKTIALLVGVFLTCWLTFLITAIINVRCNECLRRELTWAANGINYTSCALNPIIYGLLNRPIRNALPFKKTRKLKHSVSEATKLLRNKIPKCDISSSWV*
>TCONS_00056951
FSETRNKNKQTNQGKIMEAGNLLVLVFLALIFFISIITNLLLLIFTIKIYKRELASNFYISGICLADMLSATFGIIPEFIVNYRPDFIDDSNLLCISAGLITLAFCIVTINLFGILAFVQALAIIKPFVYRRYFTQALNNILIVFVVIIYGLFWAVLPYSMNSKYVPDLDGRRCSLDWKDKDMKYYIIACTVIGLFVPVGTQIISLFKSRRQLMKRKNEAHAKRILGYEKFYMKISTIIVTVFLMVWTPYTVVGFMIVFGYYPSKIAFTVCAMSAKLATLCNPVVYYCYSQRFKRFVRQILTLKWCDPDDDLQLKRTSVERQTSITSTMCAVIANAGVYLPTIPESQGDSPQIVKNTNFKENGNGLVED*
>TCONS_00007917
MFESSQPFHNTMTTVVNTTLTTITPGNQTTNGTALPPGNNRLNPYAVIFVEVICILVFFLGIVGNSLVLIVFGYRWKKLKLFEIFMMNLAFADLIGTIVIPLKMLLELMELSFISIGHTGCKIISFLPMTTITVSSLTLLIISLDRYIIVRWPLRKPIEGWQIALTLFLTWTFAAGLSFIYLLGDRIMLYDNPKDHLPDIHFCRNFMPLHENATHIVVAFFIQLVIPLLAMSVLYSLIAVELRRVATCHLFSQNEREVGIRLKRNRKATFLFVTIVAAFYIFVLPSNIFFLMYILKAIPHDNMPKLFLIYTLLQMILMFNSCVNPVIYSNLHTSFRRSTLKLFCSCIFKRFKNYDWEGMGGSLRSVMRKSSRSVRSSFQSSRDLMSSMRRKSTESIYKRRQSAESLFKRRQSTDSVNNNIALTIRDRSLPNSTQPSPSQFSGKFRASPEFERCMIRNLQNQKKHNRLKSDDCFSSSDDVFEEVRSPMIQKDFPSPKYMTREKKRKVLNSLHEQTTLEEVL*
>TCONS_00067212
FSYAGNYTMQSNPNMTLNSTNETFDYHNISLIFSINNHQNISNTTQPEVTSIPQSIITIIFVFNGILSLLGIIGNLFVCFIIVRGRKMYTIANLFLMNLAIADMCVLVISYPLWVLQSLEPNSWPFGSVLCKIIPTISDAFYGVSLGCMTTISIHRYRMILHAMGKQLTFPQSKMIITGIWFISLLTISVPLYPVLRYQEFSPQGVVRCQSRWPSKTYEQCYQLFLLIFWYICPLLIILFTFIRIKLYLEKQMTYEWLQGSEHTLLIANHIMGIKKALRMLAPVVIVFAILMLPWNIIRLVSIFTEVHLVDNVHIYIMVSGTMLVANSVSNPFTYYIMSKEFRIEFQKQFWLLKVKLGIESNEHQKFTLESDKYGRTVVRRTASFLDTTSVADSKNGNFKRPRTATQSSDVLTPNISHRSPPSSIMNTYEPVNEIIRNAPQKNSTGGNGAYDLLRFTPPTLTPLNNNTTLIAELYSIEEENSTDLDSPECFVKNVTKLNGITETKFHAIIDSDDLKETRL*
>TCONS_00036349
MVNYLNIPAIVTMLVVLAVIATFLNSLSIYIIVTTRHLWKRNSSLLLMNLLVVHLFQGVFVFPFYAGKKVKQDFLPAQIFGNGFRLSYMLSFYGACLGILLIAIXSYMLSFYGACLGILLIAIDRFLATYLLTKYKTIVTRKRVKITLAVFWIYIIGLCMIPFIDTSGPQMKTKFDNSTNQTIEYEVKKFYVYNQQRVWVLFMLIVNTALPYVLVVMCYSFIAYRLKSLQIYHPTNIGQPVKKSKYAVNKTNETDELKPLRKKDVEKHKQVTKLTFILTLAYGVFWTPSIIYYPLKADCKSCFPENYEDSELEQYVGFITKYLAFLDAAVAPLVYCFMHREFQKSLIRIKSKLLKLPLPEPDVPSTSNDTTLLQ*
>TCONS_00007987
MFLSEEIYGKPLDIGGGTELITARNNTTSITGSQNEENGSNGGLYIGVVFFYTFVAFLGLLSNTFVLLTVFKRYVSRNTVNTFLCSLATSDLLMVILSMMDFATFLNGTWVFGEVLCKIQSYILEINFTASTLTLVAVSFERYLLICHPYMKRRSIKSIYKIIGAVWLIAFLICSPLLHGYAVTEEMNRESGDLYLRCHNTWGLKGELAFYSTYSAITYLFPFVLMAFAHWRISLSIKENNDRRASASAQSTLIKEKKSSVCYTIREESSSSTSTERTAVEEVEPTPAPPPQQDSPPSSKGLPKSFLRSISGLSTRTRSSIAADREIYRREKRVKAIRLLFVVTITFFMLWTPFIILRLLRDAGVHVNKYLYTFSEIIIFSSTAVNGFIYAFISRPFRNAFKAILCCRTHRDVVSRDSGPSMSNSEDNRLANRGNHSSRGSVTYSSENKNGNAPKIYSQLNANGHHHMVNDV*
>TCONS_00012631
KNQIKMIMNHTNNMTSALMYPFDMTTNHNTSQPVAKKTELSTVDYISILIYSCVFIIGVTGNILVCLFFKIDSQRMKHIQILIFYLAISDLCASITNPFLFIYLTVNQFSTWDFGLVGCKLLPLTWRSFTSISLGIIMVINIDRCIALKFSFRNPIPKKRINMIVLFIIVLSIVMELPYLIYAKIKVSPGGSKICNVPSVKVHGYAYPVISIMLIRDSLYLTVFLVTFIVIKRELNIKKNVGQNLPHLQNQARLKENHRVLKMLLLVATAFVVSVFPRELLHIVYTLTWMTPGKGIILTASLRKVNSILTAMMCCNTIYNIIIYAKLQRKFRKSVFDTFFSIAKPRKKQTSGSVRSYLSTRQRLLSSFNGGTTSTVD*
>TCONS_00019134
RIIVMAAPPDILQLSKSQVHSFEKFCCIYEALNGQKIESQIQTVQLTTNCFKSNFTPMVRWNQIFYLMYKSNMTYNEDKCMSMCREEANTISYFYHVAYILMFILTVSSNLLVIFAILKTTKLRSTIANLFILSLAFSDLFVGLFIIPIKIKKSLNNMHFCLNDEWCRFYITTDNVFFSISITNLLVIAIDRYIALHYTYAYPRILTRTRAKIVIAALWFYGIIWGFLANIPWDDSGNDAITINRGSCVLENSYYIYSVFVLVFSIPVIVMGVIYIRIFLIARHHANDIVNSTSLSHNNNSKQNGDTHHGDISLIKEKKPKRRSILKGIRSSFTSGFTRRHDSAQYYKMIFKASKTVATVYGTFVVSWAPVCIISVTLHACVECFGAEPTESGHKWYTVVFVNFLPILASMANPFIYAILSKQYRRAFKKILLGVYPKSFRWMREQSNSSSKASKKSYAESVLL*
>TCONS_00035648
MSRGILFFMVILVAASTILNTLVISVLARERKHKFQLRHALLISLAVTDIVTGLCGFTLESFSFSGDTCIAAGFLVTLLSLVSIAHMGALAIERYLSISKPFISIKISQSKFYAILFIVASWVYGSMWALFPWFGWGRYAYESLTNHRCSIDLVSRSPNIVSYNYTLLVFCYIVPIIIMMTSFCIIKREIAGMLQKVKDSTGKNSKSATATVKQERTFTVVVAVMLTSFLLAWTPYALCVFLVSLRIEISPDFLDVSAYLGKSSIIHNPIIYVFLYKQFRTGLLRLFLACFRIPPNSVVPESSFVGSQTEQNNRTSKTGL*
>TCONS_00002791
MLNNTTTRSTPIPNQQQNGHQIHIIDYIITIIYVFVLLIGVIGNLMVCLYFRLENTRLKHLQTLIFCLAFSDLCASFTNPILFIYLQLTHNREWHFGIIGCKLFPLTWRVFSSISCGIIMVINIDRGIALKMPFRDPPKKKHVRWLVAGIALIAVLMETPYLAFSEVVPYKGAYACRVPRVSVPEYGYPKLIFSLFRVCLYLSVFMATSIIIRRELYEKESLQSMFQKQLRHHENNHVMKMLFMVALVFIVTVFPRELFHIIYTISWLMPKNAGIMVNPTLVYLNSFFTCLLCSNTFCNVLIYAKLHHKFRKTVLSSFTTSFGMSRAGNNNCEIPNKRSKMLCWKEEKNVSNV*
>TCONS_00059326
MVSFIAPNNTSMLLLTTSSISHNATHMTQDVGGIDLIAITAPSTVITALIIIINTFVLALFLSKAKLRKSTTNKILLSLVVSDLSTGVILLLHILASVIPTFAIAQTPATRSVRICLDIMTSWIQLVTMGNLALIIFERFITLIHPYKLEMLLGRKRITLAIQTIWGISLLIPCIQLFWVYPYMYRTPTHAEDEQTAYIDSVFSALTIFIFVLIPMTAFFIIFIRMFREIQRFPTIELFNKKQEERRVLKIFAVMYLFFAMFSLPYFLVRLLMDLQEAGHYRVTYLTYFIVTLMKSVPPLLNPFVYVLNKPDFIRELRHKKDTLTNALDRHTRFSSFITTSRRPSNDPYVNKTLLNLQEINNNNREILQDSDSTSAFHLTSRRTSSDTSDGLSVNKLSPKPTFILVTSTSSPSEVKL
>TCONS_00015097
MDFKTFLFMVLSPLTACLMIILNIIEIWFIFKHKIMDRVKSTVYILNLAVSDIILGVFVLMVKILKLAEQNHGVDPKYRLFFQLKMVYISLYVSVLTLAALTVERVLAVKKPMYYNMLEWSKKCIICVAIWALTVLAIILHNIAVNDHEKEYIKTPLVIFITAFLITISYAVILRTLKRRTLRNAQQNDTAGAQDETKKKTFNKAEKRFLNFCIKSFIIFVVCWMPLAAYGVCYASGFITYWKYKDLFDXGGFITYWKYKDLFDFVTHIIAFWNSNASPIMFLHHNRGVLRKVNTINSTSTNGTRASRITTSSSEA*
>TCONS_00073944
MFNTTILFINIPVAPEGRFTKIAILIIIDLLAIFGNSLFLFAVCSRRSLRHQSRTYLYFSYVSLTSLITALFIIPFPIITLITKKWSLGSELCYLNAFITTFCLTSCVYSITVLSLHKYVTIVLPMKRRFSQKETLFHCFASFLLSLIITIVPFIESHVYFNPSTGLCGLYFIKKKTFYTSFIVCACYAVPTLINISIYVQIFRALRRHGRRLQFNSFYSRASVTAQKQTAKTMYMTFGSFLIGWTPFFVYAILYLAQIVKPTSYLLVVAYICGFASSAANPLIFIFRNMRLRNSWSSILKKKQVPRVKLISTVSKYGLPSEASSPPCYMTNTDISDNVFFENNNADDGDDNTHENKSKEMLQNESNFLRTSTNAFNYRSSEAKKTFQTNETVF*
>TCONS_00013043
MISPIINDTLMVKRNISFNDTLNRTTAQPPLSTTLLPPRRLKPYSNEFRIILLFLYCILLICGLLGNLMTCVAVITVKTMRRSIHFYIFNLAVADLLLLLLYVPTQMIFVRDYMSWTMGKDMCIIAFGIICLCLSASIGTLIAISIDRYTGLMRPFDWRAASTRTSKIVIPIIWLMSAATAAPLAYHGNVGRNNDGSMVCYEDWTLKDMVIYWTTIMVLQYILPLILISGVHIHMAIIVSRQQQEAINELHKRMIRMVIMLLFTYSICNGMQHINFYLSVYLHIHNESFGSYLFLFSNFAISLQAAINPMIYGISRNDYKDVFKRFFKSYTLEVMKVVCRIQSHEQSPTNSNSTDVQSTSMLLETPQMLKKNFQTTTSLLVTNNNNAEIFELAPDTTAPSPGLKQNPSSPYLQIPKRQTRKISLRFDTLRYMPDQDSHMTRTRSSTESNPTRTRTRTRSNAKKQDTLADEMVPQLITSNQNHPIIVITDYEKNDGDPEGKYGTIREYDYTALERPSDGHLGRAVQKHSMVPQERILNSFDTRGRDCNNNRQFQKQKYKDNNFHTCYSLPESSISNHRAPEECNNNDSVPEMESNSFKTRPPFQHSTSNNFQQRASECVKSDFDFSWSMINPNSRESVIISLLENANESRL*
>TCONS_00040103
MDWNVLRLSLSIIASLMHTFGFIVLWNVKQTNPYLVMQRFYLLNLSVAENVHAIFLAHYYGFKLVGNERWMNFMMICSGGGSFIWFLLILIVLTVDRFFTVYLNLRYLKHKTNRRTKIVLLVCFLISFILNVIFLITLPNLDRTLTVFAMYIWFPLEVFFIFFLVIIYAYIIWRVSYTRTTVLPKNKESPVENHSEDFSSTPSRVKPEVTVNNNVSQANLPNRESPLSITELPSTICYNQDIPLSPAKPKTSKQVQKVTKKHMKQYKRSRTDMSKHKKAILVPAWLVTTFVIFIAIPDVGYFITVTMMRMPRPFALKVAAAFYPVGIICDAIIYIFFVKEVRTYLLKKIKCC*
>TCONS_00014765
GNFIMSQTHLKMAPMTYAEVCLGSIGALLNSIQIIYILCKKRKSNVERFLLSISIADILTCATSLIAVVFSLKIKNSHIITSSIDEVNFSLAAISGLNVTSLTLDKYFAIFHPFKHRVVVSGKRITKFLILLWIFGLALGSTGFSLWWEKVLDSFNIYFLYAAVILACVTCIFVYGSIMTKMCRCGAVKSRTNPSNQRKKSFRTLMICFITSFLFLGISGPILYDMNGNESPIIFTFLDCNAIANSLAYFVFLLVNFLCSSSTSTTEGRYRAVCYAIQCNSITLITD*
>TCONS_00049029
MSMNNVTISTAALDTPNTTLLPQTATCFHIMDEANMTPHFKVTYITILAISFIFITVVNTFLVIGLKRAYTNLTLSKKLFLYLSASDLVTGIVTIPYQGVMVIYGSSASCFQVQLQSFTNTFSPGLSMFTILTISIARYISVIKPTFFKSHANSSWVSVYMFGQIVLAASAAVWYATATTRVHLGSYLVFVTGVCFVVIGGAIILNVFLFIKLRSSHDSTKKDYQKEVIKTLIIISVILFICFLPNGVVFALVGYYIMADIDNMELYTKLIPWVYVPILLNAGLNSCVYIWRDKKINRYLRKSIHNEQRRLSNKFNPLSSPLPITNKRLEAILSDHANRDSSYESYEHSE
>TCONS_00002046
ATIYLNKTHHEIGENGLNNDNPIQYPLIFWIFLGMESLLIIMANAMLIWLFANNRPLRTQQNYFVMSLSISDLLVGLTIAPCEYCALLRIMAKGPSAGVGQCSLFCGSVLSFNMLASTFNLVLIALDRFVSIMRPFEYPKYFTKSRARLFIFVAWMWTFFCVCMPFAWQINPNIDPMARAKINLYYGITLFSMVLILGLLIGAAYFAIIRTIQSKMKGVKGPPSNKKGIKVCVMVAISFFLCWIPTCITELIIVDQKVYPEAAWMNTAYFILLLNPCLDPLMYAYYRRDFRRELSLLRDRRWKSVKTLYDRFVMKTKGSANSAECEHLNNNMSPRVTFVTDTTAMCDNL*
>TCONS_00025376
GEEKLREKFAKTEMMANVGGHSNLTMTRECKTRMADLTTPTTTIYGAFFIMGSVFTIIANSLVLIVLWMPGNRSRSNKILTSLAVSDLLVGLVVFPINAYQVLDVGGLINCPVDYTRVYFAVFLEGSSVLTLAVVAFDRFILMTKYNLYDKKSVKHLTVGLIVAAWLIPASAPAFRWVGRVPYLVFIFVIFFAPFFILLASYFLIARALRAQELLLIKRRKESFIVDSSTTPGDDPKGENTGTDIPLDDIPEIQTPADSKRKSRVRTEKAHIKLAKAVIWLLVVYFCCVTPKNIWIIVYLADSFEHFWDVHSHQNYYIFAMLAVSYNSFFNPIVYFWKNPQIRKGLKRLLRQSKNRLASMTIEV*
>TCONS_00039587
INKTSMNSSITDNHCRILYQNATQSEITCCNFTKPHSNTTINNCTGNTKNPFGDWPPQPWNSIYISLMIIVILLVFFSNACVIYKINPWRKRKQHSNIELLILYLSMSDIANIFFLFADIYENLTDFRYWPFGWFGCKVIYPSFNVSLCISVCILIIMSVDRCRSITAPLKSKFSRRSIHLAALISIILSFAVNWFQFEHHTYEQEKCFVRRHSNIDFLQNKIIVTCVRDLIYFLVFTLTAYWISNSLRHHNLLDTKQNRKSDVVMMLITMETVFGVLILPYDVFDVAMMISRLPGSSPIKFTERIWHIDRILAILQMSNSFVNCFVYAKMHKYVLKKKRNASNSSAGTVATTNGSRNENRRGSQDVFGSSVNPNYATSIFMDTN*
>TCONS_00000429
MEEEKIKRSIDLAIGLIVALLNVAEIIMILRIRRKKKIYEVVLLSLSFSDLLFGLSNGAICVVVLGEWQNEVILELTTSTYFLFVLCSIFHLVFIALDRLWAIVRPIKHNIFMTRKKVYIILSTIWMLGIVVTLALHYTNAKGHLFQDQYVFELVEDEDNHHNTTTALTNTTLTPLSITTAPPITIHHISNLTLYGGNRTMRHRTTRQLPSEKPLQFRKILLADKILVYRKFMKLLLSGFILGADILLVLIYLLIINRVWLAKKKAKLPHQQKTSHNKVNLVCVFVAGSFIMFTVPYVLNRIIYGKVEFWVNVILVSNSGMNSIIYFFRNRCXWVNVILVSNSGMNSIIYFFRNRCEEEVKKQRKKEGVSSSSGHHTNLADSVDTTPLATPKQERIIMKKI*
>TCONS_00078466
MGGNWTSTTEHDMRSGLKWAELVQYRAGVSRIAIIIIAVFAVVGVFGNSMIISFFVKKHWKNIRKMSSYHFLIIVLAVIDLLMCFALTYCYYFEWEFLLWKLDNWSCEYGLTYLKMGFPNLSYWLVVFISYERYRNIVHPFDGKTSRLKYTAVILLVFASTAGLPFLIGTMVKQQIIVREGVNGEQCNNMNPIADTTPLKFHGTWTILAIIKFVIPISLMIHYYRKISSYMKSEEKNSQNVGQVFERIRKRNKRALKVIRYLGLIFFFSAVPARAFLWFYLHIISYVPNVIEVYDLEAISVLGYAASWLVTMNNILNFIVYAYIMKDYREFLFNCLTCGL
>TCONS_00025769
SETRKTNRINIKTMQSTNNITGGNNWTVYQNNVYQFNKNNTTMGHHNNSLNTDTSNLTHFVVMTIQPSIGTLLTLVAILVIIRQKRLLRRISNKFLVNLFMANCFASFSMVGYAALALFHIHNHEHRANLQLTHVLMDEEVIFYIIVVTSMILSLINRMAVTLDRLLAIKKPFFYKEKFTTKVFFIIVGVTLAIALTYFIALLVCYLYLPMKTVMLALQISFVSVIMSGFLVLNTVNYIIYGEARRQLRSIAGVSRNKNRKRQLLRRQYRLVCICIGIVLSFELCWSPCLIWFMHDLLGKQVAGNFQFVACHLICLNNILDPLIYGWLSKDVKRDLKRFFLGRLKKKRNFGAEMDCSDASVTINFSTYYNSNHEVNRYSTAF*
>TCONS_00036301
MIQFPTQQELPHARKLKLDYHYHCCFFLRRVQQIHHRFEITEMQGKSKADYEFQDEDDEDYERDAALVKKYTNQSATPLSSSHDGVDPLLVKFLQELNNHTTIYIKNPEPDQEEKRTILTDFFDGDAYCTPTPNDFYPCEDLMGREWLRICVWVVFLLAIFGNITVLFVNFSNYSKLDIPRFLVLNLAIADLLLGVYLGFLAFVDIKTIGDFRSHALDWQFSGSCKLAGFIAVFSSELSVFTLTAITMERFLTIKNCMYIEKRLTKNQVFLIMGFGWLFCSLVATLPLINIGDIKFNDYTKYSVCLPFETETLASRIYLSCILGLNLLAFTIILYCYVKIYLFIRNSHAWNSGDSLVARRVGILVFTDFLCWFPIALIALSAVFGNPFIKDLWVSKVITIFVFPLNACANPFLYAITKKRFRKDIITATRRLKDKMMNKQEIRKSLLKLPIKGSLTYSTSVRRESSCSFLFSRRHSAKQDSESSKQFTRQTTPCLPPSSFQQSFEEPDDEDYQERLTTV*
>TCONS_00075625
MAYLSNNFMSTLYKQYIHNKTDETLSSGQISKQTPEESLDIPNASGSFYLLTSANTTVIVIFSCVLLTGVVGNLGLIFAASRMKHKIRILTNQFKLLCGINVITSFFIPTLLIYQVINDYQRWEFGNFGCTILPSLNQFSITASQGICIMMLLEQYILMTRPFYQSPANLPSKNILSWCFVIIFLAVLMEIPYASTLKIIQNEEINTCLSVGAHGVQLAASSIHFVRDAIMLAVTVYLLLKCQKVISKNLHMNSTKTNCRRNIAGVIALTQLFLVIPSDFFHVFVQSVNLTHKGNTKWQNKSNRLNDVNTVFEIIQMLRLVSNVFIFLFVLMKNCGTTESTTNVVISTEQCEHLREATSFPGFSDGKRRLKNKLLVKIIDEEDPYYLTETSSCASSNF*
>TCONS_00005595
GVNDYIFSSLYAVLFLIGFFGNIIVIFYYGFIQRRSSNAHQVLKIHLALADLLVCTFVPVHMYEDYVLKRHIQNTVYRYVTAIPMYVAVTVSAWVMCCMSYERYRKITRPFAEPISKTKVCLVCACLWLICMPLGFEGVLEIEMPELLNDRTFFYFHIVLLFIECIFPILFMTWCYRKIEKTVRTAWVTLRIRRQQNEIALKTLKHLVWVFAVCVTPGRFLLVVLNVVAGWTLANRRSVALTYSIQFAGFLFYINNAVNCLIYVSQDKKFRYWLSRQKEMRRRFSIFRKNLDRKDMEELHMIALMMGRRRDKKSSEDNTTMSLKSFVKKTSRGSYDSAAKRLSRNSFETTKRMSVTSSDTKALKEEISVEI*
>TCONS_00065422
MERLGSSTNITHLINTINTTSITAFTNHSKNNTFRRRGPKPFDPTPGNITELIVLAVLCVLILLGNALVILAFIKGPRSIRTYTNYFVVNLAICDFMVGCLSVPYWMCVRLQVVGPEISHYFISLDVLFGTASILSLVAISIERMAAVRHPTHHYNMSSRPVFAAIFLTWFIGFILFGIKIWIGLTRMEEYTISIFIVSFALPLAIIVFSYIVLFKSAYSLQRADNQTRAQSIHRDMQIAKTISIIVGLFVLCWAPFFGMNLLFIVCMRCLSIQDFVLLVSIAKVMHYSNSMMNFFVYAVRSPEFKRTFKILLSFDCSTDNLRHKIRTVSGLTRLRGASILLKRNNNNAESCADMEKSPSTNNHGRNEEKPALEANEKSFLMVPKANGKSASTDSTGLSSSANSDTMLTDLHDSSYTYPYP*
>TCONS_00019632
MLYYNNTTFISNQTTENPLVNTLPTTRSFPAFLVVYLCFGCVSLFGHALVSRTVFHHVTLNYAPYHLLMNLGLCDVGYSAIGMLILIISTLTDSTMDAPKAFCRICFIASIFTSSCLAYDRVLSVRNLFRYQHIAQKKVPILMITFSWFAALFCQMVIMIFEYAPSTIFSYRGSRIPMRFSAAFINSLIITSNSIFIVYCLLYARQVAKQELARLGGLSRYLHGETAELYFSLTRRQKLNNDITIVSIFSLATLIPPNITFLKIFIRPGDNDASLLLFNWLIGAVYCAINPFVYLRWMRKLKLCFVRDLARIRRFINVKRNGRVRPT*
>TCONS_00036492
RSIIFIIIFNSIVGFISASDQSKPLNNSIIKTHNHQNNNSQPIGASKLDDPTLPEASNLDSPTLNGASKLDNLTLNGVSKLDNPTLDETSRLDEPALSETSKLDDPTLPNLNKFSLNKTMLDRICNGQNNTTRNNETGRQISIDRAHQAISPNNYGTLNSSDSDAEDLVNYTSLKDDNEYNTNASKILPNSSICIHHRRRQHRQRRIPSVFIIIIIIIEIVIFIIGVTGNIMIVLTILTTKSMHSTQNFFVFNLAITDLVTLVNLPMKIWQQLAPYLLLPGWPFGEFSCIYVVPIFDIFPSVSILTLVAIYIDRYRAITATLATAVSLKYIILLLAANWIGNYLVVGLPVTFVMTYIAPSQCMANFTSASLRRTYFTLRTVLLYVLPSSIIFFCFVRVNKVLGNSMRFLQRSVTGKSQVVRLKRQKRVMTMFFVIFLTFVICYFPYNTLTIVYHYVPSLGQYPELITSFMHVAAMLGIAYSACNSVILYHLSKAFRVKFQKYLPFLKCFTRLEKEDTIDNHDRRHTTIEDLDDGEETKTNRRFSGANLFSSKGGTFKRRFGPKRPHHPNGETQEHELLENNNITNHDL*
>TCONS_00009540
ANITTTLQPTIYQPSHLMEQLFHLHDQGENISRTNLLYGCDGQISDTIPPPEAYTVATVIFLTIIVSVFGNSLIIVAVYRIKLLQTPTNALLCSLAITDLLGPIVRLLSLGIAMVLGKWTFGCNWCVVSSTLGILFGAGSINHLCLISVERCITINLPYKAKQFIHKRSITVAIFIVWTVSIVCSLLPFFGVGLVRFTPTMLDCEVYLGNEPKLGLVLGGVYFIFPFTVMVIVYTLIFCISVRKQTKQMFTYSIGRREEKQKQKMKAEMKALKTVMIVVGFFFLLWLPYFITSGLEPFHPSMVPSWWKRFSFILAYMNSCCNWIVYGVRNKQMRNAFKSVLGISNKRRTSETSEKSIASQTKSTRRHVFKCQDFNENNSNS*
>TCONS_00004675
MELKDADIYVRSGIYGFIMIFGIVGNIFVMFFFGFKMKRAANFRWFVIHLAIADCTYSIMTPVQMLYLMISGGEWHLGQTLCKMTYIGPITVNVSALILCFMAYERFRAICHPFKERLTKRFINMIVFGIWFLCILLKVPVMNRLQIYDEHCLLLSSNALEHVLIALSFLVFESILPLLLLTIFFFRITCALKESDSFRNNVDTSTVLESRRRRSSTPSFYSGMGAPPTPKWKPPLSPPPLITLDENESEGSIDYINFTHAHRRGRQSELKQPKNGVHFAFHRGRLYSGNSSCPDDVFESLSEADANDSNTKSVFNSNPSSSNSSENLVRASYSHLKKFVKHHSSHRPSLDVGRRFGIRNKKDRDIISALFYSVLMFALTSVPYNINYFVITCIYLYSPDVKNIDQEHGKHLVMLNEWLGVLMLSGSIMNIIVYSGKFPQFRFQMYAWISGIVNKISGHKPRQEPLRQPRILKSRSSMVQTFLSEPEKSRSDNTRNQNDYIK
>TCONS_00025047
MNKSRGADCLSKLVPHPLILNIITCILSVGMSIFGTVGNSLIIWLVMKDPLKKLGTPFNYFLVNLAISDLIIAFVTMPISFYVHYQEIHHGFISPVWSEILAMSYFISAHVSFLSLLALSMDRYIAIVRPIKYRLYLSWSRCIKVSVVVWILSLTLPFAYFKIGYVPYLMYYGNTSILIGFIIMITLYVRIQKFLHNHHEQRLSFNATNSLRREAASRQIERKVTDVFFTLTALFFVTYVIAALINAVVHLCQTCSCDTSHILRDAQFLLVVLNSCVNPWICTIRLRQYRESIKDMWSRNRITFPCLDSGDVIENNLLEPLVVDDGTQIDEDDSE*
>TCONS_00019115
NNNMAPILAFNKSSVSFIFVFFVLGTLIFIGNAMVCYAYYKVKMLRTLTNKLVISTAISGMLIGVLFVPFFVVLDDVLADAIQVMPISSFLASFLGFSMLFNIAALTYERYVAVFRSLEYNSLVTNYRVNRALIIVWLIPLFLSTIPTIFPFMVADHASLYILFKVYQGFLSCVLSLIFVIFFVIYYKVWRTSLIHIAFDRKQRLSLASTRLSQQIHEFHQKRDSISRQCFCFPRRKALLNDRFPPANSPGFMSDNEESEQLGERDGLVFDTPIGEESDSMFGSGAGDSSADERRCSITLNGVLVSNENSNMTESNTTMPVSRRRAKVSNATKVVNSPRKLSVDWQPRTMKRLATGSKRKRKSSAPVYSGMTGCPPIVGGEFRRGPHLIEKCRTNKRGGSLPSLDFHNLVFELKQIEMRRDKTFKDVLSSAARQKNESSNSASSCSPELSPETRLRRSRVSFASTESRSLLRRKSSSFYKKQIRGIIKKTESRDDPRRLKNAPRQWRTVAYEPKSSRNKFLKSYSMPANPLVEKIFKKRQVYMDTVGMKSGKSWPNPLTPPVNLNRKATKKIFKRTKTLSQFEPPVQQNHDDMDTPSEQSSIASTPGNCTPTSTPDFTPRRKIKEISFESDVDMTSPNSCVSPTTPSPASILKNSSFSPGECSQKAASSSNTTSFESGRMTPIRCSSPSDMPTLTEEKTSNTSSPVDSDRVRKKPIPASVRRAIFRLRSLERSNSSTSQTNTFDGGDLTPTKMSPLLYDDTDDALSTRRRPSIASSVVSRFTKSRNSVISQAKEFLHEIKHTRVIAVIVLINALCWVPLIFINFADAXTPSPASILKNSSFSPGECSQKAASSSNTTSFESGRMTPIRCSSPSDMPTLTEEKTSNTSSPVDSDRVRKKPIPASVRRAIFRLRSLERSNSSTSQTNTFDGGDLTPTKMSPLLYDDTDDALSTRRRPSIASSVVSRFTKSRNSVISQAKEFLHEIKHTRVIAVIVLINALCWVPLIFINFADATGNRDLVTPTLNLISDFSFLLNSLLMPYIYAFCKHDFKTIFRKKFNCVNCRKKRY*
>TCONS_00034349
NTSLLFPHSNTGKKGSGKSSNSPVKLCLQDMDISFMCGVCLPFSFRIIFTVCYGLMTIFGGIGNVISIVSIYKKYQNPNDRDEIDLILLSLAVCDALVSITIYPGYPWLNFWTFDEFDSFPNRLFGMLVLSLTSTSSLTIVLLAAIKYLKISRPSTFENIITARRLRAMILMCWFLPLLAFTPSLLDKELVWTINVLSFIGTLITLIALPVFCSLILHVFKKSRRQVEEMANSTVQQESNNLATERISNKLVRRALWLIGVYFACISLTFFSITCYSFGVTNEGYLYQVTNVFFLGNSCANPCIYMYKDKKLRKIAVNYFKRSQRV*
>TCONS_00035289
DYRNTIKKNKSANNSNGIFNKIQNNILQTCHHQQQLRVTMVINTSSSNTTNTGIIPNNEWTFFSLQITGFFTFFVGFPTNLIIIYLVLRRRRLRNPTNYFVCSLAVADVLVLIWLLIWVLGIHNILSTVEVKKFIIPTIDIFLGVASIINVACVSADRGIAVVYPLRYEFILTKRRSVYAILFVWCYAFALLIAAFLRIRYQNETFYAVILYVGFMSYFVPVTIIVVSYSIIFLVIVRKLKSIRDLERVSNAVANQNGEQNDKKKRRRRKLLRELKVTANILLIVLPFTTGWSYFIGTHIYEHAYQTIIKNDAHNIAMIVIPWLLSGLNPIVYLLLNRSLRKAMVETVKKLCHDSASSMEDGSFFSTFSRRASSAIRRASAGFEEGGLLHVPKFLNRRRDSHTSASTPSRSSVDVTKEFNMNAHALYDVEESADKEKNSSVV*
>TCONS_00052460
DNSGEDNSMTSFDCGGVQAPKAVSIFSAVTSLLLCIIISIGNFLIIWVIYKDPLKKLRTPFTYFIVNLATADLIVGMITCPIYAYTLILESLGSLSDTMAQTMHMTFFISSTASILSLIALSLDRYIAIEFPFRYKLYFTGNRCRLITIGIWVLAISLSWIYMKVGYISHLMVFANSSIVIAFFIFIGTYFRAYRFLRQETQRYRQRAITIMSTTQEHLNRLNNERRVTRVFLTVLIVFLCTYCPATIMIYLLQSFPSWDCTTRHWIRDLVIFFITINSSVNPFVYTIRLKTFQTSLRLVLSRGESINRQDRHSSVSSSTVMTHDLHSIKRDSGSTLPHHL*
>TCONS_00041414
MWTMNHSTLAPTIMTRINQPIRISPFNLVTMSLLVAIMIIGCFGNSVIIYVFAYKRREQIKRFERFLLLLAVVDLTASLVIPSSFFYLTATDFRRWDFGETGCRIIPSLLQMSITISHGVLILISYERYHTLVKPFNPRIGRPIILVWLLFFVFLSIGLMFPYMKTLTIIVNEHYQIKTCMPDAQRISLLMLSSSLQVLRDIFAIGIMAILNQRMNHALTKQQRNLTWKREKMSRKGRALLRRVIVIFSGLTLPVDIFQAVFYSLVFAGVPLSKTSFKILSHINTLLNILQMGNSMVNIFIYSRMHDMFQLQWCRATTRSNAHRRRITQSEYLPNDXTDRAIERAQTKDYAK*
>TCONS_00010662
GEQTNNFVNENEKEQKKVTNRRRFHKKIKMAANDMLSELFKFHAQIIIVLTCSLSILGSILIITTYALYKDIRSPSRHIIVCISIADMFQAMANLYSAYFVNQKDEHFMENCIIQSFVGSTAINCSFMWTMMLAIFLFISLDREKPSLAIRLIHPWFHLISWLIPLFINLLALFLRKLGDNYDSASAGWCWIRMDDAHATLWMFLDGKGLELLTYIVIIVLYTKLKWHLQRKIRKFERSESFNENLTRFSLKAAKQVDKKIILVPIVYILLRIWGTVRFFMFIAGTDDKKYRVVADVFIVLQLFGDNLVGFANCVLFCFLTVKIRRHLKSSLSRMYIKCRTCYRPDEFSYMDISSDGELSEDMSLSST*
>TCONS_00051949
VCQIIIHNMDTVRILKFISLLIIQLIAVFGNCLMIIVGFKCKSLRNFQNAFIFNMAFADFLQGALIMTSALINIYYGHWAKGYTACEIFGILKVTLTLSSVYSLSGTSILRYFYVVKRTKRMNTIKKAATCIVASWLICIFLAMTPLFNWGILGYEDGKEVCTVLFHLTTSHTLVVFITGLFLNVIIMVVCYFFIFLTLHRTNKRMGVNSTVSAISKNVGVVASPTGSTISSIELVANEHALINSPPLNGSKSDMKRYDQKYNDYKTCVGSVIQNDKTQAQQIPPKSLITRENSVPIDNTRNNSAPGHKRARRASSFQNIPPTEMNLLKTVVTIVVVFICCWTPYVLFNMIRMFGSSDDNNIADTITMWLGFINSAVNPVIYGVMNKQFRNAMKEILCLRKRSSVYSPR*
>TCONS_00050078
MEAMTGTDHSSINTTQNFTKYDDSPPIPISIPAIMPGHLPPFLPSNKEDQNNITEANQRGHSNMEIIIIFEGAFIVLVNLFFLTCILLKRKTRRMKETRFLLNLQFTHVLVGVNSFVYYSKGYTESIMIANLLLLQVFLGLICMTLERFLSIIYPFKMRQSSTRYHYILISISWLLIGLLTALGLVYFEDITGHQNNDNHVFLMFSTALVSIAILLLAFTNFKLLLIARKHFKEIGKTLVREKTEICKRNSKATYTCIIIVASFIILWLPQLIHNILSLLNIYQAGKDRLMTQIVWLIAMIDSIVNPFVHMCFNRGIRQMVKRMSNRKSTAEPNTITKHNNETVSSKHTVVSKDRVRSHIENVAE*
>TCONS_00028566
RLFQQAIQQTTMEYGEFIFVCMSPANAATAILLNLLVMFYIWKMKLLAKNRSIVLFVNLSLADILLGLTISAIKVIGTFKLPPDHILNLVKQYLASSFIQISLLVSISTNIIVTSERLLLVKQPFIYRQITKGHRVLICIAIWIITILATAGFYFTSYTYELQFIIISTIIFTSLPWPIICFVWIKIIMKHRLSSKNQADKNDGPDNVATASRNKEEEKFLTLCFRTFIVFTICWVPYASFGVALYFSYSVEHDAIWLDIQYTVHLIAFVNSTINPAVFLYTTGLKKKIKQFFCSPAPLDYSENSVSQQTIDTTL*
>TCONS_00070637
HQQEKKQHPKTMDITTKEIAFVVSFTIIFLVAVCGNSIVIYVFRGRPRMISSMELVIYYLAIIDLIASIFNPLLYIYWHLVGFHSWHFGAFFCTLFPSIITVSLTMSLGLILLITIERCRLLVNPFNKIFTKKRMRMLVCLVLVLSILNELPYVVYNRVQEQDLVENRCFNELRNTTFSAERSCSIHSNLKPFNLTILNETFQCVQTACHKYSFCAPLNTINYKYPRIVTLLLRDVIFLSTLVVSNILIYRALKDTERVETLKRLSATTADPDRTLKMLFLNALVFTILVLPKDLYFIVYTLSNFNEEILDRDTGTTINSALKLLQQCNCIVNIFIYSRLHASFRHKIKRTFTKK*
>TCONS_00074312
MCLQVFAIIPNTLGSIATVFYILSALMAALGNTFCLIVLWRPSNRTKSNKILTSLALSDCCVGYMVTPMAVWLIKNGWQMTSNTCVVEDIYMVLGIWMVGCSSSSVVFIAYDRYLHLTKLSNYNIYMTNRKLNIIIASYWCIFFGLALGCVYNVYYFVWANFCFVLGPITALTVCYVIIWRAVKRSRQRIANAASGTSKVNEQRQVKLTRKVTLLIACYLVFLLPMLAWLIIVQVNTNNPGTISLEVFTHLFLVVSLFGLSNSCCNPVIYVMSDPMFKRAFKRMLGKTNIHSEISTSQKSSEP
>TCONS_00067886
MRTLANIKIRIPAIIVSKSRKLLKMMTTYNNSSTRQNGGISNTNITATEALNGLSDGLSLATKLSILCIILTFALLGNVILIVSILKTPRMRKSLTNQLILNLALCDVVIVITGIPGEIINQTLGTWVLGEIGCRLLYPVSTYAVIAAVTTLLMIGVDRFFAASYPFRYRTLKSKSHLTLVIVHVYALACVVPYAFHLTLTEDDGVIICDETWSDSTSTIYTIFLFVIQYGAPLPIIVALYAKTWIRIKHQNDSVIKNAESMHRGSMKRQDDRKRESGEYARQSLLSVDDNSLAPNHSTRRRSRSLLDAIRESFISLTGEDGEHSHKYVSQTAIDRHKQTTKLLKLFICVILVFAICMLPYHIIWLNIAITGKSLLSNETHYLIAYLLTYVNSVINPIIYGIHPRFRILYKNCIKEVLNCCTNVCFKRQFYETEEIRGSTADSVYSVWTPETFRKRISRTFSTGSKSSLKKRNKSRSDSLPKNGTSRRRSKTVPPTNIPVKKRSLTIPQITVTDIEHDIGDVFTDENRLKVSVSSSCSSENDDVFVTNNQALTEYRASFFNSNDEGNSKFDQRGLLYIDKDFVMSRDGLLLLETMSESDC*
>TCONS_00008852
MSLVFILVLIAAIQNHAEIIEPQNKKTFERKINTTPSYGVPYAYKINTTSSDDAPNSNKSNVILNGGPCQRKPPSAKDSVFITIFSLIFIVGVTGNIVAIVIIVLSKRLNSMPTNLFVVALAVCDIGAITFVIPIRIDNLFHSHNFCFNAHVCRMFTFTELLFHSASISHLFVIAIERFVAVNYPFVYQRVMNRTFTIMLSLYTWCYALVWACLSQFNWEDPSNRSTWFYEDSRTKLCLVRNRIYFNVSLIMVYILPLAVMGGLYLSILRVALKQARIIESLSVHRDQSVKKQRREVRATKTLAIIYGAFTVCWLPVSLISLTVQWVPHKYREFRTDFPKLSEVIFALFIEVLPTLNSSLNPFLYLFFNKKVRQEMQSYYERFRNISPTFQMDSDSSIGQVAIRSKYLGDNSKLSTNFESNSNHNQSTTKPTEEQNRQNIDELNPGRTSSVRL*
>TCONS_00064530
KEQRERLKDSRKLLQKTSFTKMEQYYTLDILETSLYSSFQLAFFIQSFLVILSNGFCLYFVLSRRSLRNRCSSWFVVGLLFSHVLMGSAFIVYFILTKIEGGVREMLNEYQVKMREVAFISSFIFLVIVSLDRYFDIKRPFYYVSLTWKYPSFLLCGALFCIFGYFAFVVYTDQMDTTSTCIVAVSTMSVFSAANYTLFQDMKKQRRKIIATVVTSDDQERIETLKRMKERHLTSLKLSSSITLTFVLCWLPYFLCKVLMACEVLHHKNKLSIILQQSSLLLGGLDPIIMAVLYITLQKREILRNLRCSRTTISTNDNREDSSDYESDNYRVSWI*
>TCONS_00020550
MWNSTALESILPSPSSSFIETNTILPSSASVYFDQYASSEPTPVSSHTSSETRTLQSLMSDRSYLTTKTFSALTSTITPCSASILADSASSSIFSNCTTYHNDSFKNKTTASPPMSNDVTGPLNSEEIALLFAFTFILIIGTLGNGYIYYYFGIRKKSKRTIPEMLFSYLAITDFTASVLNPILYINFTVNRNKWLYGEFLCKTSLTLGAAVTTISGGIFIIIAFDRERCIVFPFKSHFKPRTIKICVFCSILYAMFMNFHYALHLTVVPGQQRCTVENVTNISYWLPTIICFVIQDLTLIFVFAFTNMRIFDHIKAKDTSLALGAFLGKRKKDSAKIIRLLVVLATVFFVLTLPRDLFISAHMMSWVFSPPGIKVTPTVNSAYYFIKVLHIANSSVNIFIYYHMHRGFRRHMNHHLLCCIFGPPQKLKTHFLDTITRSTEGSPNLIQKLSPLSIRSSSRSPHIKRSRNAAVNERMIDESNIGRKRNARDIASPKSEMKQLLNIPDNGFFSASSDSDISI*
>TCONS_00027248
METSIKTSVYNWTTASPYSTYASILLQNSSANMTNLTNQNRQLQGSCESVGDIQVEMILYCIFIAIIMLSSVVGNLLTVLSIIMSRSLKKRVTFYFIASLACSDFCFAVFLLPFRITTRLNGNRFCHAVPACYVMIISDAIVNVASILNLLLIALDRFIAIKFPFIYTERMTGRAAKRMIAGVWSFAMLWSFLGIFRWDNNGSMISITTKPVCANVNYNFYAASSFGIYITVLIIITSSYITILMVALKQIKAIEATSVTVVLLNPNNNGSPGTTDKNKKRRRRRLNRELRATKSVAIVFLAYVICWLPLYVINVIIQIDSNYFLKLDKGVFLFIYYAFVEILPAVNTMINPFIYSFSNKQFRDAFKRIISKTLGLRLNLMGQDDFCSLDMSSLPNSPSVSRMGSSMKKV
>TCONS_00080572
MDGFRSAMTPTLAAIATPLFVLSAMAAAFGNLFCLLVLWQPSQRSTSNIILTSLTLSDSLVGFICFPLVIWRMNIYQNPEMARWAHYSYGLTTLWIGSSSVCTIVFIAYDRYIHITKPNKYHDILPKRKAVIIVLSIWFFALVFGLCCMLFSGLYVTLFPLFYFASTIIICVSYYLIWKAAKESQRRIAFNTVCNRQRQRVQNRLVKKVLLLIAIYLVVITHSFAYVILSIIAVKRPDLLSIDFMVYAQVISMYVALSNSWMNLPVYVWRDPDFTAACKRLIRSLGLRARRTEAIVHMQ
>TCONS_00058703
FKGVKNSHHDQKRLNKISGHRKAAQDTVKMTNGTFVDHIIPPSSYIFFSMGILVAFCCIVGNSLVMVVIVKSSRDSRCSTKMASTWILFHLALSAFFIGVWTVICVVHISTDTMRHNTKMDHARRFFGIVAPGALILILSCISYDRFILLKYHKNHDKHMTKKKTNILIALCWLLPLPVPFLRYLSPPGFYLLVIIAIVVVFVLLIVAYSFVLLLVFNSEKKMKMIKAKNLSLADLTSTEYEQEASPHLQNRRDTKFRDFVSLNRTIKLAKTVSRLLIIYLIFHSPLVGYLLVMLFKRDVFDDRGRQTALLVAELCSQINAALIPFVYFATNQSCRKGIKELCGINK*
>TCONS_00073029
NCFLFNREIKNIFMVMETCTSPYPSRDELTDGQSLTLIIAFTILTPMTLLLNGFLIYGLYKTNQYRNVFSRFIMVLSMSDFCIGLFVQPVVIYLFIPGRDNCAASWYLTLSGYVFLNFSGLVIFMVSIDRFFRLRRSNGYTQKVTLNKVNLALASAFIFSILTAIAAYVSAIYNFFCIFNMSIISINFISATGILNFYFLAWKNVRKRISSIRNVSTRCSTHSAQFDISTSDKKSETHRVKGSLMSVLSKSKLSLVSRRTRPHYDAAMTRTVAAILVCCCATYPPYFIVSFYRSVMFTLEGHCDRKSHPTNIWFFWSFFLMFLNCVINVILYSCHNRQLKDLLRSMTSCLSGGEGSSTSEETNEHNLAANILKSKXRRE*
>TCONS_00060446
EKKMETSFTLEQFCTVFEDIISKENCTCRNPEVFQVVPSCADGIQSSTTPVVIRRQTDDFAFRIGYSSISILLGVFGLLCNSYIVTKPGRKWKELANSQRLILYLAITNIFYTIIFLIRTSTNFLSSSWILGDPLCKLFMSIAPVGSSLSIGFVAIIAYERFVGITRPLSSLTNRILSILTLINIVISFGTTIPNFLYSGLQQNGKCEQKWQSDVFGLIYNTLYLLIPTLTTVSITTFFYYKINISLKNAIFKDNFLQNSIQKKSYEHKVKQTLRIGKIIKFIILTFGIMVPPYQICYIILLATGFVNITLFKILTFIAVPIYQAHVVLHPFLFSGMHKEVNCWFRSLFRRARKHLGISKASYVVSGNTTQVSRTTEASCISETRTTDASCISESSRTDSFNDES*
>TCONS_00069577
TNKISWDLIWRDIQLVDLSIMEEGLAIFIVTLLAIIGAGFTLFTLAIILFDLHLRRKPSTIPIVSFLVAATIQGALAFPMYIYRKLSANRDRLGICDLYRVPYIFCGHILTMSLLFISLDRLFVILRPFVYQDYVSTKRFSVLVVVFWIVTLLVDSIPFITDEETGGECVYNLTNHKWGIFVIILYIIIPLITIIVSYSIIWRKAVLIALEDQKIQVRTLSDDSVNTDRKHKRIKYSVVELKATKTSVVLIATYIICWGPLGFFYMVDHFCNSCYSNNGQLSEFRTSIKILALMSCFIAPAVYCWWNEAFRMATRNAFRKFKGICGCWN*
>TCONS_00029842
MYIMREPSLLSPSTSHTNNITMNKVLCVYANTSPEKCYPTNSVRGFLTFLLVVVVVISLFGNLLLCGIVYRRSAMRSAINLLLANVALTDFLLVLLHVPVALAVLNSTGWPFNQPFCRFNGFIFQMLNCEKVLVLLVISIDRYFIIVKRCDTLTPHKSKILICSTWVISFIVAIPPVLGWGVFRFTEGSTQCLVHGSHGDIDMLAKSYILFSSVVTVMTPTLVLLFIYYRILRTVRRNGFRIQNHPPVTPTAMHKKGKYFIDYCYKTRMSTTILLLSLFYILSIFPLGVVNMIIALHQYGAVSMETVVGVLIFSYLHSASSPLLYYWRIKKYRKIVNDLCVQIFVFPHCVLFSAHRKRRVRPHVVYKVEEMNLKYINGLSK*
>TCONS_00080446
MSPPTFNTTSMHHPNMTFKNTTTPQSLDHYQLNEIYNIIYICSIIFFTVGIPPNIAIIYIISTVRKLGSPINRVVVSLAFSDCLYLAWYTITLLDQIYDFIPYPENMERYFLPSIDMFMASASIMNVAALSVDRLVGCLYPLRYESLMVTKAPRIIVFAWSYSIIICFTSFIRMLIESQVYRMIVFCISVALSFGLPVLTVVITYIIILVCAHKSIKRTKELHRSINSSQRESSFDSNSNFTDYNQTNAQRRKNQSFYREFKVTMIILLIVCPFTLGWTYYVGAQIYEWVSGRRFTGFFMNITFHLTPSLVSALNPYIYFVLSKSFRSAIKRKFRNLFLEHPNLSNQCCNSNFLIGRKKRARSSLIQMQ
>TCONS_00051369
MNLKMNFNSSKIFENNDFVCDYLLSLSHISTLNGKLDLTAYVVMFVFATAANVILIHSMIKTKETRTNTAKLFLVMAITDLTICIILPFVHEFNIHFDTGKYTCTTYGVEQFFICFLGCSSTIFTFFITLDRFLFIRKSQWHQQMNDTYPIVMIMLVFTYIVSTGTGIAIFMLIYRHLHEQISKPSVVFFSALLVLYVFVLIAELTINISLIVYIRKQAKQLRNITNCQTSNNRHKKATKTVLMISFIQIITTLPPVHAFINVIIVFAREEHDKHMSRIYYMTTWLNIPIILSSLMNAIVFVHRNDKLKTFYKQKISKHKAALISWTGGLSEPDSVPTDNSTALNEL*
>TCONS_00026171
MHDERISSSVSERREREEMLHFNVSVYCNLQGHYNDLSTEYNLLFGILFLLTGICITICSGYVIIRGVVMSGTLRKKQNTFVLSLVISDLLFGVTFIPVFVSELFERVFQSKEDFCRIRSWRVVFFSYLFSSRLLSILFLSMLTYIKTCHCRTKLDSIFTSLVRWLAVIVVWLMPAIVLIMIPLTKADNYKVVGTMTYVYYALSISIIIGSYLLTYSAISKAKKRGDSSCYEEAVDFVKGILIWFLITTLLIGTCGLILLVLAHDTQYHENNVIEHHVYIAAIYFCTLDAIANPVVYLRKFKEFHLKQQTTGLEAKHNVNTGYVSHSPQSSPVRDYPSIPLDTKQILN*
>TCONS_00000937
MIYFFLAINCIFAFFGSVGNICAAVVLSFGKQRSNHQNLFLLNLAIADLCVLVISFPVLAVKWLSGNNWPLGEPMCKLLSSSADFFHIVSLATIVAIAIARYHTIVHSMDAKWTLRRIRLIILFIWVFSFVAESIPSIMSYQLYEQKYKIMNETRILFRVCSHDAQSTMVAVDNIVETFVWYFIPLLIILLTFLRIHFFLKEHMRQSSVHQTSSNIQTRYKKLRKVTKMLAVVVFCFALLMLPWNIIKLLEQFTDLRIEETHRKFAATFLVLNSCVNPFIYYMMSAEFRMEFKKQIIRLKLRMRESVL
>TCONS_00000428
MEDSDGLNDRQIRNRSLDLSFGLLVFLLNVFEIYLLLRINKRKIFETILLSLSVADLLFGLSNAIVCIIFLLDQANAESLQTLFTTYFLFVTTSILHLTLINMDRIWTVAAPIRHKIYFTQKRVKQAITFVWMLSIVISLTIVLTNRFTRTFVTKEKVTKTRNVTRSRNVTRSFATRNLQTTRSTVTEIYETEEDRNSYNTIMQLALSIIIIIADIGFIACNAIVIYMLSRKKKVRSVTSASQNLERKVSVICVLVTLAFIVFTLPYALDRLINGRANVSTNILLVLNSGINSVVYFFRGRIETFINNRFQDKTDSSASNTSNGSGMTPLTKRQKVNSNATE*
>TCONS_00040074
MDAEHKINLQLGLFSFLMILGILGNVLVIYVYSRAKNRKRFLKFERMILILAVVDLLASTINPAFYIYQIKTNYKSWHFGYAGCKVIPALGPIFSAISLGLILLMAIDRDRAVCTPFKKQFSLSTLYKAIAVTIFLSIGINVPYMHFLDVHEGGKRCLIGRKGALPYIKSLVSINIISDTCFLLIFSVTTVRVCLKLAYKTQLTYPRSREFRARETRRILKMIVSMGVCFIALIFPRDIFITTTYMSYLYPPPIKVKNYFMVNAILKVIHTSNSVVNVFLYSVFNRRFRRDALHLFMQFKYIRQLSGYTSEDSSYYSDDGTSSRRISSRKQSDMNQSKRLQVLRSISVFKTEVSSINSSIQPSLQTSPDMTKRSNGTHTPQYVANAPGTPYIGVS
>TCONS_00010500
MFPPMLQNNTSRPMFRLPECIPIYREDTVGGVHTTILTSIYSINMVAIIIFNILLVIGICKTRKKNKFTNSNKLFLFLCASDLLAGLVLMPLQIYYVNLVPNITCIRAGIRAFWSAFPVVLSGTNILVITFDRYLMMVNNNFYHKWFSGKWLLIGIVLMEITISLGWALWYVFTTQTIDKVMSAAFFIGLSIYQFGILFSVLVLNIKMVRHVKLSRKDTTLTSHNRAENILSRTISMISAALIICYIPGTVATGTAGFYALYKTDHETMRRVAISLIYCFLPTQINSAVNAMIYLSRNSRIKSYYKSLCSTDGHSTEGLDTNDSLASHKGMIRYTTKKQYHTYAMGPRSAAGSIATGSMSSLNQTNGELNKSSTKL*
>TCONS_00069442
MTIMSLLVVLGNIFVIIIYYKNRKLQSPKNFFILSLAVADIIIGLIPVNFYTVYLMFGYWPMGVIVCNAWLVIDYWACTVSTLTLLAISYDRFYFTWFPVKHRVQCNRAYIKKVITFIWILAFLIWAPAILGYPHAVGQHTVPHDQCYIQFLLENGFVTFITAFCSYYGPVLFTTIAYGLVSYRLVNMGRTSTFVRKVKPRVVMVATQSQSQTSAPAAMPTMTSQEQQTEATDGISVIPSTVTTAVVGPTKSDNRSTVRRVEKNRQQKNAKKGLQLLLLIIVAFSISWMPYYLSTVIVSSQNIRLPERLWRFCYIVGWGNSFLNPLCYAFGSKHFKKGFIELITCARYKQKINYAIR*
>TCONS_00019030
VEIDQWTQYILWPVAVFIAFETILLLSVIYRSKKLRTPSNILVFSLLVSDFFNGSILLPMILVLGLDHPFINPAIMFVLSSSFLNVMACSLDRFFGVRFALSYQNFVTNHRLKLALVVIWLSSTILCTLPKIMGPRYENTFHFRRIYISAIIISIILMIVVVICIYVYIFMEITRQLKFIAGNHVENITDKQPRNRHRKNLKENFRSAATILSLTLNFFVCWFPLIYINLIADVIGRPDLVPSFLLDMSLHTIFLSSLMNPLLYGYRQRTVRKTLRNLVLSTSPKKERSFDNTAHKRVSV*
>TCONS_00036359
MDPLNNTFTLDSTIINMTCNPNSTLNTTNNTIDCETKIGSNSTTMSCFHRVIIYPWFILSLLVIVVNVAVLILIKAQRRKLLKCPSNIILTSLAVNDLFNGFFNMVVVCMRIYETNNTNCMVISPKFLTFFYYMDKVLLLNSIFHLVLLATERMISFCSPLKHRIITTSSRTLISVFIVWILSGILAPVEHFYDNTYPTKALIFGILLLCPTAIIVVQYLIMLGIIFRYMASRHEIANQLIVNRQKPCLIYFLMFVSFLALALPMVALVIYDSLFGDDSFMDNYYQVLEVLILVRVLPSLLNPFIYVFTKEDFRKEIK
>TCONS_00072388
ISINNNTIDNLNRIGMAILDRNILTTVYVLNVILGVPANSLLLYSLLIKKRESRRENINGYQFYAFMAIVDLINSSLVPSFHITGVHFKTITYDDYYENLCRVILSCNYSLSMLSLWALSLLSIDRCLALVYPFKYHDNDYTKTKFAVIAIVVCHTMIVIIPASTENYFQYEGQPGLMCGMVFKRLNSVYGVYVGTTQLALPSCIIGVSNCIVFRIAIKKLQETRLFKQRIGRLSVKRGKIIEQDAESSKEKPSTQCWDKQWPDSQNPSILSIKASIEEIKPAILPIHNFSLDAKNINEKSQEQVPNDRKKLKIIISTLFLFLNALVCWLPYLLPRFLAFLHIKQFSSRTFVYTVIGTTYISTLNPYIIFYTRKDLRLFKSESFVTNFNRQRSIKHKTTDAKNC*
>TCONS_00028837
MGAYEDCIYTTRWSHFSTLNGKFENIANALTLLFILTSNSLLLYGLYKTKHTKGFTNRMFIVMSISDLICGCIVIPIYFANIYIVGDGKKCHQLSQVEGYVYIFFSFASSINTMFLSMDRFVFIRFPFKYKQVFNKKRTLALALYVSFSVSSGLIAMETDVMNYFFITALVILTIVFTSSITLNIFLVRYIRKQNREIRRLSNTYMQSSYQKRATQTVMIITLVLVLTHLPQLGLLGRMFRKYRNTKMGYDAASIIYFHWSRLLVLANAGLNAVVYISKNRPIIKLYRKHCKSLSMRSLRSFTFSSRNTSTS
>TCONS_00075377
LATIQMKMSLMFNNSAPSQIFYPSLSSWRSSYGANSSGNNTDEFDEYAGGGGYHLVSMPVVVAMLILIMLIILIGNSIVVLIITKKRRMQTFTNWLLLNLAIADLSVAVICIPLEIPIEIQNKWIYGSVFCHIFYPIQTASIYGCVLTLVVLSFSRYWAITKPFRTQPNVRFAKIMIGVIWILSVIFVIPYISILRYDEANGCRETWTDDQKRIYTVAIFVFQFVLPLFIMSVAYCYIVYELSFRTQASDAMLAVNKKKQTENKKVVKLLVIITASFFFCILPYHVMGLVSEFHGAHTKYFNDILLGSYMLLYVNSCLNPIIYNVFNERFRETFKEFYKTIIAYICRKNDEQTVDFFSSRRPSKLDVHGLLNRFSIHRTPSSNRTSFTDDGCTRATSSPYLTPQRAYETSIRYSDGNCSIVKLNINNNNPSEYQPTKSPLVDKKVDKL*
>TCONS_00003276
MNNTTIIQGVNKYCLYQFILWYHIPLLILGITITSVNIFIFTYIRTSKTLTRNAGNYILMGLSLIDACTGFHALLHSIPYYYFISTNTCNNQVFKKYHNAEYLIGKICLLGSIGHLLLLAGERMVGLFRPMHLKSMICKRRVIPMVVLVWLVSIILPLLELTYRYSPRKQYYQQLHVTFTIVGFWILPGILLCVQYIAMVILIYGFQQKHRIDIKSIFLRYKAFVIYLCMFLSFLILCSPHFAVRIMVAFTNKFPHISHDLLRGITILRYLPSLLNPLIYAFFKKDFQRSFSKTLKDIKQPSFRLKLLPWSKNTSPVESMKQLNSEVIYDSPSLLRTDAHGNDSYTI*
>TCONS_00009113
MNIMGKQMSDFELILLILTSFTLVCGLVGNLFISVIIIRQKRMQTITNWFVFNLCVCDLFIVLIVIPFNTIIPHMDWPFGEFTCQYVQPILEMFAGVCVLTHTSLGVARFAVLKSALTGRTIKIKHVRITLVLVWLVPFLIMALPLMPGLLGPGPGLVVQGGQLYCLMRIPDPDRDFGYELIKFFLTYVFPMLSTGFAYFKINRIVSKNVKQMYGHMSEFDLQNRRNKSRRMNRALMTMFLTFGALTLPIHIYFFLFTQKIVPDDPEYMKFLNFLLALFYGQVVTNPFVLFYMSEEYRKALYTLPFWICRPRMMRRLSVTTTTTLHKFQEKIKARRKSSSSPWHENSPLTASVHSRRKFSTPLLLRKES
>TCONS_00016696
MVFDEKCGSTHNVTALSIFSAASSGLLFLFTVPLNGMILLCLTKNVISNKAKYKLFFYKIIINIAIADLMKGLFADGSAFVWHLRETYGVGSDHEEIDVPFVHVLIFVTDGVALVSMAILSLERILALLTPHFQFSKCTQMAILLASWPISVCIFLPYYIVGFMIELVIFFSCTNSIAVVSLVLLTVIYRIKFKAPYTRNKMSGSFTSSMTNLSGLTNDTALSEGVTTVEKDENMASKEPGDGETDSGKPRRKRCLSVPCKRRATSTLSNESQTSSTAMTESVDDKVDDADLTLKRRQLKNGLSKADPIEIARIEKTAFETSKSNAETGKDKRKRKRSTSLTNIAILALPFQRTSSSTASMRMKQSKKERKVTLAFLKMLLVFIVTYLPTLVIIIFLNSPNRNCETTHILRDLSVLGILSSSLFRAINFLTTLKHVRKSTRKMFKQCGGRGGRGQTQKKHIKKQTKTT
>TCONS_00022896
MMSNIRELCWDILSPTLGTLAFIINLLEIFFIIKLNKKLNIPLIYILNLAISDTFIGFIEILIKLLYFININYPSTQSNLYLEVFNFLTYVVLRISLIISALNLVAITIDRLYCVVRPVQYRKNSKKKAILICIGIWLVSIVFLTAFHYGLKNHADPLTTWRLQFILYPIVILPAAFLMSGVYFFIWYYFRKSNKRMTRLQEETSTIQNLRKRKEKRLLVLSVTVVAAFMICWLPMAFYWVLFMYSVKMSDGVNIVFTIAISNSVINPLIYFHFIRKSVWKWFKGLFERFERKK
>TCONS_00085954
NNKTKMTNATSNNEEMNSNQTIDLELSLIGFGLVVMSLSIIIPNAIVIYVFKTKKKLQKPKYYFILSLAVADLLVGFSINPYTILLMIGHWPLGRGLCYTWLVLDHYIGTASNFCLIFIAFDRFGSIFYPMTHKVKCDARFMKRCVILIWLLPVLVWPLPILIYPYTEEDPDRVMPSSECYVDFYQNDITVTSIVVVLSYIVPSIILLVIYLCISRRISRISGGEKKIYVIPNKAVENIASLSNTLDDVESTPDLCDNKKGHINQGFNIKDTTSTIEDSLDSXGFNIKDTTSTIEDSLDSSNSTSQRDSRVNSFDKMGVEKVGKHAEDGERMRFSTLTETLMLSPRPATMTTELENHNELQSTTTQTAPKRQRRFTLNTLDFHMKLGFNSTVGKKRNRTSNISFYGERKTSCERKMDKCRQKTKKRALKWILLVSTAFFICWFPYHITILARSILKTSLPEPLWRFCYIFGWLNALFNPVCYAFANRGFKNQVKEIF*
>TCONS_00019290
MCQGLFYTSYQTSRDVASTFYALSAIAAAFGNTFCLVVLWQPSFRSKSYKILSSLALSDCCTGYVALPLACWMIQNGYQVNETTCIIEDIYSLTAIWMVSVSSCSIVFIAYDRFLLITKFANYHNILTNRKVTLIISSYWIIIFFLAFGTNYNVYLYVWYNFAAITLPIIFLFCSYFYIWKAVKQSRRRVETNTVSDRRQTQRQIKLAHKVSIIIIGYLIALLPSLTFVILIQINNSNPGFLSLDFITNTFLVVAYIGLSNSCVNPLVYVWGDPEFRRACRQLLRRRSAKVENKPTDIDSTGVANP*
>TCONS_00012313
MAAFAFENLEVICKQINLAKEKCFCYNINFYEHGQKIDFCAFLNTTSEIERRKRIPHIYGDNIQNEAKTKDIVFAAIIVLVSIVGILGNSIVLMFPQRKKKSTHLKLTYSLASTDLISSVTFIVLLTPTFWTKEWVYGEVGCKTLLPLMLNQSSFAIGIILIIAIERFFGIVKPFKIGISTNFRCMMCLAINFVLAFCSAIPYIKHLHVNPETEKCTEMWKHEGYAIIYSGFILVFFFIVPIITIGVLYWKIIVTLKNQALTFKFLNGSYVSENYAKRIEYNKRTIKNLFGVVLLFVLFNLPNKVKWIIFDTSSGGMHGTENALTSWSKFVSNLLAFFCVLINPLVYTFSDKRFRSDVWVFF
>TCONS_00009239
MRNFTEQRPNETIQFISTVSGNSGNESFLLNRIMLAPSQINASCVPIAVFTLVFPFTSLISSIGHVAVIRTICKHETLHRPSHFLIINQCLADLTCMFCVILISTYNRFDGSNEAFMGFLLVCVRTSFLESLLSTIFLSFDRFLAVHLPLNYHIIVTKKQVFRVIFSTWVAALVFHGATVGNGWSPFMDRPVHNFCFVVTAWIMHSIELPFTYYIQLKGRQRIAEIRRLTSRLHGENAEQIDILNQRQKKNKEVGYLLFFNQALILPINLGFTYCLLAKPTKEGWQCFSFIMGLYCCFVCAFHPIVFLRTIRDLRRALKRDIQRFSSRN*
>TCONS_00006194
MDDIMYWMVAAVVVDGFVMALNIIELMLLLRRWKRLDRIEHILFSLCVADLICGIAMFGQDTYQLRAIALNLPLDITTTESLILECLIIFFILVSHFHVTAVAIERIFAVSMPMRYTVFTTNSCKILTISLVWVIALIIAPILTSTSKAYQSGQYVLASAIIICCTLVFFSYMALVVLLIRRERTMRSLLEPEFKRQLRDRRTTIFCLVFGFSFLICMLPYAIGLLQQSLFHETQILLLTAYHLVNPIVYFVKYYFNGRGRSNTITSNSKMSHNNLLNRSPLTTRSTFIMHGDSTNSFKA*
>TCONS_00034908
AMLRNREVTCLELGFINIGHQGANLTNETPFLSTNHILAWEIIIFVILCFVFTSNLLLVYGLHKTSRPFNTTSKLFIMLSILDMVYCSGCTMNALFSIFVPNYPCDVFRTFISINHVLFLFVFCVFGVISMLRFIGLKKPFWIVPPFKIYMVLFVSFITSLAYGATCYFLYTQDDLKKLDVTDIFGATTLSISMLFILLVNVLSYVHLNDQINHKKKMKNTSIVLDQPSITTGNHLHQHSEDISRGESDERKREAVKTLIIITLSYIFCYLPLTLYMLLSSSGLVQSNEVLEMIFFYCSLINGGCNSLIYILRSQKIRTLFTPSKGLLVALFP*
>TCONS_00011282
LRLNMEENGYHFIQRTNGSTISETFTFPPFKIKPGYAKRDFTEPYRIIYIVICSILALISIVGNITLVTVISSRHKLRTATNLLLLSLATADLLTSVVYTPLYLERFYNQNANNSHPKLCLLRKYFFIVTASGSLISLAVVSFDRMFAIAYPYKYERWMTKRLACIVICIVWFWTICFNSITFHDFLHWGRILSTCVGGIPRKLFLIIGPPGFYIPGITIVVVYIKIYLVARKLNIKVEHDCKLSVSSNEILMTDLSNSSNHLYLTPPLSQKKLGIRRTSSLPVIKAFTGDINNSTRDANKTSLPFLMSHTLSTPTLKPRSSSTLISQTLHGGKETIRKVKKSIKRDIRTVRTIAMLVGFFLVCWMPTAGFYIYINIMGSSGTSVSQQVLLCYEIFMVLTFVNSALNPFLYTYRNKELRKETMKFARKLFRIGR*
>TCONS_00039988
YAFIVNCIANLISNCLVITILFVSKQVRIPSMRLILYLSMSDLCISLVTPLFEALLLTKYHYTRICGIETLAQFFTAFFGHLSAFLTVLIGFDRYARVKLMTRYKTKVNMKHANLFSLLALFFATFNALMFTLGTVMDFFDIGVLVALIVDVFIVIGLMSSYILAALKIKRYRKDANNKHILELVDNTVSRLAKLVLLSIGLFDTIYIILHALYHIAYPYASDKWRSWLEFGFYLSVLIAHTNSVVNAVIFVSVNKRARKAFIRNWKGNTILNPVTVHPTSESRS*
>TCONS_00074752
MGNHTSTGNETTKAPCTTAFTTGKLDITSGQRAILIAIDLSILFVNLCANVLSIYALVKSQQIKRRPSISLLVYLCMSDCCFAITAQTLFAVKIFHPELPCSFDLIVEFSSSVLADLSLCLVVLIAISRYIHTRHMIRVKQIITHTRVNIAFLLAFIVAGSMSLISLLADSNGDVDAYLQTEIFQTFIGVLLIVLVVLIYRRTELVAKRRKAVSSYMMHYTAYSEKVLRKIMLSTLCTLLPLRIPFFCSTVIKAVVSDRSGRRLSWWMQFTHLGCYALFCLSAGANALIFLYNNRHASKLIRFQWEKFTIFLGVRKQGKRSQVRPTPAEGVIPPLVQPVVTTGWYDQYVPTEAPTTLSTAVIGKKVWRDERREKRLKKKRRRMRRQRRMMQEKKRMEQESRQQEEPVQEKRKGWQLLKAYDKRRQEAELLAAGYSSSGASRRNNEDHIVSSLRCDYSHQHHHHHHSDELSYGPRSKRIGKYVVHFPAIFDRFILTQRQRNSLKEQCNEAKMYDDRMSDSSSVDRRPRKRVTFKIMSYPTADS*
>TCONS_00023677
PSLNRFSNVSWTQIGHLNNTGNNISHRNNGSTIYNTTGIDFGLIASRFFSTPTYISQELKCCVTELFDGVDINILKSMDAMKEYMAPCSHHHNDTNVYVSDVFKFYLKSNHTKEMMECKSFHCGPQVQVTSTFAVYITILVLTFLIGVLGNSLVCAVIIKSNTLRKRATNYFLLSLAIGDLLSGLVIIPIKIFTYSKNGKFCMGQEMCRMYRNIDPFIFTTSITHLLVICIDRFIAIDKPFYYPRLFSFKNIKIMLSSIWVYALSWGFMNNVNWSTLQLQGTFQIKGYRCLRTRDQFSAYLYMIVFVVPCLIMALLYGRMWHIAMAHAKEIRKRYNNYSSQASLDKVAAHSTKKFIAARLLELKATKVICVVFGTFVVCWVPLIILVVIDTFITKVTLEGVPYKIVVEYLPLLNSSLNPFIYCFFHKDFQKGLKHILQRMAYTTALKLSLNKKRNGNELNSTCVGTSMLANDNLADSISLNNHSETCV*
>TCONS_00053950
EIKKAMTSTYNKILYQYVTTSIGALVIASNSIMLVCIRRSKAHKNKPVGFVYVINMAASDLFVGVTMVILKSMHPYMGTTLAENVVAQNIYHVVRFCMIRFSLLVSVFNLVALTIDRLCAIRFPFLVQRQDKGFHIKVCGLIWFVSLVITSIFYILARFYLKDSLRYKDAIFPIATIPATVLFVVSYTMIFTVVRRTSNTVNRIEASVRRRRIDTEGAGENNEERRPEEKEKIAFVRLAVKTVAVFVICWLPLSITSIYKLLSTEAPDRDLESSFFTLAFFNSLIDPFIYFAHLRRVIIRVVRRIMGLNTEMIIQPQSSERSGNSRRESSIKLSTVYTTPQNRTNPDVIISASKTDTGVVNLGYDEEHSLNSPDCSNSGWTNLKPPSERLSVDVLVHQLPRSLEPA*
>TCONS_00038912
IKTKKACLNRKMASCATTQNVSQILTCDADQFTPYVFDPGTQMAFKIRSLTIIPVCVTGICLNLFVSMGMATHRRMRDLSLTKFLLTLTTVDFMISIIVLPVYIHYNILLSEGHFCCIVGNILLSTASSLTMMSITSIVFINMQLYLAILKPFIYSRKFNQKFTLPILVSINVFWALSTITALFVIPTWWSTFRTSASGFGFLCYILILFLHYFICKESRHIRERSKSNSTLSCNKITKKTLRLTTSVLISFGLCYLPYIVMSVYTMVVPITPEFNTYFDTWAEYIAMMTCVLNPILYCIRLGSVRRSVLRLFGCGRVMNLRSFSMNTFSVKETGPNNTTT*
>TCONS_00042213
MTSSHFINHTLHYTHHFNGTNHTGHHTNGYHNDSLHHNNSLHHMQQNMPPPIIPLWFHKLIFALYILLSCVGGIGNFLVCLVLIRRKQRVRSIHLLTLNLAVSDLIVCIIYVPTQMYQIQVNYLWDLGVIACGVSFGVNSCTVNASIGTLIVITYDRYVAVTQPMVAHQRNTKRTKILIFVVWLISGLITIPLMIVADIHQGYCTEHWPSREMGNIYWVIIFVVQLPLPMLYIVAAYCIIVYAVKSSHSQFELVKLHNDLQKQEERKLRNGACCHNDTNNNKDGNQAVDMDESVFSSRFNNKTRLPNRNNGRRLSVTRRKRRRSSNGSRKKQQNKLLKMSIILVIAYTVCVTPQHAVFFAATYGTLALKPYAAFFFIVSNFLMSLNSAINPLIYGTLNDEMKKSLVRLFKCSSADDNKLTRNVSSALTTLRETIRLRFKPSSTFGKSRLLQRTRNMTETSAC*
>TCONS_00018423
MCTTHRFSLIVPPTTYVYGTLFTIFAIVAAVGNIIALYILWTTSRQITKSNKILVSLAVSDMLTGLVGFPISTYEMVSDHIESCDLDNIRSMVSLILTGSSNLTLALISFDRWLLMCKYTRYNTLMNNKILPVLIVICWVYPGITISLRYVENIYPYLASLVFIFYGPILFIIVFYFLLVREIYRSEKKLNLHGRRHILGQSNKVSNLPAPVSTLSVPDTANKLAARQAKRSQRRHLKTARAVAWLLGIYCICMAPFNLWLIFSILNPTFSIIQREPLQHWYVFGISVAGLNSCLNPFVYLSKQPDARKRLRTILKLDKNKPKMDGSRTDMGTDSKI*
>TCONS_00003916
SEANKIEMDNRTKLPPMSYFKFRYSCYLYVLDFNSTESFRTLYELEDETFEIVAGIFCFAFSAFIIAANFTFMFGLFKTNKGLSRVQKLFVYVSCVDLLTGFIGMPMLGFSVVRGLTCLQQAVMISFIVFPVIADGFGMLTISLLRVRSIVRPLGSTKMARRKMVVIMVLQNILSVIFTLVFFIVYTVGKEDILNFQIVSYMASAFVISLNAGILSCVWFTLHHIRKKENQGDELSIVDKRRLINQRKSSKTLLIITLVMLFSMILQMPSLIILNKSLNDSTLLEGSTFIWTKRNADFSAFVSSLNTGFNSVILMARSNKIRKFIKRRVTTALTMITTYSTDSQGV*
>TCONS_00038245
MDTKQLLVVILSLFSTVLHSIGFVLLWRAKKVTNQYNKSQTLYLLHLSFTETLYSISGSFRILAKVTDHPNAELWVFIGSSGVFIQLTMILIALTFDRYLAVRYNLKYLLIWTTKKTTIVIVSIYFINILFTILSINFLHSIQQAYDVFSQFAWLPLDGVFVIVALLAYGYILHKIAQRKLSLNETESSRTSSSSHKRRRKPFLMVLALILSFTIFVVVPDIVALVFNRQNKEMSQSVELYLSFSFRAGIIVDFFIYVFGCREVRLMLRKCLRRDRNNNRDTVFVNVYTTRTTTHKRENKIDVFLFVNNI*
>TCONS_00041686
YWQAMVKEIAYVWPPQQCFESKQISHFSSTNGKLETIATVLTFVFTVTLNSLLLYALIKTKNTKNFTSRFLIIIACGDLLMACSIIPLHLYNVYEGTLNSCQNLRLVEDLLYVLCGTTTASLTLGICIDRYLFIRYSFQYSRIIQEKTAIFNAYVIISFLLTSSIMVANVLHKVIFRFMIVIYVDLVAFSSLVINIYLVCYIRKKGKNIRHITRTPVRARYQRRALQTMMIITGFLVITYLPMICLFTFAIYWEYSNDKKKVEPIASVLVVSNWSRLAVFLNASLNALVYISRNEDIRKLYRKMFCAKLKKFGERGKK*
>TCONS_00051203
MGANDGLIFMYLITPTSIILNIMVIVTLRKGFKNEPTNVRFTLLNSLSISELFVSVVGFSLQTFFKTHDACIVAGHVVACFSLVSLTHMVSLTVERFLAVKYPFKSEDWLISRKVIVAFLVPTWLYGFVWGSLFNMIGWGAIIYESKETHRCSIDFISTDPIRKSYVYCLLVFCYIIPIITTISFFLIIKRELHKMRQFIADNLGEDSKISKDTVKEEKRFSILVAVMLVCFLISWTPYAISVFYWKIKGNIKDTVFFDMCAYFGKTSSLWNPIIYFFVYKKFRTAFLRWCPFTRNWVQRIEPTHEQKATGHSQPLKDITNTNF*
>TCONS_00014468
ALFNVLGKNTKQQINILINKGTIGQTKKQINQKNADKRNKKMELKPLEIITLTFYAIMSIVTILANTSVIIVFIFSKKFRTTSNYFILSLTFADLCIGLITIPMRAIEILRPSFTGSVEYCRTAHSFTLLNFTASVSNLMIIAVDRYIAILHPYVYYQINKRPIRYIASMIISAWSIVIMTTFLPLYGWGSNGRTGPRTGSLGICRFSETMDQDFILFILISILSTSFLLIIPMYAHIFIVARKHIKKVHPIRTLTQQGGGTGEMGVSSYISSEQQGRDGGGGNGRAHQKRFQMSFKSTKTMFLVVLIFMISWLAFVISTLMFIICKTCANDAVVLIATIVIYFGSCLNPFVYFIRLNVFHQEMRKLLKKMKCRCVCNNMS*
>TCONS_00053514
ENAMQNILLNQSNGKRTFHLHLSNNYTTNLPSLFINNHLNVTHGNQTNNTSDADGCPVAPDEFEFTKIIIIVVCVISAIIGLSGNLTIVVVRIFKQIQRRNTTAYTFLICQLAIADFVFAFTIGFDINVYFQHGLWTFSVGSCRFIKLIQSASLTTTVGFLTVMAYERYCGISRPLQHHWSIKTAALITLALWLYIFLTFIPMVTALKVDNCGFCWENNHPSEEFRKGYTMFLFCTNYIAPLVSIIVFHTLIVYRMKKHLKKMHSQRHRASPSIKHKNKTPEQMTPKQRRASTASTFSMADDQLCGQEGSNCWVVLYHLLLEKLENSKNNNNNSRFSHANSARRSNVFRRLITRSKTNEDRKLVKMLLAVTLSFALMTLPTQIYYIWLDFKESQDDPSGEVTKVVEVFSSLVYLHCCVNCVIYSAMDKKFRADVEKTFRFIFNCKKKSSGSSRQTFQRVTMVSRLSRSSRYSSTTTTTTSTSKKSDDGLLKKKRLAVIEDEKAAEIFMFEKETVIM*
>TCONS_00036688
NSSSTTVSDYDHLVPNRNIQITLYSIIGLVSLISNTLLFLVLGFTKKLHTKTNFLLASLAVCDWLIIVFGTTINISNLVATPIKDGICCTFTGVFILVPFLVSNFNLALIAFHRYILVVLNGYHKRLFTSSKLAIYVSSIWIFGIAVCLPPFFGWGKISYNSGRMHCMVDWAYSKSYLFFIQLCGFPIPLGIMVFSYYKVFTHSYASRKRLRASSDRHNLRLNTRDISLSICLLTVVVVFFSLYTPYAIIIYLEGLTDTKTSPAFSFAALFLAYTNSMCNFWIYAGMSKKFRRAFYDLLCTVSIHRKRNGKVLPLQVTSSGVTEPHVGDNIDRIAGLNQDHNITPEVSIRRRSVMAPENPSFYKSVDIGDSPKHDIINIRRFSDLSDLQDGLASSSTSCSGRGRRDISLLTPPHE*
>TCONS_00001161
KNKKHLQRGTMSTNNSSEVIFLLSPGELQFFNVSLPIISIVGLFINVVVIWVIVTDRGMRQTTASIYIVNLAVADILVLIVGVPLWIYQLVSKNAEDWSCQLTFGLSYVTSVVSVLTLAIISYDRFHCVMQPFSQDSGKRLAYKVVSISWLVGSFLAIPFFVGYKAQHHEVTFQISAFCVYTRFFRQEVMITDLIIIVLLIIISTYFYYKLCRVARAQAALIKKDLNVMKRVNMDKINTQIKGHKIMKATRTLGFILGAMVLCWIPFLIISIIDSFDVRYFSVFTLKLLGTLTYLNSIFNPIIYTFMTRAFKESITKRFFRFKRKLSRTAMPDIKRCTSHV*
>TCONS_00058448
MSSCNGSRYGFQTVVNCDVGDLSGSYRSFVEATSFITFAIGVALNTGILTVSISMYPNIDTFDALLMNLTFGELLSSFGLSFMLFVELTTSIAPIGDHGCQFLTWLDLASVTVTVTTIVALFFEFYKVVYNSARPKKMRPYKLWALILLLWIIASXNSARPKKMRPYKLWALILLLWIIASIPGMPYMATAKMGTDGFCHMGRWSDDAEVLFICAMIFFQVLIPLALIVYFFVRSLLALRVDTMGGTILSEEANPGSEATLQRGILKRKFRMIGYMALIFYMILITVSIIELSLALNLNDIDSNFVKRARVRELASLLLCLKTVFIPLLFVFNDKLINRFKKICCLWRRDPDIYNSLRYDVYQQTVSEGQGDGFNDRSNEEEMALANEEFGETERDDVAILDSS*
>TCONS_00051739
MIKIKHSFLALCVILATHQQSNVNSTNHTSVILSRDVNLTNNITTLQSRDCTNETSSNCSTISEPQTKKHLLNDRSTLPFYYVTIVLTIIGYSFVLPSAYKKRQPSSVFIFSLAFADFFIGFIVVPIKITEVYGSQWQKDIVWCRIVNAITIFGIALAGTNVVSVSIDRAIYFSYILQYKEIMTIKRAFLVCLASFFVSLPALFPAVGIGGQFHNERLEFCAFKFSLTRGYIWAVVLLYFVVPVILVLILQAKIMLKVNKYYNQHRHFIQANPKDKAREMQLQLSMKREMRVQRMFALIIIFFIVCWGPFVVGMVCNLVALHLITPFFIQLMRIMLFINSFINPLIMFLSSETSANIWQRATGRKRKQSLRLSSIPTDSSITGSTSELAASPSMRKVTGVHNKSFTKV*
>TCONS_00009657
MTNILNSTTSPNLIDFKFGQPKHYQNTSNAVCFTLFTPEAVQNTHGIILIIGYSIITLLVIISNTTLIVGLYKINTLFTVAQRLFILMSSMDLIIGLVFLPLQIYMIYTSERQGCGLIMIQAFVSMFFPYMSGLILLLVVVHRFFLVVNTRLTKKLAHRRNVRICLFISTLFAASMATWYAFQKRSDSLTAHGTYYLTAGLTVCNYVVIITFMNFKMVRFLHKASEKRIKRMSVSNSTKSRSTYHKRVAKTLALMSIVVSVCYTPMAVSFVVSGLFLLYRYPHMEVIQIIIPWSQMVMTLNSALNSFIYIVRTKKMLNLYKRVLKRFCCRVFGRENKVNRTVVMSFEMSTTARRNQRTESTNHGSDRF*
>TCONS_00047850
MSSEQFLSPEMMSHQDPLPTDLNETNETLHQLTFITRYENIHCTLTDVLESYVIPSIGAVIVIFNVVVIYYMLRYRRCRQHNPIATVYMINMVIGDLFVGLVIILVKSTDYAFESRQHEFSYDKYMLFRDCIIRLSLFISVLNLIPLTLDRVWAVKYPISHRQSKKTIAIKICIAVWFLAILFIAIMYLFHFTRNLDHFALNRLIFPLATFPTTLVFIVCYIVIFRELRRSRQYRERSGSRSANMMHVTSQLSVESRSSSIISLGKFDEKRGEVKFVQLAVKTVVIFILCWFPIATCGMANCNYKLESIFMILGFVNAAVTPLIYYTHLRQALGRRIRRLTSRRQPSAAPLALSKSVCTVIGRIDRQVEDTPTSVRKGNCSIIAASENNRLVVARSY*
>TCONS_00025039
AMTFQNNSSLLKKYQPLSASGGTQQSLAMEVTYLPSEILNIIALVIPCLLGTFGNLLVTYVFMWKKRRMRKPFESLLSILAVVDMFASMVVPVLFIYGAITKYRRWHFGYIGCKMISSFFPISVTLSQGILVLISYERYKSIKAPFERSLRQSFILVWMLITFVIGLILVSPYVYVLELVTSDQYGINTCIPSEKETSIMLLYSIGNVIRDFGATFVMITLGRMSNNVLKRSNTQLNADMTQFTDGPRCRNMEKARKMLIVVVIVFSTCVIPLDVFQFIVYILYHVGVTFSKRAYETVLTFNSVLSVLQIMNSATNVVIYSRMHKDFTRSLFSNARKTLRNFSQIVREFRMSDQKKEQSTELLDLSL*
>TCONS_00000155
MSNNTTIKPTDLLPVEAKDIPQIIICIVGFLGNLVVISAIIFDKRLQTSLNYLVLNLSFCNICVVVFSIPFQLLTKRHHHDFIFGELGCQLIYPFATWAVNVSVSSLLTITIERWIAIVHPMTWRSCQKHTLKMIFANHVYGYVTIIPYAVHIRLAVIPGTELRYCAEIWDTGTAKFYTILLFLLQYLLPLALMMFFYTSAWIHLKRQNDHTIRLSEEARTARSMSLRLNNEEEIRARFAKRGRTESILSTTYSGEAKDMCLMFCLKMFRVSNYYKRTSSSASSSYDNADYFIANGRRRQTIRTFFMFLLIIVIFAISSLPNQIIWLVYSFKQGAKFSESVTSTFVIFHYLNYIMNPFIYGGLNKYFLRAYKRLFLCSHSEENNNTSTTLAPPCSPGLTGHPDLFREGIITRNPVNVISAGSLDSIYEEAEEEDEWSVATDKDQTPVSSPPMSTKRVKFKFSVTSNPFRKLSTISNMSDQEKKERRHRKISQALVQDRQRKLTLPALAASTSINHEDKARIRKHSVPAQIQNPKAFIFDDSFSVLPPTRVNSSSLKDKLNLLTSRVSPRSSVTEILNNNTLPTKAVTSRRRKTGIFNMTDSGSFETHNNGQKSCFDQISEESEVSSHSERSSLLXFRRI*
>TCONS_00024471
MNFTVRQFDQTMTEGERSILITVNIFIALVGIPGNLFILVFFIRSEKYRESSYRYFLLHLAVSDLLTCCLIPLTKIPVLFTRGRWTTGHFSCQFLYPLTWMSVANSAWILCGLCWDRYKSISKPLDGRLTKKQITIYCVVGWVVSFTIYGPFYFITRVEDGFCDRFFFGEERSYTTYIDLAKDIFKGYLPSSTMITFLINMQMSLKQRRKELSGRLRVDKDHRVFQRMQKNSKFVTLTTVLFVGCLLPSTMLNTTVNILRYVPRYEHDLVLYERFDRVLGWLWGLTYVNSAINCFIYAGSFKDFQQFIVVSLKGFFYCHLFTKR*
>TCONS_00041523
MALFKYLKTSKLILLFTLMRGLSNGQDSLDRNSTPDITGVNQIANITKSKVYTTLIHDAPPTTNITNHSQDNSWLIPNLILISIGLLANILVIFLSYWTWRISTHYKLTTCLAVSDAFYCLLFLILNTMRAFGEYPTGISCKLLRSLIFSNMFSDVGLVLLLSTDRYISICHPLKGGIKLKNIYTIILTIVAFSIISVIPLMINYCEPTHDMAFYKGFAWYQFIAVAFFPCIILTVLYYQSITTLHAITESILHCSNDATLERRQKENKRILAIIITLVVTFFVLLVPSSLTYIIGFYVPNIPPFWNEFMAVYTENVFPLHTIFNPVIYSLVDQRIRKIIRGFWRTGVNRRQLSEFGSLKTSATVV*
>TCONS_00065310
MDSESINEDDKNGNIPVSFDITSCYRTIEAFTTAIKEPATVTTFSSTVTTFSSTVTTITVKTFSSTVMATNKPVQPEPKEPHNXSRLPSRPSRVPSWRPTNPFNPNQKNRTTRQRVTRRLVSQPTPTPASSVILINISNVVLGYIVSVLNMIEILLLKKLPRKLKIYELLIFSMSISDFSFGFSSSTLLIMYFAHPPWRQWTSLTSLWYTMYFFFIVSSILHLLIIAGDRLFAVIKPVQHNILISRKCIIRILLILWSISFIISASLYISNSFSRVFQKEEIEYEAENITFTNTTVVPRNEITQSMIFIKHNKSNVFNSTSYIKETFTQHDVKQQDKNLSHSSDLLVQKINPSADPIQQSKGEQTTNPIRKLRKIMNRKPISMLTSTMHPTRTPKSQPPHKAPPKIKNIRFIDMFEQKMKEWLSFIIIFADVALVTIYSILMFAIIQHHRNNKHLNAAKDGNLKRVLLICILIAMAFVFFTLPYAILNLSLTKHPLWASLFLVTNSGINSVVFFVRGEYR*
>TCONS_00014638
MVHREKQAKIKIKRNETIVKIKKSQNTEFFNPTRRRVPTGTYFTEKKRKMATVASNYTLPANKSENTYKKNDHNLMHTILLSGYSLLFVAGVIGNAFVLITTCVRKRKSDKMRSYNLLIISLALADLIGSFFAPFVMITHLVKSFSWGGMGDIGCKVFSSMTLLGSLASAWTIVAIALSRFRIFKQTTFTVESGGAKTMCQILLVWFFSIAITSSYTAKIEMRNGKCSVDWTPMHRFICSILFLSFTNIIPIIILCWAHLKSVRSFRHSIKEAQAKLGIKRDKQVQKITNLFSLITTTFFILVTPYTCLYLVIAYTKFTQQRLGNIKVYMYLYHGLYLLSCCNFVVNPYFYASNIKFRPLINKLTVLLKHIFGYLWKKEELPHAL*
>TCONS_00045306
MSRNVGNPTCGADSWAPPVLSITTGICCFVIAVVATIGNGLIIVAVIADPLKKLRNPFNYFLINLAVADFIMGSISMPLCVYTHYLEYKVMLEPIVNNILRMSYFISGMASLISLITLTIDRYIAISRAIKYRLYFSWKRCIFITAIIWTISIAFPFIYFKVGAVEYYFVFACVAILTSFVVLVIIIIQMNKLFRRQSRVMTAQLPSSASSDFQRRRLVQEKRLTRTYLLVIVFFILLYLPGVAMTFMLYFWKILDCVSRHVLRDLQSILISFNSCVNPFIYMVRLKNFNTSIKIILNFRNRRRGDRVLQGGPRRTRRVGPGSSTTEATTSSTLKTNSTTRNGLITIPECQPTVTSLST*
>TCONS_00009090
MLLFNPECKTSLFPPRDYQNIKDIFLLTFNCVVAILNFTLNSLVIFMIIKTRQYHNKSVLLVLILSCSDVITALVSQPLIVYMLYVKSFYTISCNLSITLQFMFFFSPYFSVFTIAFIVYDRYLRITYLNKYDKYMTKYRFMFGVFLVLCATMFQNIIVVIATLKESTELGGWAVLPLNVLTLLFEFTAYTKTIYKLRQYKKECKKKNFHTVAENSFTRLAAGYLLMILMFFTPFMVVNTVYATYPKTSQSYLDIQYTWLMTQILYCFNSFANAAIFLRINRKAKVALKIFLQRCLKTRLEHAQKRNVYHLGMTTLRREKSISFDLNNNNSSFCRTESTKC*
>TCONS_00043290
MLNVTHNMTTWSNTTLPQVSDRPLEMIIPLMLSCVVAVLANSFVCFLILRVERLRSATNVFVFSLCLCDILFAGVLLPMHCFYQHDLVYQFLTLITVLIYIVNMACTTFERLICITKPMRYLTYLTKTKAIRIVITAWIFPALYCCIPLSWHNNTQILIHKLYLVFSLLVFLLLPFVFIAYVYIRICGEIKRLNRHNPHNSSSLSEQLRSSKRKCSLASITSCLLVKRDSTVDKDKIQVDLCTDDRSSDCTSITSTEITSTSDRRTSFNKKPTAVRSKKSKKSSRSKKKKEIRASLPFAITTFMYMFTWLPVIYLTILDTIDRLDLAPMILLHFSIFAIALNAVCVPFIYGLLLPGFRLTLFRMFTKQK*
>TCONS_00011272
EKKYTREVMNITATIHHNGSSTSPTPQSSPETSGPIAIFFFTYYALVFISGSIGNIVIIASVVKYKRMKTVVNIFLVNLAISDLLFVTLSIFDGIAFIADGKWLLGDAFCRIQGTMIEISYTVSVCTLTVVAAERYISICHPHRIKRTFQQAYNTCVFVWMFSVIFCSGLFYGYTTSPNDDGDVVCRNDYWSTESRLSFYIVHSILVYMVPLGVMCFSHWFISKALIRQKMRTFSTYSSSIDQITKDVDETDVNKNESQASHIGGKLDGKKEWKRNVKQANKRMKVVRLLLVVTIVFFVLWTPFIVVRLLKYFSVEINELLWRGTQLLIFGNTAVNCFIYALMSPAFREAFKGIFCCAKRLRNKNYSTSRSFDISETVKRKTSINNKVIYKV*
>TCONS_00052210
GISSRFKMLNNTTVEECMTSYSGRVYMSSDQINFLIAYDIATGFFNFLANGLVIFALVLSKQTGNPSLKLIFLLSVSDCCLAVVVQSLFAVMMFKFPHTQNCTFEMMTQFFGIFFTHTSGYIIALIGFDRYARVKFLTKYSNIMTSKRVKILVIIVILLSVVQATLYVLGTTFGIFDKTKKIGVAVDFIVVLSVVIVTIMAVCAVKSHRRNAGDQSMMKAVDQTVTRLASKILLTIIIFYVIYVIIAFLHSAQADKSTGAKRSWLEFGVFLGYLLTYTNSLVNALIFLSVNNKARMELLRRTFKGRDSKDDHTGSVSKNNTQEISIKDLS*
>TCONS_00059344
MWDNLDNKCGGTSGVQIASYFGFGLSVILFLVTTPLTVGIIYGLSKSKVLLTRNYYLVILNITIADMLTAILTDPMSISFHIKEALGPSVATIATEEQSAMHFMFFFANIVAVLSMAFLALDRLGVILTPFFYYRTLTKFRMKIVLVCTWIASLGISIVYFFIGYIRFLVVFSFSTVALTLIFMLITMLLLRRRLKIAKAYDTQRRDSRTNVLHKNNNLNDTLPGDTLGTFRRRRDTAIEFTQADQKITKTFLWMLVLFIMNYVPCIVLVIYMNICVECNCDFVHIMRDIIWFFILASPFCRALNFLMRLKTLREQVQRVCFPPVDGSESMSSLPLNNILN*
>TCONS_00068457
MNNHSDPQKPITDDNHAHHVHGPREESGKAEIILVTIYAIIFIMGLVSNALIFYYFRFKRRRRGKGTAITERLFSYLAMVDFIASIINPIYHAHDILGGQWYYGTFLCKLFEPIGIILITNSGGIFIVIAFDRERTITFASLRHFTKSTIRSALVFVVVYSTAINAYLFHDFEVSNGRCADKLTMDEKTYWIPRIASFILRDCMLIFIFAFTNIRIVSRKFAHYETWRLGTLWEKRKQDSLKLVRMINVMIIVYFMVMAPYDILMATFLVSHLSDHSIERSGPVVTTSSYLKCLAMSSSCLNFFVYLYMHKDFKKFLRRMT*
>TCONS_00038749
PRTKMENTNLLYYEVPIGCVGFLLNFVEIIYIGCIKKIRRNPDTILLSLCLADLLTCTSTTLSTALVNDFSTHIKSSTEILAALSGLNAVLLSIDRFFAIIYPLKHRSVLTKSLIIKLIILVWVLGISVGAIGFKYTEYRFLFVPVVVALASVVFVFVYTSIAITVKRRKLTSSRSSNNKTVIICLITTVLFVATSIPICLESMRNSLFFYINGISNSLVYFVYNVVARLCCARTRNNSSRRSTTSSRIIHSTKNSVIERGISNGNFELPEIPKTSEE*
>TCONS_00070639
MTTNSFDKIVFLTTHSIPILCHLIGIYFLRTSPFKTHWQRIQRKYLLWLSTIEVILVSHDIIYPHIKHYGRLPLHASAFITGGFGTLMLLILMTMTIDRALFVYLSFKYDSNKVTKATHTGFAFNILVSIMVSLVLLLTQQTQEQFNNTKTLYFWPILDLCTMVVYVTCYAFIVKTVQERSRTLHGVESEVYKKRMKNATKLPKLIVCSYLICWTFFNIMFIFFHVGLLKTNRENYLPSWIILIANIFYCAGYSTDAIFYIFFIRQIRLTLKEKLYHVVVLFQRRRIRTVSKISLEKNDIWNVESVL*
>TCONS_00036457
MAYAGSFHIRIWQLIWYCAICLFGTLGNSLIIYLATVAKKGGIDRKAPFNIYLVALAVTDFLVCLSSLPTYILSTNIFYHPSNEGGQWMCKLLTGYFIPFWFMDVSVFLLAALAIERWRVIVKPYAKLRRPKLRSTLMVITMVTLLGIIAQAPILYAAHYVGSEMADIGNVCSYTHQDLASKLLHYNQLLLETIIPTLIFFVCFYQMYKTLSKRKQTLRTQLTAYQQTSISTEKQPTSSNNNEKKIEHKNGLQRQKSLKIHSSGLQEKINMQCSSLKRFVKGQQPTVSPLQQQAHALKRTKQTINSMLLVVVSFIVCVFINEILFLLTKQVLNITNLQWNSEIYQISVMLRFTNSCINPLIYGLKSKVFRDRLKEILRLSRKPRGLSETRFEEALKHGRSLSVFYVSSSSVKDGLEETKFNFLKN
>TCONS_00034768
NLNVTNTSIGKLQTVVGENLSNKDTNHPELIENSARNKTNFVKKDLSLETRNCSKSLNYNVIFSCDQDSIDNGNTKSNGSVDPCAHMNLGTTPIILIIILISVLIIGLTGNALIFYVVFRSRKLQRHPANFFIASLNICNIGVLLTSIPLKIHAEMHHGNFCFSKEACSFYNFVDLAFHVSSVTHLWVIAIERFIAIKAPFHHRHRITRRFTIKVLIVTWLYSLFWILLSFVKWQPSHHSTHSLMEKGESRFCILHNPAYMITLNVLAYLLPIIVMAFLYGVTLQNIFHPNNKKLILSSLTKNLGRKKEAALTKTVAIIYTSFVFCWLPAILISFLTNQNTSSIQIPDSVRIIFLVVMPTIPMCAFPIIYVKHSTCLITSSY*
>TCONS_00004198
MFSNEADDEFLYWFSRIVYPFFSIGIIGNLLIIIYHMHQNWGDLRKMSSYNFFIMQLAFADLVVCVTTPAMRYEEQKPVFQAGHFTCKYIRPSTLLVAPMASCWILVGLSYFRYLVLRHNFNGKISKIHIMIVCFAFWFLSAVYYYMAFDSNGINENDQCDYGKIYKNMDAMLVFVFVFERFLDCFLPTILMTICFRSIRNHIMEHAAVAIIPVQMRMRRLRAVQTLKWLIICYVFFVFPGRTLVTIFRLMNHFKVGFHGEKDELILDVVYHCMLFCINLNNMVNVFIFLRMDNQFRQFLSTPFVRFGLFLRCNVAVPVGNAFNCCVGGAQPEEPEAPLDVIVNQNHE*
>TCONS_00065101
GNEIDIDISDKSLQEVCQMFNFTEHLCVCPSFHPIVQQICAIEARRSQPDIRLRCSDEEFMPRGIIMVSITIIGIIGNILVMLVAKHRWRTSTISQKLIGALALSDLIFSVLTFVNEVHFLWTCKWPLGKFMCKFLSSSTNMTSTMALGFILIISVERYFGIVHPFNEYVTKNKIFIMIGINVLVSFIVVIPGFIIINVKGESCTEDWVDPKHSLIYSWVMFLITFLFPIMAISIFYIRMLMSLRAAQFRTKQTFDAKQQSQRKQEDTRITLILACLLISFVILVLPNRIYWILEDHGVWKENLTQSQQKGVRLFSFSVYLLHASINPFIYSIVDKRFRSNLMTIFFGRNKSTEPINNTHPTVLSSTNAGLSME*
>TCONS_00002985
MSNLSTLPIKLCLNINNMLDVTEHQRYLLGMFYIFIGLIGALLNILPCYIVCRTKQLKNPSSRLAYYLSISDMLRSTLGYLLFGLEIMIEFKWRLKCWQRQLLTSPLILFSMSSAYLHCVIILDRFFRIIFIQNYSTFLTKTKFALMMLTYFLIVGVQFSLTVIGDEYMSQKLGGMLLTLPLNVILFVTSLCLHLKSIKALHIHQQTVCLTLNSQNVLKLATIYLVIFIIFYLPILTANLLVLFQTYLSMSDKLLSAYIITTLAVSAFSSPVNAIAFTVKNIQARKTIRKQYDRIRKSTFPRPSNKVASGPS
>TCONS_00039239
MIEHENIQKRPLSPGKQDILWAFYVPICSIICIFGILGNIISLIVWRKLRNRFRARNVSTTTYFMLLSAIDMAVLITTLFVMVLPYAEHSVFKSRSYAFFFSYIGHPIHFFLIFLSIYMVMAMSLDRVRLVYRPFSRYDINQHKVYLMITIFTGVAFVLNIPSFFEYRPTLNKQNTWELTELRYLNRRAFRDAVFVTHCIGVIMVPWMTMFISNILLIFKSSNRLRNMRNITTKDEPNADHKQLTYTLILVSALSLFLLAVQCVARCITMFYFVDNHNWNNIFFGREIGNLTLPINSALNFVLFCLPGKRFRKELRRLLRRYLCRHQRVLPTS
>TCONS_00006676
DFSVWDCIFTIACFVVLFCNVFLAVSLKKVYKKRLTLSQKLYIYLSITDITVACLFPCCLGIIRFYPELICFAWSLFAALIVYLFGLGWGTFLIISLMRFMAIRKPLENSTLTGSNVKIILFSWNLYMVLKSLMTFFVNTQSYNSYYLTIAYWSFSGSSKILEIILLVGLNCSSAYYLRDKPQRETTEIQNRQVQARNRNAVSTLLWISIIYIITILPPSIVNIIMVVVKDNFELLDKVKEYFFRLQVFVYMSTTANSLIYIYKDAKLRKYAKKHFCC*
>TCONS_00015731
MILFNKTITCTTDNAVTINNKTSNGISILGSIAIIVLLVGVIFNGVVLIIIVKKNLFDCIDAVLRVVLIIVNIAEAILIGSVGIFYILLSNQVVSIEKCHASLFLIGIGYVLVTSAVNTIMAMVIELYLATVKPFIFESEHNNKFYIPILIVSIVLFSAFQICSVVFPKVLWQAFRFYTIIFLPVYLTSVFLLYRAIDKELERMQKRTNNSEEAAAQLRCRLRAKRFGKMIFGSFCIGYIPAGCILIFAKLLNFEEDREMMTYIYLGTYLLAHLNVIIFPLIFCLRIAAIKNTLKKWLPCFTSVTVRPE*
>TCONS_00063335
MPWTPITTPNELDHEFWKSLNLSTDSMDKWVQNVNVLTLDEKVKEMLNSTDQDVGDDGHVEVMKIVFMIDASINILLNVLLFTFLVKYMARLKSKHVAKCFMNLQLSHLLFGVLLIVGQLVNHRYLQLITFGIVLQMFFAMMLKTLDQFIIIKYPYRYQRIQTRDLMFMMLATWLLTTFIILIIMFVADISNRQLTVILTFTIIISVLTLSACNFSVYVIARRHYVTIRGQYKKRSTGRIPKKPLLTCIAIVATFGLLWLPYLLHNVLFLGNVYVVGRSKLFSELVLFVASLNSIIDPVIFIWFNRDLKSELWSFKERNSTRRVKRPSLVNNNTDGSLLTKTEISS*
>TCONS_00071738
MNKTDKFCQNVYDKRLVLYPAHKTFILVYSFIIVGFANFIANVLVIYTLKKTKQYVKPTLRIILYLSICDVAISLTAPASMLTLMIFVPEKNCIVELTIKFFNSLSGYISACGTSLIAFDRFASVKYLNEYKIKMAKHRINIYMLLITLAAFTVTLLSTLGSVYDFYTVSILISSIFGSIQLITTTSLYFSAKRLVRRSRRRTRFSTHDKMALVDHKMTFLANKYMASVAVFYSLYTLTVSMNTILYKESYSTEYKSWLNLCMFFGIQIAFTNSFTNALIFLVVNKKAKRCLLNTVIPSSVVEKDS
>TCONS_00034903
MNKKDLPEMSLVSFHQTKDGYKACVILMFITASCVVILNIMALIFIVTKQRKKMQNHQKYSTGAKRNEMILTSLCVANVLLGVGVLADSACYVNGQELWAGAYMIGFGLITSLIHIGMLTLERFIAVKFPFKYKEINPKFVIATSIIVWLLSVLPALTIRYNFNLFLIVLFSLLLVSNVVITCVYSYIIFHIRCSNQSKHKSKLSPGQPSASLWYSKEQKEQQNKVTAFCFSIVISYVVSTMPSVIWYLTHYEQSFTPYSGSVIGSLLFILLISRSLADPMIYIFRERIHKKFTYLHSKFALKSEKISSTISSTGEVEEMKPCMEEEKFEP*
>TCONS_00066232
TICLPMDRVQSLQNNEKIIISSCYIILCILSTFLNSLVLYVIIKTRQWNNQSVRLIFFVSCADILWAWLGNVTHAIYVLVCHLLSTCQIRVFILAVTNMATYTSLDFIVLVGLDRFLHIYYLNDYNSKFSPARFRKVLIGFLVIMLLQSLAGILFDPGKYKGYISLPINIVLIIGTIGMYAHSLYKLKNHQKNNKHLSPNGRSVVKIGSIYLLIILISFMPALCIQMLYEIILKKQNGEWLLGVLLPASIMWTNCGSLANAVVFLMNNVKARDFIINEYDWQRWIFWRRNRVQVIEPAIDTASERDSSV*
>TCONS_00049028
MTSNNSSTLVTALDTLNTTLLPPTATCFHIMDEANMTPHFKVTYITSLAISFIFITIVNIFLIIGLKRAYAKLTLSKKLFLYLSASDLLTGLVTIPYQGVMVIYGSSASCFQVHLQSFTNTFTPGLSMFIILTISIARYISVIKPTFFKSHANSSWVSVYMFGQIVLAGAGSIWYSTATTSIHLGSYLIFVTALCIFIIGGSIVLNVFLYLKLRSSHSSTKKDYQKEVIKTLIIISVILSICFLPNGVVFALVGYYIIADTDNMELYTKLIPWVYVPILLNAGLNSCVYIWRDKKINRYLRRSIRNEQRRLSSKWSIISSPKTITNKRLDAVLSDHTHRNSSYESYDISEI*
>TCONS_00023433
MTNATLNNSMFNNNSTILISTRTSNTELFCQVHLQRFLAIKHDHQVFLVIYLTLLAICGCLVNSLVVYLLFITNQLANQSFRLIFYASINDILVNLVTLYRVPVHIIPNSMKCPYMIAERFLSPFTRFSAITLMCLIGIDRYLRVKFLQDYQSKFTKLRFNILLFICFLVVIYQSLVQLIMIPFLNDHNTSQYTNPINLLTLIIFIASYLNSFKILRRHQRSTNANLQRSNRDIMRITKFYFLLYFISYGILFIQYAALRIFPESMQRFIKENFIIYVEVSASSYVINGIINGIVVLRINRAIKRKIKELQRKLR
>TCONS_00007735
MHCILKTMYAFCIHFIVYWVFIQPFIGKDFEENEAVSYTIGASVIVCVAFISNIYLIAALLFGTDGDPERSPVYFFFINIALADLIQACVVFPLNMYEKIAFLSIDFDKMDDLSRVIKLVREFEFLSGILNGASLAMLCFASMIRTWDNLPRCTNRSVTLFIQLAWLYTVICFTYDAVYWLDSTSVWSTQHSATYSSTVEFFVPLTISLFSIIVAFIIEHRRAPENLIMEKDVKQKVLVSLTLLFIIFRAPSCVLNLVKQGKTNNSFNIKKIT
>TCONS_00002523
MADHNSTAVDLAFSLETSQICGAFLLIVSLFGLMVYVLFMFVVFTRPKFKDKTYFTIAGCLGIADCMCLFLMIGYASPCLFYRTSLSNSLALGGVLNIGWFSGLPLLIFLAGDRYLCICNKDLYSRFYKKRLTNMYCIGCWVFGIAYSIPSFFPCCSLHFDYTLMSWGWSIDFDGAKTLALGEITMVVIITSITYFLNGLVFRALREAQRNTSLDAVHEQRKSARERKVFIQFFITTIWLVVFDVPFITIGYIENPSHWLGYFVTLAYTINCSINGWVYCFMNKTVKREIREICRRGYRIRADTEMSDQGRKTIVRQRKDTKKSEVENFRLKQGNTSSA*
>TCONS_00016374
MAPVARLVMAIVHLLLGFIGLPTNGLAAYLIIKTRQFENQSTRLVMYLSIFDGIGSIIINGASAMYMLAYEEIDCVILLVVHGIVNLSIFCCFSIIVLIGFDRLLRILYLNDYSLVFSEGRYKVSLIVAAVSTVIQSILIFIGFYMFGYGYATMFSLPINVIGLVFMIICYCMSISKLKEMNERSRQISNTDRSVVRIASLHLAMFVCCFTPTVIWQVVNKLLLSKFLPGYIDILVVFGLYVLVSVHSSFNGFIFLTVNREARQQILRFFNQVMQRLRRFFNREQVAPAVPVELNN*
>TCONS_00012043
MEPEAEEISQDVQIILFVVGALIIFIYIIGITLNSIGLYLVNRAVNGLQPNQRLYLMNFIAAEILMSLAQIWYVIGHILQDRKLQVFAALMQCTLAISWCLCMIFLTLDRLLEIKLNITYHVYVTQKRVTVANVCVWLLALTNALWMILTEALTDVDVIGVVLTFIFPAFECLFLATCAGVYVYIFRRVKQKKREAAVLNVNKLQTAYEQRIAERRRKETRARNFVPFYIILTFLIFSTLPELIAAVFLKGFSWEDIRRTYVMFVATTLFACGYVADALIYLLMYRSLRHMLLKKVFKNKIGVTDSMNEGTLIKNHATSGRRQTTEFKS
>TCONS_00069022
MYMFIKTLILLFTCTQVVNAIDFVQKYTLSNVDKINGKDCEKWTWKTDAQQSTDKHICFNPNSDKILCNLELPQFKPPKTPDGKITNLILEFDYLPDVTRCTGRCGIKHSLLVYLKESQPQELSDVITGTKSKTVKRTYHFENPDNINGIYFRITPIDYCGRIRNVKLYIDEIACKKNQLELAEFPNFLKDEINQQSSVIGQCIHNAVPTTLGTQPSAECDVQSGVYNVKSGCVCDEGHQKIGSECIVCPSGYFKISPGNTPCLKCGLNSMSLHNFTSCKCLPGYHRDENVGELGEPSAQDCVEKKDVSADFCLSEIVNHLNMSQYIFPKTVHDQTITLPCGANYDGVVTRDCVFDGLSGKSFWMPVIWSCVRILPNTIEELLEIPITTENMVMVSRTLTDITSNQTSMEAPSDVVKVTTLMKECLNMDSQTVKEKSQKKEVVMNVLTTLDNILHLNTTILSTSSNNKQILDVIADVAKNSLDNPVSFNGPEFTFATAKVSDKRDFNAIITSDPASSTCKLKTMEVQFTDLVTTSNKANTQTSKMAEIFIPKSILKNQNISSANMIVHAFRKDKIFPQEFDKEIISNNLEKRQIRKVTSLIMATSLYNKTISNTKEKIKITFKLKTMGEAKNALCTYWQEDRDTENPGFWSPRGCIKSNIITTENEEIYVVCSCTHLTNFAVLFNVYDAKVGAIKSNTALNIISFIGCVVSMVCLIATLICYLGLRDIRRRTARKILINFCFSLLFLLSTFMFGIEQTARPHVCHAVSALIHMFTLSTFFWMSVQAVFLYKKAVRATKNRGESITAYRIGFCIAWGVPLAVAGITFYFTIPQFHHGDYPLNFCVIGGTVFNYVVLIPVSFCILFNFSIFIPVTRKIHNHMTRHANLQKDFEITLWKRAKVTLSCTTLLGLTWVFGYLSIGDLREIFQWLFCITNSLQGFFIFLFYVLLNESLVKAWKKIILPNSRTNSNSEQSRSLMFPWSFKRNGTMTYSMKEKHNSVNGGGRSSATLVACKNTPEKLDSLFE*
>TCONS_00053184
MVKHGKMFSNFFFCLLLVQAQTKVKTVSSNFSRIPQLNGSSTQLYSNASLLQNSQPQPQPQPERTEYYGKQKMMDSATFAMLATSILASISLSTSNVHQPSTDMLHLKPSMTTIMEDQLLMTTQTPLPTSSDGFLTKHSSISQSTQSASSSPSSESSSSASNVVVQSFNDTHDVNMDEIGLVRSTSAIAIASSLSNILEIGPSSSTSPVFPTKLAIEPVIQTAKAVDAFSKSSSEHQWNRSSLISTITPSTKTMRLFSNDQNQSTFLLANIQPTTSAHLSPTTTNTTSPFPITSSSALIFANEKDNQNRTSSNVLHTTVSAPVMSSTPLLSKTILVTASTTRFEHQTSSTLIAPSTSQIIQAATSATNSSISSKKTKTHCPSVKINAGEKGLYNVQRTPIGEMWRYECYYGGINPSSKANMICGKNGLWGDLDTSLCLTKLGVKNIIHEVGRLHQTLTVDNSTRFAHFLATSLRYHREELIKVSSNLQVIFEALQTLFNVVQNKNSREKNLSNLFNILSEVVQVPANFFFASVFKSQLQTMLRRLKETFRKENPTFEHFNKNMALSVHQLKDNSTNEFNITFKNQLSPSTLISLDKTTPSIQTIEILAYKNTTLYPTKLSEGRHLISDIISLNLLTVGNIRERRDSDHTKRNNMTLSFVFLVEPSRISPRSISKCVAWNSNEDVWSTESCTTYPEQFNLKTNDIAIPCECHFHAETSQVFAVIGDVISSPSAAGYSAMFHFVAFLCVLFTLLFLGVTTITYVAFRALRKERNSKIIIFQCLSLIMVALSFVAALTFVKKETLCFIVGRFLHYFILTSFSWMFIQSILLYRAIVVISLRRMNGLYFKAIVLACSVVGALTFTVIGGNFEKDKPPPQQICFVSGMNFYLTVLFPSILLIILTVSFFVPVFKNVFMLERMMKNSIEAQRDEDFKRAQSAFIINVVIITSWVCGMLGFYFDSMVVKYVFCGCLVVCGCVVFYLHVFLNKDALLRLKKANEHCCSKNYRVKDEKVNGVEDEKVKLRAKDSFHFNETIDRNKRSGALLSDGWV*
>TCONS_00006379
MRFWIVVQLLLPISIVVCKDGVEKHLFPLLQFYGEHTTHAIGSNPFLYFSLIDNYLCSGEKTDKTHCSCKHSCVNRVSCCIDYFWNDRTHWVLREYIDYYLSKQSKDVKCMKIADVSSPKVDRVYIVTGCSKWNKLRLGTGFQPVVDESNVVYKNPSIAQCHGADSLKPISIEIGCNSTMNAVGPNSSPEGHNECSYKVLNNPHLPYCGAKNPCDGAKSQNKGNSIHKTNNDLCQSYNGEIKIQESATRSETFRNIHCSKCSSIKPEKLIIPLQNIAITPQIPMSHSVTIDYGTTGVQAYYNNKGQKLNIDYQCSNEEVYDVTHKQCLPFLCGHGYERIGASCRKERKDNSTNTDMDSEDNKIDHLLSCIFSSNERGVVYLNTSVDQTLTYQNTEEIKRDKNTIMYGIRVQKPEHIQAFMSGLIKNKTDIPSQEITLSTYSPYIKTHLKGIALKRGFPDMQMCREEPIELKNTSSYNMKGNCSLNKGNRKLPYGTYLTEIKISLKTSINQQQMKYRIYTCQKFYLNSPCPRKVIDLSDKKYKWLGNGTIDLGRDGVYLAEQYIPTRKGVSVCIQDYITGRLADPDPTWFDQAQEALGYLTLVCCVISIPSYIYVIIVYTKAKELRTIPGKNVVCICMALLQSDVLILTTSITDKKTMLCGVIASLLHYGLLSAHAWSAIIAFEIWTTFKRGKTRSNMTFLYYCIIGFGAPLIPVITMSFLDRYGVLSIGYGRDICWIGNQTYRVFLYLIPIVVISLFDIAVISFVLTQIYIQQRRSSQLLNKATETKETTVLKTAMKLVFLLGLVELIGFIQMPRGEETWKAVLHIIVQFVYVTLRGFRGLFIWVMYVYMNERAWKYRTCRQNNSYSPKESPVTTMTRRSNGATGLTHKTSFRVTQTLGDDVHIVKV*
>TCONS_00040016
MTTKFLTPLAVVGSSVSILFYFATFLVLLCHKQKNFLLRMKQYYGLTQCIANFIIVLGLKNFTENELCRFIVIIFQYIMISLFAWIAFDNYVLWLTLSKKCKDFLPVKVMFYVFAFPLPFLFISLMIGYLVEGTNLSLAYYNCWNSDHIIWLMIIPCVCLAAISMKFIISSNLYCNKKNKNDLQLASLRYFARTNIVMLVLQTMLWVCLVLTFWYPKEETFHSLFGVVTSLKSAITFFMYAITYVEMYKHNGYHDIQTEYYEDQNDDGAIKMDPLEHEVSNQNLKDVETEQTGRIEAVEFNGLGQQNNHHIHTPQKLTHDISPTTPQKDVVQPFETEASEGGPVKTTETPPPTPIEETVLVHHKPKNEDENQNHQDDEDSSTTNLVAMTTKDEDTFDSLKRGHGASVTSNSNINDTGSDAESKSVKSTNTDITDISVDKSNSTTPVRVEKGVEEESTKPTQERPSPALSAGREXIEDEKPTQERPSPALSAGRENTFPSQTTISSKQETRPASRISNVSFTSQMGMNELESLFNNPDLLSQSNWKARSKSHASPNRMATETARQEVQQKKVETKTIIENKEDDSTEENKAKNNDTPSTKRSKKDSRNEFFDFN*
>TCONS_00008420
GVPLLIALTTRFSGYFSIPPVDKRVHCMISGLAFKYTLLLPVSVILAINMILFIPVLRKVQGHITTRSSFKKIPKPKRLRRRVRVTISCSVLLGLTWVFAYLSIGGASYVFQWLFAIINSLQGFVILLFHVFLNDRVIKSWRTFFNVQSKHNKSSMSGSSVYRKDTSPIWMRSIKKAKVSLSTSVSG*
>TCONS_00018540
MNSITLTLLVTLCILPTATYGQNDKPSHLWSFDKSQSVSTIRDEGSTNTLATLKGAGASFTTVYGATSNNYLTMSKKATLDLGRFTDCSGSNPKCTAGITISLLVRFNPNSSPESTLRAVSGDFVSWALTRNGDDVTFKMHHHQQISSIKMKIKLKYWYLMTFTLSDKTLKVYINGQQVKTNVQTQLNFQPSTITQSNIVLGNQDELINTNYDNLAIWYRGLSADEISMDYEKILSKLVISSRCTSTSTEVCLKWNVRLDAYDLIASTHVRYSKENADDADFKRDSVGKKQDGHCVKKLDADTRYDFTMNTILTDGQTQKSNTVRCKTENGKPAPPVITEVEVKNSSTIIVSFKRPSPTLGSINSYQVRIFKQNQRSLNQYTFIKNLPPLPGDRESITFMLKSLEPSTEYRIQITSINELGSRDPAEVFATTYQEVKELTEVSEVEVTRSHEKQITLVWKPLVPVKKAPHLKYEIRYRKFLGKYRGITLASSNLTLQGLEEKTSYLINIRPLLENEAGPWKQNDFLVKTKDRNECLQPYENYCDGLAKCVNKPDGFVCVCPKGYHGNGRVCRKTPEYVTSSFYCARDQKRGVDWPKTFGGDTAEVPCPVGAEGFAKRHCRQATISSHAIYRHPDLSECVSNEISDLEVLFADRIGQELKAIRELENVTRYIELYGGDIKLSLEYASSVFERVINAKKHQHIEQIAKGITAVASNLIDKKSSDGWFDIPEESRMNVAEQLINFSEQLASKMQQKTNKEFESTQRNLILQAVKLNKESNLFVKQENNSTNFYSIQLPVMEIARSGAVSNVIYASYDNIGKYLQQPKDGRSVSETVISASVDGVKSLTFRKDPVIIEVPHPENSIVTDSSCVFWNSTERSWSSSGCYVNKSDANSTTCHCYHLTNFAVLMSVTPAGTQVIINSVHAISLRVITIICLTISIVALVIALLTFTCFRFLRSARTSYHRNLVISLLLASIVFLAGINQTQNKVACRVVAALLEYLYLVSFVWMAIEGVLLYYMLRKVFKDQKLFKRKLFQAACWLVPAVYVGIFAVVYPQYYGTEAYCWLSYENGFIWSFAAPVLLIILFNIMVTGLAFEIMSERVKDTDQDFKQQVW
>TCONS_00024624
KNMSLYLIVISMLLVWQEVSMQEDCQKWNITEIALTPNEKPFPLSDFLDASGINSSAIQWTGFQCQRWLQKGECRCNAGCQSSGDCCIDYLWNQFAFNNQSIAQNVNDYQQKVIKSSKLQHCLPLFPFEEEILEYYIMVDSCLPGANEIDIEHCINSSSNEQVDQMPVLGNDKYLYKNKFCAYCNNVSNYDRDFVDVVCYSAYKIYKYTAIELLKLNDCYTMVSDNVKSDSVFKCDKKTCNQLDATLCRLVAANFQLSENELVKNPFCSKCLNSLPSSVDVTSCSPGGPPGGERQSWDRVIDLNDFKECGVNQEIRHGLHRYCERKLCGTGQALIDGKCGFCKERTKLQRNDGNENDICKCDFVTNENGDCVCKEGWWPTNWDDCVCAPDRRLVQGECICHQGMEPQSDGSCWCSVDHVNSEGDGCICRPGMVSTSDGKCECPFDRERDRNGECVCKKGLLPHPDGTCFNVTRRKILDCPFPKVWTSDGKCICMEHTFTLPDGKCDCPPWRHWNNGNCVCNAGTINSLERPSSCTCLLGHKNNGYCNCPSGSSRRKDSKDVCTCDPGFQSNLEENKCAPNRFQAFVTELRCITQLPRLTLYVFMNENSNSSIPAFFNLLKLKWILPKDLFVLQSTDFRNNPNWKEKLLQETQSNPNITKAVVTSQKNHLFTHLYGYDVIRTFDRFKLCAKYNKITIKPEQDCNQAIASLQESRNASVNIIITFEKGEIREEIYSCEQFHLYSTCGRKNINPSNYNISSNGSLNIWNSERENLQSYNAGEYTPLERGFQICRVDKSEDYKFQQYSWVKPVDDAKSYISLIGTILSLICYVIFLVVFAKVAAIRNRGAYCVMILVIFLMTSDILFLVTSYIETQTTTCKWFGMIFYWSMLNVLFWSVIVAIDITLQFTKKLSRPLSLHESIYILRKRSGITVFISLIILLAIIGLEESNTFDFHFENRCWFGDFYLSLGFYFIPAIIGYVLCFVCLCIVLASIRRRKSEVERTLNKDTKKDTDLLKIGIKLMLVLGITELFGLIQIXRYEKGYRFAENWDQINARFGNNRIIWTDSN*
>TCONS_00006524
MKLAHCTLIVFLIHTLVGPITLNDTATCPILQEGCECTHKFNGQLKIVCRDVEVVSLSNLSSNVSFDIIIKSDKLKSINASSFPHPNVIRKLVLRDNSIKTIEKGTFEGFNALVKLDLSNNHLVEIISSTFRGLSLSNLTELKLGSNRILQVSKTAFADLNIELLDLSNQKDAKNNDARLISYSDFLSFSFVKRVDLSGNRLLCDCNMQWLPKWAAIDTNEVSNPSRCFYPAQLEGALLSGFDDTWDCAKYKADFTIPEFHLYPYKDQVMFENDNIEYHCYTTWMEFSSIIWLSNGQAIPSNEANVTISAAIDLTTGSLSSTLTIDKLSKKFHGNITCKADVWNSGVDQRSRNVIIISSSQKTCPSNTSKTDRGNIFWPMSLSGAQVKSNCPFGSLVKNTFAARDCGASGWSKFDVNECLFSDLTTQKLQLLYAKSRLHSFAELQNMAPIFNTQFADDLHTIKTKYDLYFFCKILDDIRITYKGIDGTRYSLFYWNAIGALAEQHTSLTSMSEKVYGHTAMWRFRKLLEDYIEDQIQLETYRKRYYFHDHHGLTASAYTLTTSSIGNELHCYLTVEGKVAVTCYPSIDYKANKAATILMTLDVGRDVKVYKLTLLSFSTASFFQTPPKQSKADIDGGENEQERWTTSSIMGLKFTAQLNDGSETRSIRVLRMAFIKSAFNLDNPRFVYWSNIDSQWKTSSFCVKAFRSQRNASSFRCHNLEAGNMTYLAVLTKKPLPTILTANLLEPIVYVGASLVCVLLILTLGIFIYFSYVRQVLYNRADSVALINLCIALLIAEIIFANGIHRVDDALLCTGVAAGLHYFILCALVWLGCGAVALLRLVKKKDRADVKSYDPVMKYYLMGWGLPLIVCSITLAFKHSNYGTSEVCWLSRGLALGAFVGIGGVISLANLIVFGLLHYSINRLFPAPIERREDDDSGSSDDENADENRNNGDECSANQCRYKQPKIIVPQSNNVVIPKRKELLQSLHGGLLVLLLLIVTVVNLIMVYSYKNAKARYLYFLFTYXPSIAPEAQPSEVEDQQPDEKSEILDSSTDAHPQTFSKSAVTEVSESERLSNAPNSIGDCSLVSSNHNKRQKTPPKPVDIPTNLKNFVPENWRPARRRMNKGASYYPYYASENAPISASLAYSSKSSSLASTNVGGIPLYKNNHPTNMNGMRPRMAGPGPMPLQPPPPQRYQPTMAPPPPRMVASQQMYLTPTAPPLDAHPMTVLPLSSRQPVIEEVDTNTQSSRNEEDFDVYPEINPVKSETELESELESDEEEAPTPLIVSPNLYIPMPHVSIKQFILRNETSV*
>TCONS_00053810
MPFYFGLLLPICFIILMNIVLLSLVIYNVHHTPANIRSSRKESSKKSYMFKLTKITIACSTLLGIAWLFGVLAVGKLTTVMQYLFCIFNSLQGLFVLVFYVLTNEEVKKEWLELLGWDDFSIISLSFGGERFQDVYLTGLTFGYLGQFSRWKLEIFSIFRLLLVDFVRPKFTKHSYLTTFQ
>TCONS_00047446
MPIISCSFCVLGLVVLSWLYPRSHVRNNIHRFLFASIFLWDLMDLIFVQLYNVYMTQQEEDINKPLCHGIYFTTQFFYASTVMWLFNEGLHHFWIIFFPYKDPLKLRVFLVISFSISCILTFCYLVPATLTKGGHPICAQDHITTESDFLRKREMAFFYILSSIHTLDILIFIYLMVILRRKIQRENNSSAKKRWRLARSWFILLILFGGGIYIEIAESNNTDLLYAQRIISGLE
>TCONS_00038869
MKTVFWFITLTVGITQILIPQAYGVSQVPFPSYTVILPTTYSKDNAFLVLEPIIYKLFKYDQSVINNLHEYNVTVSKVYTRRPGAGTPEGHGDTELLKCRIVNGKPTSSIEGICLDGKTLKTTDDFNPPADQELTLQLDAKIKRDGIEKPFQIFIEIKPECKAKKDMAIHIKTNCLPEKDKESRKKGRKMSRQIFSSGVEYATEFEIDAKFHNQFIVLTTVKLLQGNLGTSNEVSLSIDAIGLDDKVINLTTRLRVSRQDIYVKMDIFITVKAKAIAIFMEKQDGKAYSPVEIEYYGFEDFCKKDTACYQEFTLWETYLDRVNLDQCSDNNGVPDLAKLYGRCIEKSKVQTKASFRAFVSSMPSSQLKEGMGMTIECNTHGPIYVPHQIQIERVSKYEEIEQISHTSTWLTGSAKFEDMTYYRCSIRSFYTQYDVQQTDWELVNLTNIHKTKMTFRKATTFESALRNRESHEFGEMENLLKDNIKKMAEQTYPGNQNEFQVINFDKYSLSQLTVYGAYSMMVLSDVIRKQSYGDWLKNVQIMLEKQTVGEKIKNVEIKAYGFCMEKTTAVDGMEGSDTYDWQAMSVTDPPQKQSCKRNVEKNITAKCVVNEDGFYAEMKIDDSECVKEESDINLNELAQVNVTKDNVEKVSSRLRNLTRSSDSFTTQDVESGVTSLENIVSYVASSGKVADDFFQSVDDVLAVQSKTMMKSQTSNATSQRLMNVINKAGGDIAQDPPKTVTKQNYALGGMKISKTSNKDLVAKASSGSSLHLIMGSDAESGMKSDSSIIVPSEITRAIGEASAEEMNFVAVVYRNNVIFQTDSKDQIMSRNILSAQIRGKSVQNTSQPIKMMFKKSTKNHGGKIDQYKCVFWNVSRQGWSTRGLNSFYHKANDMYECHSNHLTNFALLFNAGDVSESDSEILSAITYVGLGLNMAGAVLTLLTYIIFPILREHVPPKILMNLCAALIMLSIIFLVGAERDNKTKISCEIASFLLQYTILAVFCWSAIEGFHSVRGLVFPMKTDIRGFITKAXLLEDWCSR*
>TCONS_00053759
MKYIWSDGSEMVFTHLQIGRSNEDQFPEGCVYVDYGQFTAIRYSWWTHHCTDTFSYICKGKNLTELMSTIGPSSATTNPTIIFDFPTEISSTPTIISATTAAKISIIPTTAAIPTENTASQIKTISLSLPSWESSYYYFSSIKKPWIEAELDCNSREGHLTSILSSRELKFLLREYLKHVPKDDSMFWIGGNRHDDGTWRWRESDSTATFPYQFKDTNLGDCMVIKLNLNFSYWESASCLGSDRRYICKIPFHSKTHCREETWNLNDGSSRGYHYPLSPVGTVVSRTCSANGDAKNFTQTCLRSGQWSFPRGWMENCYTKTTKELIDLRNDTVCTELYQTDCKTPGEIADKLEDIFDGTKTVTKKDTKAVADIIENISKGIDNVQNETEVESILTKTITVTSVITSNKVSEEKNLQNVHASLEKIADKAVTFLPVGEEIQISKPNVGFVGKKIKRGDITIASKVTEKSLQSAILSPANSSTVDNSQFQAFVKIPESALDQSKENVSLHSFIYRSDESSAYSKNNQEKLTASHILSITISGQKIRDLESPINVTFEVLSKAMNMTPNCSFWDTEKGIWSKQGIRTIQKPKVNSILCQTNHLTNFALILDVSQTGANPLALQMITWVGCGISLASLILTVIVFGASRKLRKRLVTRLIICFSLSLITTLFLFLFGVNETQSKTSCQAIAGLIQYFLLMTFFWMGAQGINLYNSLVRVMKRKISDTKYFLRSCVVNTVVPALIVIISASVKSNSYGGEK
>TCONS_00053187
EFTQHYENESISATSAIWTNGYTFVYTSIDSNNEETYYVTSTLPSDVFQTTQPNDFPHSTIVSHHQPSTSLTHGNQNIEQTTSWATEQFSTSTTSSSSPKETTQPTTSHFSPKETTHPTTSHFYSLNPTTSVGERTTTTIKQTTSTTSSTTDEQSTTKDIATPISTRPESSNSTTAPTTLSSSETTSTSTPTSTLFNNKTSNKTQQTFEGSTEPSTPSATNTIEPIYHCEEEWIRNERKGDYFFARTTIWDEVKHRCQYGSTKKLFYVKRECNWDKKLERAYWGEVDLTYCLTPTKEKGIIVDIEDMEFTSTNWKKGLTYVSTIMDNQRTIVQSALDFSVIVKTIHSVLGVSTQALHTETVSKVLLVLGNLLQLDNELLQEVDSYKEMLKVFDSIAYNFIHTTSRTTLSVNGKFIALSLRKVRSRQITFATTSALSGNISMLYENQVGAMNSVTLPQSVFDGLPGEETVLFHEMVPTEAMPTLSNETMVSNIISVRVLTEQKKFDQLKDPIKLTFHVGPLKHVNVSCAFWDIQNGLWSKEGCQVTSWLQNEGVVECQCQHLTDFAVIAESAIISSMTKGDEGSGFAHIFAFIGSFIAVLALGATLITYLCVKTIRSQIASKAIASFSLSLMLAFISFVAALTFVKKETLCFIVGRFLHYFILTSFSWMFIQAILLYRTIVVMSTKLTDGFYFKLMSVFAWGLPLVITGVTSFFSYQMSFKQNNEHDVKLCFVEKAQFYGAVLAPTVLLAIVNVLLFIPIVRNMGDSDLLLTNTIXYCLSQSSETWVIPTFS*
>TCONS_00063121
GLLAFQMIRKKTMKIRIHQNLLLVFLLSFLVLKIPLWFVPALPEKSTAGCFVVSLSSYFFTLCTLSWMMVEGINIVILVVFVFQHHKNKLFKLYLLIGYGFPLVLTALFGSIFTNSFQNADFCTALGGDHIWLLKGPLTLMLVINVILLLMIISAISKASKRSKSWKNTKRTSSSMKTFLVLVPLLGLPFILAPFVEYNKYIAYAFVLMNSLSGFYLFIGHVLMDPAIKDQISRQTRRFGGQSLSGADKTDSTNHKQ*
>TCONS_00036608
VSRRCFANQTWEKVNYNLHCRKLPSELVTKHKQEMLLQYGLYTQEEIDAENELIRHTKLQTDIKYYLRCFDLSICAIGFLVLLVFIPWDNSRIMLHRNLIISFLFDDLINILIQETFKNPNTVKECSILMVVQKFFFLAQICWMFNEGFFQFRQFFFVFIEKTYLWIYLLFGWGFPLIWTFGIYFPILWTYPPLDDFAVCWYAFPGYKYNYIIYSPAFVLLLLNIGIMAYLMWMIWSKLKASKTGDLKTARKAARGFFICMFLLGGGYVFTLYGPANNIGFMYFRAIVQATQGIMVCILHVFLSKEVQEAVKTKINRFLAQHNIELQCMNKKKNSNGPSTKHSNVNSTSNINNKYSPKTNKANKISPETKLSPPTPPPPDMRPNTQAPPKPRENPCYSHSFTLEIKNCLTPSCFTPRGGKKQGGSALKETVKISGDTINGLVNEAFEKEENTV*
>TCONS_00016717
PVTFYISVNVIFFILIIMKIRRLSVQRNSIRAKSQGSNNNVSPKTFLVLVPLLGIPFIFAPFVEYSIYIAYTFVIMNGLTGFYLLVGHVILDSMVVDEIKKNLAPRRNRSSNESSSQMSRQSSTKTSSS*
>TCONS_00016715
TYELTRKTWCSALPELKKKDCDFSCPDRQLYMNMFGSSLVSCNSTDQMIWKDQICDGKQDCLNNDDEKDCENFFCRYSFDHNQVLWSSIAVEETQEISCDQIPYLKRNYSKYGLKGKMLRKCNWKSKMWTNETEWDNKIDCRCTIDGFPSFDTNVNLTYDSISNDMDRLYNHFNISPSNIQHYEKIVDLLNITLQKFQFDNSSEGNFVYQTTEWHEKNDLNLYNIFKRAAKMKTTGRFCDTDNQQMDTLYFKLHEEYNIPFFNYSLFKSSFVKALGAENKLIRKMLQMRKDNLMQRKEERIHQVPTIKTNIDKLEEILSAISIFCLAIGLLAFQFVRNKSMKLFIHKNLILSFLLNAICYKIPLWFVQNLRAKSKAGCFTVSVLSYFFTLSTFSWMMVEGINIXYRFCRTFSLCQHFHG*
>TCONS_00024625
KNMSLYLIVISMLLVWQEVSMQEDCQKWNITEIALTPNEKPFPLSDFLDASGINSSAIQWTGFQCQRWLQKGECRCNAGCQSSGDCCIDYLWNQFAFNNQSIAQNVNDYQQKVIKSSKLQHCLPLFPFEEEILEYYIMVDSCLPGANEIDIEHCINSSSNEQVDQMPVLGNDKYLYKNKFCAYCNNVSNYDRDFVDVVCYSAYKIYKYTAIELLKLNDCYTMVSDNVKSDSVFKCDKKTCNQLDATLCRLVAANFQLSENELVKNPFCSKCLNSLPSSVDVTSCSPGGTPGGQGQSWDRVIDLNDFKECGVNQEIRHGLHRYCERKLCGTGQALIDGKCGFCKERTKLQRNDGNENDICKCDFVTNENGDCVCKEGWWPTNWDDCVCAPDRRLVQGECICHQGMEPQSDGSCWCSVDHVNSEGDGCICRPGMVSTSDGKCECPFHRERDRNGDCVCKEGWWPINWDDCVCAPGRRLVQGECICHQGMEPQSDGGCRCLEDQFENSEGDGCICRPGMVSTSDGKCECPFDRERDRNGECVCKKGLLPHPDGTCFNVTRRKILDCPFPKVWTSDGKCICMEHTFTLPDGKCDCPPWRHWNNGNCVCNAGTINSLERPSSCTCLLGHKNNGYCNCPSGSSRRKDSKDVCTCDPGFQSNLEENKCAPNRFQAFVTELRCITQLPRLTLYVFMNENSNSSIPAFFNLLKLKWILPKDLFVLQSTDFRNNPNWKEKLLQETQSNPNITKAVVTSQKNHLFTHLYGYDVIRTFDRFKLCAKYNKITIKPEQDCNQAIASLQESRNASVNIIITFEKGEIREEIYSCEQFHLYSTCGRKNINPSNYNISSNGSLNIWNSERENLQSYNAGEYTPLERGFQICRVDKSEDYKFQQYSWVKPVDDAKSYISLIGTILSLICYVIFLVVFAKVAAIRNRGAYCVMILVIFLMTSDILFLVTSYIETQTTTCKWFGMIFYWSMLNVLFWSVIVAIDITLQFTKKLSRPLSLHESIYILRKRSGITVFISLIILLAIIGLEESNTFDFHFENRCWFGDFYLSLGFYFIPAIIGYVLCFVCLCIVLASIRRRKSEVERTLNKDTKKDTDLLKIGIKLMLVLGITELFGLIQIXRYEKGYRFAENWDQINARFGNNRIIWTDSN*
>TCONS_00008319
MAMNGTSSTETEQIIIGISSSISIVCSFLILTTFACLREVQTLTRQIIICMTIADLLTALANLIGAMVIHGQFHTVSSKTVIEDDGFLSWCTIQSFVSSTSSLWSFLWTMVLSIALHYVIVKEKVDRIIKVLPWLHVLCWLLPLVVNVVALWKGKLGYSKDAVTGGWCWISTDVHNEAVIWMTLDGKFIEILTYFVIFYYFVLIKKHLKKKLRKISRSSASSLTKNSNSIVDAIRLLEKKLIFLPILLILLRIWGTIRYLFVVFKLNTANHKGVETADRVLSYLQGVGDSSQATLNFIIFCACTPKIRKQIFNWIHSGKCHQNSAAKTDSEEGERKTLITKP*
>TCONS_00053761
MPFYFGLLLPICFIILMNIVLLSLVIYNVHHTPANIRSSRKESSKKSYMFKLTKITIACSTLLGIAWLFGVLAVGKLTTVMQYLFCIFNSLQGLFVLVFYVLTNEEVKKEWLELLGWDDFSIISLSFGAKKGSHDINTQSTNDQSRNSQSDDTKMGFKGVYNSYSPTSNEETDKEPRYVNPSLLKQNPAFTMEDEEKDSNVSPYLVPAKILRKSNISDKDDVGLNNTELNDEIEFQIPEEFHFESPNVSTNQASNRLPEMVTIPQNDFDNEVLQNDSTPELDCYPKTKTDIFDRPRDEEIKHKQLENDHDSNPKKTSSVDLKNDFPIQTKDQSLKDKERPHQNTVVNYPDSLQSPTLDSMKTVEPTPKEEPLKGNTALQPDSNLKTPEYKDSKLLEGVEPTQQRNEENPQRKKKTDKIVPAAEHGTNPLQEEISTSKGNEENLILKPENKNHNRQPPKVLEFRPQNTNPASDTTKKDIDARGNFRKTLKQNILQHKESEGAKDNSDDDDKPTLSLVDQKESVPFRSKALSLSSGKPCS*
>TCONS_00063145
MFKKLKNETLASDKKCRKCLFDGDKKDHFTLWNVNYDTLSIPCRCEDSGESVCEISATPTMWLPFKKICRNCTTTSLVKKTFVTKDCSIGGVNLTHNSRQFISKDSTYHCFQCACYMGQLKCLMPDRKVEVYHCVGKDCLEEYESLSTSIRCSLPVRQNKCPPGYVFSWSNQVCNITCIHGSKMFTVIKEKWCTNLGLSDPCEKCPDKQSFLEANKNHILICHNSSLYIWKDQICDTRKDCPDGKDEENCEKYYCRFGEDKAGIFWNPTEVDTTVSRECSSLVSDSALKGKFTRSCIYSPQNQTIWTKANYCDCNRINFPVFDNPGNLTCNKQSLDYMIRSITKLRFHAWQSTNKRLHDIEAKKILNVLYDICKEDTGKGKLIKMNQTFVYIPGRMVFKKQYTKILQEADNLQHSRYQCSTINMPFVKMRQFLIRYFSVIGITNENNHAVLLGAKRNWDRFAQMQHMVQQRENVKELENNHMDAVFFDELENFNRFEEILAAISITFLSLGLIVFQFFSKKTMKIRIHQNLMFVFLLSFLVLKISLWFVPDLQKKSKAGCLVVSLSSYFFTLCTLSWMMVEGINIVILVVFVFQHHKNKLFKLYLLIGYGYPLILTGIFGGVY
>TCONS_00030038
SILSYFFTLSTFSWMMVEGINIIIIVVFVFKGNRNYHKQFLAIGYGLPFLLTSIFGGVFNQSFADAIECVVLQRNYFWVLRGPICFYLLVNGILYFDETSSSC*
>TCONS_00004121
SKLRTKLHSHILISLSSSLIMLLALFVLFAEKWSSMSRLSCQLVAGGIHFFLLSSFAWMIVEGYNLHSSIVSIFLIRGGERFFWWALSFSIVIPAGLVGSNYALYPQSLGNERFCVVHGPGFYMFILAPIIFTIIFNAVILVRIIHTIRKSDKKFKNKKSRPEDENIRLKMIRIAFTCSCIMGLSWIFGIFAIEDASVVFQWLFTIFNSLQGFFIFVMHTLRNKEIQNQIRNCQVRAQGANSLQNSPKSLQSQNTINMTLR*
>TCONS_00025930
MLTSAVVIAILHISITATQISNHTTNNSINITAFETQNITSIXHTTNSSINITAFETQNITSIISNVTAAQNSTNNVTDLFIVTATKNSSTQFNNSTDIGQIDQEAIRAKIAEEARLLALIKRQVTIEYYTRTISYFFVWISVITLFSLKLPKSSKFFVHKQLLLSYLLSDSLLLFFHDDNRWRFLGNRPLCIGSAILVHYFSTTVYTSMLVEGLHICFKLKTVFESAFETRRHLFYAFIAWGIPFVSTSITTGIYFKDFTMTTSCYSLPTAEAKWKWK
>TCONS_00038938
FYVYTTKDRTLIIFILFLFYRCVVSGRPFYVTVLIPIVFTILFNIVSLVAIMLSLKGSSEKYTTHALTPRQRARIITAFMILFGLTWVFGFLVINNDRVVFQYLFCIISTMQGLYVFIFYGLRNKKVRLFWMALLRGKSPQYIQRANTKQLERKTHKKRANTDDSYSMTTSQNYTLSTAVHNGLKLSQSPPRSENIYTVS*
>TCONS_00042214
MKTSKSVSIAFKDSLHTKFHFQISRQSFQDQKNTKGERRDAFKLLREKIQLIIGRTNTYDHFMVFRPKVVKLKQRNSYWLTFEVETRGHLHQNSSVIGFYQKIVFNDQNLHPFDYRMESFKAFDPEYCLPSTTGQSSSYGQYRWNFTRVGGTQVQQCNYGNATTWRECRRNLNSGAFWREPNVKGCSHESERSRELTDILKSGESPEKASKQLKNLTSNPVTLSTTETILTSSIIQSITDSSQNIDPKVASNMLEIASNVMDVNTSTLEKAQQQGGSLTMVIQSIEAVARKIQFNTSSDENNKNQETIPQIANQNIGLAVLFPQNGDSFKKQKISVKKTQSSNKNGKIKFMKDIDSADSLIDANDGVDIILPRSLLKDSENKLVNKSRISGKTIQLVYFKDSSLFTTVSTNGKKTSNSTVISGVFSLNVGDSERVELSEDLEYSVSLKKNTIDGNEAKNKGRYECVFWDFNANDELGGWSTKGCITIQPNEIDDVTSVVNCQCNHLTNFAVLFTIDGVTTAEKVDSGHELALTLISYIGCGISLACIMMTLLTLALFKPMRRHIPSKVLIGLCTSIGCLIIVFITLIDQTKPSWLCTATSTVLHFLILNCFCWMLVEALTLYLKVVKVM
>TCONS_00063122
MVVFRLCWYHKKRKKTMKIRIHQNLLLVFLLSFLVLKIPLWFVPALPEKSTAGCFVVSLSSYFFTLCTLSWMMVEGINIVILVVFVFQHHKNKLFKLYLLIGYGFPLVLTALFGSIFTNSFQNADFCTALGGDHIWLLKGPLTLMLVINVILLLMIISAISKASKRSKSWKNTKRTSSSMKTFLVLVPLLGLPFILAPFVEYNKYIAYAF
>TCONS_00047448
MENFGCVFFLYTLLVVHPAASKISETLNPTLISQQGELKTPSLPLLPPIDPESEFEKDFANKNSPENKAAVEKFRTLLESNRQECKRNLSDSEEAITIKRGYCEVESDVTLTCLPKTRIGQARSIPCVINRFNKTFTSFIKRTCGPRGQWLFDGQLSSCGLLKFTGILHENEVPVKNQGLIWDQYVTHYSFPIPKKEKGPGYYIYLVMPIISCSFCVLGLVVLSWLYPRSHVRNNIHRFLFASIFLWDLMDLIFVQLYNVYMTQQEEDINKPLCHGIYFTTQFFYASTVMWLFNEGLHHFWIIFFPYKDPLKLRVFLVISFSISCILTFCYLVPATLTKGGHP
>TCONS_00008465
FGYGENNVCWMSSYYPRIISYTIPSLLVNLSCIVCLLVLLMYLKKQNQERKSKLKSSYRVNLTRLALKLVSLLGVIELVGFIQIPNSTLTENEMKFNASFAFIYGVLRSLRNTFIFLFVLMDSKTLKLYRKFVSSMRTINTSEVSIPDTVLTNLNAASSVATETK*
>TCONS_00013828
VFHNGKNYIKYYLCIGWGLPAVLVGISTAIKSDGYGNDQYCWISIEDGLVWAFVGPVIAVILINWCILVWVIKILMTSVSGPVSTHPKTKEQIRAAIKGILMLTPILGITWIFGMFAVNSKTIVMQYIFTTFNAFQGLVIFGFYCIGNNEVQTALKRLHLKHTENFTSSLFRNTNTTSDSIELSTAKRKKKMKSIQTKIENSPQNLPSSGFGYKNYR*
>TCONS_00053179
MAKNFNIAKMLEDPANITTSNSKEVLKTFNRRSKGKSWMYTFDDVTSAVNLVSLLSALLILQILRIKNTTKIVIHKNLILSFALSIISHKFPRWFWNGLESTSNNGCISVLFISYYTKLCLFSWTTVEGLNLVIVVVLVFKLKSKGYPQMF
>TCONS_00081548
VGIILFLNSIIFLFVVYRLFKNKLSKHKVDDKAQLASQLRIAVSCCTLLGLTWIFGLLAVGETRLVFQYLFCIFNSLQGAFIFYFNILRQTRTVEAWRGFLAGKGRAYNLTSSGSHSSHNTKSRSTNSKNFRLSSERDSVPLPEFTFPSNNSNRYSDQIGPSSLPEFRSPKLAEKYEPPPLPEFTAPRTILSPDVSDDELGSQASIIRSASGHDNVPQLFAGTPASEIHFTSFVEQ*
>TCONS_00015622
MMDVYAETSTICGKHRKIISFITVIGCFLSLIGLFLTFLTYFMFRRLLKEMAAKVLIQLCVALFIVVLTFVTGIEQTDKPVMCMTVAFVLHYFTLVSFFWMLMEASFMYHAFVRVWPPRQGGDIYKSTVVAWGIPLFIVGITFLTSMDNYGGSHYCHLTGTPLIASYLAPIGLIILINFVIFIFIMMKLGGRPNGNTDQNSLQLATARLRRAFGIMILMGLTWAFGFGQLTDARLEFSYLFSVFNASQGFSIFIFYVTAQKRARSQWIAFFKCDGRSENKRTTDSYFSERRRMSSIGSNRTNTMQFNRLGSNASSIQRNSIIGNGYPLSPPDKFISPPAMNTIEELESPTSPIRSFDDPPKFHPPPSYHSPITPMEQEQPLLAINDDTIDAILEDSLDEEDEILNK
>TCONS_00058200
MFYSKSSLLLIVFLCFVYVESQTYHKGEVCGAGHSCPLDCVTYPGQFYCVCRQAHIAPGPGLTWKENFTDCTNDYSPYGIHPYESGAVVGFPFFDYERLPNEMFTSNNVYQDFLPRNARLNANENNKGSWCAPGDSTESWLMVDLGNVSTISAVGSQGRAGVSVVFAAKTYKLQWSTDNVTWHYLEDSGSPNIFPGNEDGDTIVYNFIDPHLKARYLKFIPIEYNNLKCMRVGVLGWKNVNECENGWNRCDPLAKCTDTVDSYYCTCPVGYHDALYNGFFCVQINECIERRPSYKHNCSHLATCTDYDGGFNCDCNPGFRGDGYYCEDAIECEMTPPVNPGYWCKPLADCINTFGSYECRCKLGYDGNPDDCQDVNECKKINNCSPEAKCENTIGSYVCNCRTGYAGSGFYCSDIDECENDPCHEQAVCGNTPGSYSCICKTGFRGSGRWCEDINECAESNNCKTGERCVNYDGGYNCICPKIMPAQRPYLGTERDILDKVIMNLRNGSSEDWRHPLDYHAHIVRTIYQLVNRTYTYHFKEVTHSFFYTFTAGNHTSIELYDIRCSDIANVSFPNMCHNMYEKTVFKQFTDVVDMWLIEKAEEPFENWATPPPPTPPQAEEADPTSTSTTTTSTPIPTGIWNINGTNVTFDITTTLPPPYRQCGGYFNDTNGGTIVSPGYFTQRKYPANAYCVWILEAPEDHSVYVKFEHFEMEESKKCFYDNVEIRDESETGEFKARYCGDGVVYKPAVRSGRRKLAIIFFSDMQTEKRGFRAIWRTLKPRVSLACVTYNQMSTMPHAKAIKWQEEIEEEKDKSQYVPISRLLACKQYPKCNHERPGDVIFTFEHIRTDRNVKKCVHWMLEKIGTSYAERPCDIIKTNKTHTICSCYSWGIVAVLGKFARWSPDAVTTLFELGANSFLSVLFVILALLFTLVFLFLKDQWGAVIMEVFTMKEYDSGRIIQMHIVFNNLLTEICFSIITFNVTPGPISCFVLAFLFYYLLQTVFFWLFIYTLFLQARVSEIFDSEKYNSYKLYMFVGYGLPFFVTLTLSGLNFTTDVEEKVCWLLFSGSTVWGFSGVIVTLGVGSLTILLMTIYQARNMENGILLQEKCIRTLFTQFFVLLTSVFGAIALQDRSFLAEYCFSLCNLLQGFSIAIMYCVLRREDPIIKANQIGPLPDWGQGNDQKFEDYRAEFKDMGSDAERSEDEDEEKDNEGVNEEENEEQNGDEKEQPKKKKYKHVRDGSVIFLQLRDPDADEDEGDDYERPYETQPIFSTAPKKEEQNIPTQPTIIEESSDAPTMNRFFVNQGFSDDESDQEIDFRFDEIGQS*
>TCONS_00003074
MNIFAVLFLCLCLLLFVRCQKLISCPCPFCGKDSKGRAEANCANFRFSTVRKPFPKDMYTINMQYNRIKEVKTDDFGELPVLNLIRLDDNLIARIQENAFAGMSNLDELVLSANQLKTIPDKLVHPDAPLSQGIKLKANKIEHFPTLLLKRTRRLVNVEDNPIKCDCDSVIPDDIKDKALGTCTSPSNLKGRSVSSLTFSDVGCDVCEDVDCNQGSCYTLDRKEALCKCFDGWTGSDCSIDLSTTTTTTTTTTTTKKPTTTTTTTTPTTTTTLTTTIPTTTTTLTTTTITTTTTPTTTTTTPTTTTTATPTTTPTTTTPTTTTTTPTTTITPTTTTITTTTTPTTTTTTPNTTTTTPTTTTTTTTTPTTAITTPTTTTTTPTTTTTTIPTTTTTTPTTTTTTTPTTTTTTTTPTTTTTTPTTTTATPTTTTPTTTTTNPTTTTTPTTTTTTPTTTLTTTTPTTTPTPTTPTTPSTTTPTDTLTTSTIPTTTAPTAPTTTTTTTTKKTTSITKRPTTITTTTPNTSKKPTTVVTEKPETTTAIKKLTIVTKKPTFSSTKKKFTTIIASTKKPLINTTKNKEAEKLKVDCGNKIECRATVERLVKDLKSLSIQTPEEYDKFAKLVHKMVDKSIGSDHDDLQKVFPKVICLVDILMQVDQLITAQAQHKYGSSKTLLNSLKTMTKKVGDGFQTSENVEFQVSKEMVGIGVWEVPVTDEKDVFVIGGYSNKTSYVDIKIQKPSLDDTSIQSVMRIPPTALKERQNSYISSINYQNSGLFLTKNELNNLLDGNENIETKGKKHNISDAQTSNIVDGNVFAVSIGETSISNLQQPITLLFRNQTELKANDTCKFWRFAYENDRHHGQWSDEGCHRITTTNITGFIKCQCDHLTNFALIINSDQEFYNPYAIQIVTYVGCGISIASLFVTLLVYVFFSKINRKLAPKLLICLSSSLLILLIIFIIGAERNAKTYHVCQLMAVLIHYFTLSTFCWMACESFNLYRNFINIFKRTRNENGILVKMSLFSWGVPLVIVVITMVTSLEEYGNAYVCVVHGFSFYYGVLLPVGLITLGNWIVLVLSLRGMRRAKILKRSRRKRDQENQQWLHFVRAATCATILGLTWTFGILAVGYLKTTFQWLFCIFNSLQGFAIFLLFVVNNKEAKREIYKWYKGERLNSDSAELSSTGKPASNF*
>TCONS_00048927
MKKAAQTFKIVLLFLLYEAWCSENSPSIKHTEFPLSQIYIHAEAVETTKDNDESWNLCSAGKPKCCSCDDSCYKLKNCCVDKFWQKDENAKTYFDRFVRQMTGVQDLGYQCHQIFNSAIMEYDLGMKRQQDYLMISTCNNSLTEPTHQKCLSSCHTSTFSDSRPVFDAEGNLYRSSFCAECNNIANFTNVDIKITGCDNITKLIECKVKLDKNFDSLQCMQTVSKRDCISEEFSDQCLSYTAPIKAGYEIYPNYHCLKCMSDLDQYEHLSYACNELGRYQFPSWSLTLDYSGKLHLFQDRTATIKTQDVLNNTQNSTFNNSMKNLPAGSEYEIFGEMERYIVMVGTSISLLCYVVILFTYLKFKELQNIPGLNTMVLVFSLLISDLIFITKKTYYGTKLCRYFGILMHYLFLESQFWVAIICFDFALTMHSSISRSQRNKTKTLLKYLVIASTTPLLFVSPVVTLDILGDIEAGYEDICWIEDFEARLWSYIVPMGIQYSLITAILLKTFLKIRKTKKDCNITLENKQNNVNIMRIVLKLTIGLGLIEILGFLQIPGEKSRTLNLVLSIIYSTTRSLKGLFLCFLFVFNKKVLKLYRAGGMGRSARSMKFSTTLDKTIQCTTRT*
>TCONS_00036926
MKIQTDNSTEVMNGSLPLLEYLETVFTNVAKETKDNKRFTSDGIMVEVSTIKRGEFKEYSFHGMSKTDKKEWKEREGLYLPSNFFQQSKDEEFSIMAMEYQPLPVMNAASMDDFQVSDKVYAINVDPPLRAPFQTPFEYVINTKAQKLYDAKCVYWGENSWRTDGCLTYLTNTSMVICKCNHMTPFSVLMQVEKYEIPADHRFALSLITYVGCGMSVAACLILILSFMMCGQLVKVDRNLIHINLATAIALSNALFIAADSVYKYKYVCLGVSIAMLYTFLSSFFWMLVEGLHVYLMVVKVFKGSRKMKVYMLIGWMLPAVIVTLAGVKYHEHFTRPNFCWISTEHFLIWIFVGPALFVLTINTIILIATLSASHKMCINEMEFNKLRRVARLTLLLMPVFGLSWVFGVLAVNKELLIFQYIFTGLNSFQGVFLFVCYCLMNNDVRREYERIRRKSAYSSKSNGLADSAFSTYIHYQNNKPTRTSNRSSLLSSEDMPTTVLLTRYEHPAINEEDFNGSYAGSVSNTLTKRNKKRYSIELVKLPNSALAGEDSTYPAINMTDGVHLLAVDDKASEIYRSSTFSDRSSRPERSTSADDLLEGNAYKTFQNKE
>TCONS_00033638
MSIFCYVWVILTYTIIPALKTIPGKNIVCLCTVLLSADITMLITMLRLSNSACATFGAFLHYFTLSVQVWAGIVAYDIWSTFHGRRGVRNVKSNKRFHWYLAVGYLVPLVIVIICVALEMSATVNFGYGLGGVCWIALFTPRLIAYILPMALITLFNVAVLSYTIFCICKQSRKSKKLLKKTGGQDVSIARMSLKLIILIGVIELLGLIQIKGATTEQGRILNTVFRIIYSVVRSFRGVFIWLLYIVTDRVFKVYRDIRSQRSLRTTTRSTYVSRRGTQSRSEAYSTANEQRGL
>TCONS_00013515
MDSFITLLCGLVLVLYIPIVVDAQEDFNILNPPTCEHLGDFCEGRGKLTPFEIDVEAKTGTVVGTVQASLNNQNAQYSIIDVRLLDEKDTYSKPRWYNTAIHVSRDDCSENTLESYTSYRKMFCIDHIRGTIFTTKYFNLPNKQKLNFYMHFRAQQILKTEYPEVAPIPIKVTSVCDLMYSLRSELQKCNNDTVMITNDKDANNPKDSLVYRFETFKTDHYLTQLNIDFNQLPRKSPPEIEDGHPLKLWVKINGQEPEEIDMLYREKKTEAAYLSYPVKVDSQTTIEVKLHTVYIESGDFKSSRSLREKVVTLVLLESRDYCTNNTYCVLLAQKYMNDARQLQARCVNIDELSFGPKYGFCPGNSTVPKKQKFVFQYDSVKDSRTPTLVATDYLPFHNGGNDYVIKIKDIVSNMHYNKYKVLTSTGHEDCTEHYSTGYLPRLFFCINESNGKIYNTKLIDRISPDERFEITLNITRKKEAFPHFQFTTLMKLSLRISSLCTRPYSLYRTLSMQCQVPCAYIAHLVPTQKDHSLMHSYNVTVQISRATYPSNLNCPRNGVSGQKYFISHLIRTSKAPTPNPSELGDFVRFWLKTDYQKTQASYFLRLEQAGFTNRIIYTEGMHFVFSATRYYHKTQKEVEYNFDWAKWGVFLIPFKDYCLTGEPKCKNAFKEYDLYTQTLSYSKSPETNFKVMCGDPDMHGLRTLYGNCGSYPRPSILKTEYLLERSGGAYSQVEVIPGQAAMYATLSYPMKYELLSVTAANNKTFDTVDGRDIKSPEGCTQSSLPITAPLSFFCINENTGRIYTTSAIADQLNSDVEFRFEVRISNTTIYPIRDQTVDLVLTSIDPCKTTRPDYEELNKCVNYSSKPLTNSTGNSYHFEMPTNYQRIVALKVPLSNLRMQSNVANKLNVSTFIQGYNSDGNVTFKYNSPYQIYYTEDVSLVINAPVSFVGGGVKSLKITLIEGGSETEIEIIKPTNQSDVSLLYINNFACTADCKARFESWKSKVAELPSNCQFDRMFYNRNFDVCTAERPTFPDELYFNTDELIVDAQVLIKNCSYISPYTYSTSFWIKDDKKIDSTIVMSRKRRSMDPDALPNLPRYNVDDLVIRKLSLADQGTYKCGVRDGDEKQREYLSNSIFLGLKDIAKTDVKITLVDTENQVQPNTLADKLKDIINGDRESPNLNLQVEFRDVTRGGFATFEFRIIYAGTRAVRERFCTEINSSNLRNGLSTEYNVLSFDITHQSCCIAVTEGDVNFRGVYSFPFTLTGHSVSFKCQYGRMDGTEELVFRSCRSNTVGTSAWEKFDISACRPKTVTSEKLIELQTVENTEDALIVSRNLSAIVNEGNLTSRFDVEIVTDILKVVVAQNASSTEVAENVIATVDGVLDTDEEILIESNEQMSTSSNILSQLDTLALNQPATENATVIQRRNIGFGILRPDSTTPILIKSLTDSNSNSTQFSITQTNETPDETVDASIILPAEVVGKATNRPIYSYLFKKPSFFLSKNGNLFIQSMVLSASVGDVTIRNLTDPVKLGFQTKKPNVTGLVNTCKFYDMEKQDWSTEGCRTIRKFGSDEVKCECDHLTNFAILLDVSQTGANPLALQIITWIGCGISLAGLFLTIVTYMAFAKLRRKLPPKILINLSVSLSAVLIIFLVGAEKTEPRIGCQVVAGLLHYFILTTFCWMAIEALNLYRNFVKVFSGGASNFRFMVKCSIFSWGLPAVVVIITAVSKPDHLGPADETHAQFCVVRGIPFFAAVLLPVVLVLLGNMIVLVLVLRAIKDGSQLVKDSKAAKNKKMTQARIAFACSVLLGLTWVFAILAIGELRDFFQWLFCIFNSLQGFFIFIFYTLRSTEVRREWKRFFGFGSMERTSTGSSSKYNSKYISIYRLTHVSSLVSRKKSQSSSINNNDDDKQSIKNKNAK*
>TCONS_00034248
TGGASLHTRYHNARVFISSEQSTGQFLKLRSDMLSTDLNDVQIERLLRRLSSSVSKALSDDDQEIVYSTISDILDFKDQSKPGSRAMTSSPRDYLISILNDLANDDRDDTKGKSKWIELVEKAMYTLTNDWACPTIEIYTQGNFEVTLRRENKSKLNGVAFESGANSFNYPSDLYSSTDTSCTDIQFIDLKNTQWFSGSSGVLNNKIFASSVRTGLGTGKKVVYKIAAPLNRIVPTGASCVLWQHPSSGATQGSWSTNNCKIRQQTNDYVECECDHMSEYAVLAQSDNRTGFEIYFFVACFAVIGACFLQLISHHLCAVERTFPTKLLMHTLCAVMVTNIIYVTAAYISPDLLDHKEQCSVLGLFLHYFFLCQFSTIFVQACNLWKILILNDEHSYRKAIPFYIMAWGLPALLIIGYIFIAHAVWDWGMTDLYGDTHNNGDLCFVPSSYAAFSVAVIPVLLMVLAVCVVFVQAYQVTAQWKYYDDIYHGRHNIKEVRHLLVLFTLITLTWVFGGLHIAYGHLWMAIVFTFFNVFTALYILIIYVVLRNQMRHLFRVKYDIDGDGGAKLQNFAYHPTEHGTVKSIRSYDLPEWNDVDMDPNSPIKKTRQSVTPLSQQRISPQRQMQRPTSSRPASGASYRYVNQGGSARSRGDVNQSYDRDELDSTDFDDLIFALKSSGNFTPSLHDDFADSLGRVDGANALAALNNNDEEGVDEEEESFPDPPPMEERYVSNVRKIRMGDTPL*
>TCONS_00034443
PDHQLYDTFESKCVPFRCPPNYVIIDGGGKCVRRKPLLTIGDEDKPIVETRGLTTAKTDRSFPFNNLTEFFISNFKYALYVIQPKTFNASSVQHNAPSIIPKITLEHFVEDNSRIVYRTLNTSTLQIFEQLQFNANPNTSFVLAPYFDERLVSKNHGLDFSRVFPEHRTCAKPKIVSIDEILFNKNTVSKTMSYRNQSLHPSNLTLWISKRSSNDSFQEYFSVCEGFYLTKPCFRKTLNSSDIINITDNLKLITKSHIQYTFNEYIPTSDGYETCVANNKNTSSISKDNDRYYIIRQIEFYITVIGTPLSIVCYIWIITTYFIFKDLRTVPGLNNCLMCLSLLFSDIFFLSTLKAHEDKTSCTTVAVAMHWSLLSAFFWVLIISYDLVKRFGSFTSNSRDRELKRMSYRSAMAFGIPLVIVSIALGLDTSGDVAVGYGENHVCWITNLNARIVLYIVPTALVILIALFTLSFTVFNIIKQKRRTQSKLDHSTAKKTKTLDYLKMAIKLALILGLTEIFGYVQLTNIEDSQSKERTNVVFAFVYSVFRSLRGVMLWFVYVGGPLSKRYQKRVVRSLRKYSHKNRMRTLDTQTSAETSYGGSSSASSEF*
>TCONS_00008379
MFRTFVIITFFLSHYVTPLKHYVIKYPTNETINLLTPKCIGKNCGPEMAGWSLMNIPGSWALCKTKPDSQNKRFILETPTINLPPDLPSPNKLYITINASFNKCQPEGSTCKEKLLLETLYSTSKGFFTEYLYLISEPKLKGTFQEHTRFIEERNIKSISLTFMSSYFCGVIRELSISFVYCPTEVVNMVQYPNLSADSTGNGICLQNSTNKKPGQLLRRQCSAAGDAKDSGRCVCEKGMMGYANETKCEACDVNSYKPLIGNEACQRCPNNSRSNTNRTFCDCNVGFRRYNESQADSPCFSMEPCLLIRVEAGSLGTYIFPQSPVGTTVKQDCTYGSVGEGFVLSRTCVMNQYGRSVWSDVHINGNCRHAPCPAEVINNEKYGIYTFPQSRAGQSIQYSCTFGSRDQRNTTTRARSCILDKPSNKMYEWRVYWADIDLGGCRSYKDFMADVDKVNITKANVEEILKSFKSITTNTSYQDMVVSNATKFLKKSLSVAETEEAFDLILTVVDDLTSKVDITSSQSSSEMLTTLDLLADALITSPLSNQTDSFSFNGTNFGFGLKAIPQNYSQDLISRIVETNDVISVELVKQAESSRNDTFEEGIEIPKELFKSFNESANFLYSYIFKDGSLFVSNTSYHDNNNNNNNNKQNKMVSSTLDGHVLAVSVHNKTIKGLKQPVKYTTKVSKANENGVCAFWKIEENPAFNRWSTEGCNISRTFILNNSRYVTCQCDHMTSFGVLLNIYEESFKMVDSFALSLVSQIGCYVSIGSLLITLVALSFLKELRTKTANKILINLSLSMLCLLVSFLAGIQFKSSEDACPVIGVLLHMFVLTTFCWMCIEALSLYRKAVRTFKNRGEGKIFYRTSFVVGWGVPLLIALTTRFSGYFSIPPVDKRVHCMISGLAFKYTLLLPVSVILAINMILFIPVLRKVQGHITTRSSFKKIPKPKRLRRRVRVTISCSVLLGLTWVFAYLSIGGASYVFQWLFAIINSLQGFVILLFHVFLNDRVIKSWRTFFNVQSKHNKSSMSGSSVYRKDTSPIWMRSIKKEQKQLILEILHGPLL*
>TCONS_00047408
GVSAFKPVFPEKKTTVVTDLFKPLTLRCHARAEPIPLYEWSRNNTIPSGQTKIQNGVVVKSNHVTLTLRNISWSDRGSYFCNAWNSKGYEFKEYEVIVNAIQKFITRPTDQKVIYGESVKFDCVSRGIPTPHVSWFTYDESIAVERNVLDINPRQFSVSKNGSLVITNVRYVDEKTYRCVSTSPRLVRNVTAKLDVYVEQAFLLKPIDQTVLYGSPVIFNCVSEGRPTPTISWQISLRGSEKVTIVSKDNVDTDEKYEILNNGSLRINAAFVKDEGIYTCLSTNPGLTRNASASLVVYVTQQFTHKPQSQTVIEGDPIAIMTCISTGVPTPKTYWKFTSSSTGAERVLDSTSGGDSRLTVEENNDLVIRGVQNSDEGKYTCFSESPRLLVNVSATLTVHVPPIVSISAKNITVFSSQSAHVTCSAFGDPSPVIRWYQIKNGERSELSERATVEDGTLSLKKVIKEDRGEYACVATNAAGEVDVQLKVKVNVRCLMDEIPNGDLHPKKYVFGEKGKVRVTCRKGFKREGHQNLTCTGTGFFNHPFPKCEDIDECDTEAPTEDGSGVGMEMNMTSPSIDDEPDVCDYNARCVNTLGSYQCICAEGYIMVRNKCEFSPPGSKSKNPPPNEEKKTSTTPPPFNFDAFDRMIILYQKRILDEENFLIKLLNFTNGISALPHFTWRREALRRVVDRALNVTVSQVLVDAVPNSDARNLIKLNGLISNSLMDTRYQKEWNEINEKSCGTICLMKYLEEYSMKIASKMSKGFKENILFNFDALSMKISSVNETFKYTDFEMSMMKTRDEGNTVLLPKENYELLKDSASVSIQYKTLSELMPTPEIKEIDEGQILSDVFSLSFTKLHSKKNTTLKSPAQIIFKVPKDQEAHKEGVCVYWDFEKGQHGSWSTEGCEVANTTDTEVICQCNHLTNFAVIVPTPPLKMIHLQISLAVAVGVGLCIFLAFLACLSHVCCSPYADSDRKAILVNITLTIIFCLMIFTGAVFLSTMELVPAKYGQYFCYTLIGCLQLFGCAFFAWIFAEAIHLYLSTRLVIDKGDGRLALFYFIGWGIPIMIVAVTGVLVYFNKFDLQSRCVVNISLYLVGIIIGGPVLLYILGTLIVYILIRVSLASDRELLNAKILFHAKGAIYCSFCLMLLHLLVLGSATMFLKYNGEILYHYFFAALTAAEGLYLVFYHCYVDRRAHRTSSRSNSKKRNSYSTKETVTYSPNGTSSNTELAEEVSANDQKFLIKRPSKRTSTDSRPSPPQVRNLQQHSSEEALEWDSAYQGMYGGSIGFSNNTPHSSHETKPLLSRRTDTLTEEDGQLTPSTFHGGTISKNSTLSRNNTLPKRWKDLDEVDGSASYNHHKHPIRRSNSKASSILSVETHTSGANTQHGLPVYFPAPPPHYEMSLERRKKNTFGHESEPYDDDSRRGSFGMESDRMSNISSELSNILYELQAFDTNVPQDTHERKQPQASGNTLPSSRRDGPMTDISHSPMSTFRPTKNKDSNKSDIQYEENKPPSYTDHQRVRILRGKSRQETDPADGLHSPGSMYSSL*
>TCONS_00070409
FGGVRKNNTFVWSAGTKMEYTLLFNDRLKDDSLTYPYICKIKDVETLATTLPPKTNVTLKHTTMSVATSSKETPELDVRSTFKKHPQSKYSFKTGGAFEINGCVLQTNIALTEPYQIFYLFNSIEKILITLPVSLVQISASLSDLVFPPYQRNTSSYEDQGFYQCGFTVGNRSTILSNSIDVQFTDVASAKMNVRLDQEWNENLKNTSSENFKALEKEFIDDVMKMLPEENGVKPMVRIIGFRKGSVIADVQILYPNVTQTSRRQKCKELEKVLEDEVKKSLTFKVTNVDVSSLDCCPENEIGEEPFKGVDQLNETLVFQTITNNCTYKQSASNERQCHGNMKDGPRWSNVNLQNCPAKSPITNSLISLSLTKICTPTTFIDCQTPVEVSGNLSQLINQTDSITTRQDLEYISIVLQNLALHPTAFLLENADDAKTIVENVLLTISNVIGSNRTIVAQAQKAKQTSATILHFLDILAQRIGEIAAKLNFNKTIKMIFKEQNIALVVLYSKPRQLEVIGGATSSQTMNLDIFSSHRKILGSLINNKTLATAKIPKEAFKNKSRIVYALLFNNDALFQTENQTIAVQSGQPILSPISSKILAVTVGKEKVVNLSNPILLKFKKMDIGVTKDERKIYKYSCVFWDTQKETPPKSTNGPPKSTNGFWSSRGCWKVNETQSDITCECNHLTNFAILLDVTGKQSNPLELRIITWIGCGISLLGLFLTLLTYSIFKKLRAKLPPKILMSLASSLSILLIVFLVGAERGSVVRSKLGCQIVAGILHYFMLTTFLWMLIEAINLYRNFVKIFRSGGDGKFFKNSSRIAWGVPLLIVVINGAVKPGSLGNDQFCVILGNSFYLALLLPVALILFINFIVLIMVLRSLSKNQGSKITSTQKQSLATQTRITLACATLLGLTWLFAILAVGDLSYTFQLLFTIFNSLQGFFIFVFYTLRNQDVRNEWKRVLRSNQKLIIVASSTQLSDSTLNKVKKTGNKNENMKVFGNSDIPSSSEEIDLSSSTGHLIKQRQHYSNQTTHFELEKNFKKE*
>TCONS_00050666
EVGSTNSYLCLCRLKRKLYVDPKYADVYLLKDDSIKITINRTLSEEIVQKNEEIAELCFDSDEFVYMFPAVKLSDEGFYQCAYHPDGLPEPVLSEKMKFTVSALEVIFTSKPSQTNEDILKGCSYNSKQDMADFSYLLLNDTIRINYTTKADAGRTPDFILSSYRFRGRFQCVIFDENRMRKSVYSNYSDFISLTEPTFLRASLDIIPVRLTGGVQSTFTFPGGCQMTVPKQLKFKPSEVYWLKNGVKKTFFNLTQLKPVPSKNGFDVIYTFDNKARVVTREVTGVYQCVADFDGLDTPVIKRTFNVTVKVIEAKFVSNPSWQINKDNIQIQGCKYKAENPLYEHAYYLLNGEQKIRIGEINSETPSMFRKDEDGFYHLPPLTINSFDRLGTYECVITHALLEGQTISTASADLMTLKESDVLPTFKSHPTSAHSNTTGGVVQISGCIYHTKIPLSRSEQVFYLFNSVKKLGVPFPVLGAGDRGGGIDRSTTGVDEDSGFDPDRPLPREEREGGDFFRPSPDMRMIDYRKSTSSYEDQGFYQCGVTIGSGPYQKTILSNSVDVQFVDVASAKMNVRLDQQWDKDLANSSSETFKKLEKQLVEDIEKILSEENEVKPLVRILGFKSGSVIADTQVLYPNVTQTSRRQKCKELQQSLKDGVKNSQTFKVTSVDVNSLDCCSEDLEGEESFKGVERFPETLVSQSVTNNCTYKQSASSQRQCLGNMKDGPKWSNVNLQNCPAKSPITNSLIELSLKKICTPSTLTDCQTPVEVSGNLSQLINRTDSITTRQDLEYISIVLQNLAIHPTAFLPNDTDNAKTIVANVLETVGNVIGSNRTIVAQAQKAKQTSSNILKSLDVIAENLGQIAAFFNINGTIQIKFENPYVALAVTYTEPKPLKIFGGFDSDRSISVNIAAREDKPTYYNNKTLEILASSHIPKEAFRNKSQIVYSFLFQDDTLFLTGKQIKALDAGQPIVSPLSSQILAVTIGKDKLENLSIPILLKFEKIHQPVIGTEENSFFNNTCTFWEVQQVGLWSSRGCWKINETETQISCECNHLTNFAILLDVTGKQSNPLELRIMTWIGCGISLAGLFLTLLSYTIFKKLHKKLPPKILISLALSLFILLIVFLVGAERGSVVTSKLGCQIVAGILHYFMLTTFLWMLIEAINLYRNFVKIFRSGGDGKFFKNSSRIAWGIPLLIVVINGAVEPDNLGNDQFCVILGNSFYFALLLPVALILFINFIVLIMVLRSLSKNQGSKITSTQKQSLATQTRITLACATLLGLTWLFALLAVGDLSYTFQLLFTIFNSLQGFFIFVFYTLLNTDVQKEWKRLFKIKDKEQGNSSQPVVSTLNREKYHVKSSPTVGIYGNSDTPPAEEIDLSSSTGHLIKQRQHYTNPTYDQTDNSSFKK*
>TCONS_00001483
MKLRWLEEELFKLQRYFMILFLFSTVKDVITTDTQFHNPVQDLDKKCKLLDLSQLFVGWDYYTFDQEANNENNDLTLEHGSLFSSDCLNKKSDRTICFKVVKNLVNKYSFIDGKICLTTLPGSEDHNKITTSRKTFFNLFIPFPWRDQYVNIKQIISNNRTSVECINVPENTVRLQKDGTLYIDKNVLHEPIKSIKCYLKSNGSDSKFKLIIQFENDFEVLVRRRRNIPIYFEKSLYSVDIFEDTKRDSVIRKLKVNGGSGKYSFSKTEDPKTDILFKVKSDTGDVILLQELNREDGAERFSIDIRAIDLNDPSNSATTTIRVKVLDVNDNAPTFAESSYSITVDEGQVANKYILTVRATDADEGSNQEIRYSIVNKANVQVPFQIDPISGAIKSTDVLDRETHPYYNFTVRAEDQGKVKLHTDVSVSITLRDKNDNSPKFSKDVYKLSIPENTTVGSVVFKLDAVDDDIGQNGVIEFRPLDSNLRFRINTSTGEIILKEAVDFDKYQRFSRFTVVAFDKGSPPKYANTEVEITIEDVNDNAPRFAKRIFERTSDIMEDIKVGSFVYKLSARDRDSGPNGDITFKLEDGLPQDFPFELDPKSGEITVSKGLDYETTKSYKFGVIAVDNGHPPKKDTTQVVFNIGNVNDNNPKFKQSSYYKEILEDTRRGEAIEKVEAFDPDQLSNEDFEYAIEEGNSDDCFGIDPFQGVLFLKCDLDYKRKNMYNLKLRVTDADKKPGYAYFKIEVTDANNNSPRFGQDVYQWNVLENADIGTVIKSVLATDADTGENARITYSLQPGSPIDTFGIVNDTGAITTKKKLDRETTKSYTLVVKASDHGKPFKKFGFATVVITVTDVNDNKPVFTKNLYTFTIEEDAKIGAVVGHLQATDNDEGRNKEVRYQFKERKHEYFSINAESGSIRTIKLLDRETIERFTFEVLAIDQGTPALQTSTSVIIDIEDVQDSNPVFTEKVYNFTIPENSLVEVGRIRATLADDAFRHSMVYSFTKYQTTFRIASLQGIIRANSPLDYEKQHHYQLHVRVVSDSGREDTAVVNVHVEDVNDHPPILEDFYIFLNALNGKYDPMFRVPAEDPDVSSVLRYGIITGNEHDFISLNDETGELFLKKSIINTAAEIRILFEVSDGKYADRAYGHILVSEVTDVMVKNSMFIVLNNATRNDFLKATVLRKFKDSLAQIFDVDGSKIVDASKIFILSIEAFRDPRKGNKNAEMLEIAIAVKSKMADTYMTADFLKDKFYLNATAFTRSGFDLVSFDFWGEYFCGSESCKNLERCSIQWSNTNQISSTIKSKYVIFRGIYFKPALKCECPHRFHGMKCDKPFNMCFMERCNSNGKCISTDDGFSCKCDHGYTGDFCAFDRQTSSCPIQLNLAKNPCGLRGVCSAKSGGGFDCTCPAKGTDTEYCKLSTRYFPKGSYIAMPGLKKQQRNFDISFQFRTFQANAVLLYNGRYSNQNDFIAVEIVDGQVLFSVNFGKSKDNKEQVTTVQSFNAGGVNDGKWHTVKVQLKNKVISIAVGESCDIETASVLNSQGTHRYCAASTRVQGEMKTLDLTAPALIGGLPDMQRTFLSPVKDFIGCMRNIVFDHNSLDLSNYLHNFGSAANCPAPAPSCNDAYCTKYVNGDCHETLDGPKCSCRSRFVGQRCEKAAEPIRLNANSVLVVDDSQASGSGFSAWRYSMVVKTTQKDAVILEETINGVDGRLMLKNGYLQYHHKSKLILVLDSFFMANGKWNQIQIKWTANRLYLSSLYDQHSVSTPLPLTTLSLKMTSFGGTGNNKLLACIKAFTYNGNDINLLHTSNKHVQKGCLESSLCDTLDCGTGTCQITSGVAQCHCNGAGYKGPQCLDICKDSPCNTGTCKHSSSSLSGYVCDCPIGFTGEHCEIAKQKKCPPKTFGKDYCGPCDCKLHENFNETCDPDGQMEPYSYPGKCFCNDDYYLKGGVCVKCNCLLEGSESSVCDKKTGQCKCKANVIGMKCDKCPGAWQEITNGCGEINNSCPRTYVDGIWWRRAARGVTQRERCPFNAVGNATRHCDPRKGWQAPDFFDCTSQLFSNIQTLLKPVLTSGKRMTKDLVTSISYKLDFAVSAPKLTFTPHAFYGKDIMIGYDALRLMISYEGNQTAAHLVSADEEQFVGNLLKSAGKLFQTSLSPFWDSIQKKYSGTAGLMKEMERFVNILSKNLAYIKRNRNRRSVTLNTYSQATSNIYFEIKPMVRGNSVDEEKFITLPDSLSSRHIDYYMWKDPSVSVRISDAIFLDHDELFRINEVNIGLIIYKTLGHLLPTNFDQDNREEGRKYALNVYSDVVTLTIPSIKSLHPLTEIQITYKNVSQLNSTSTSLVCAFWNYSLSGTVSGGWSPNGCVTKMEVNSSDVTCVCNRMASFALVGFQYTEIIPRVYQPAFLVYIALAVAMLLFLIVFLVFLCLSQLKSNANSIHKNLAFVLLLGWIVFTFAINRPDVGKANCRIIAILIHYCLTCAFSWLMVEALHMYRMILEPRDINYGQMMFYYFIGWGAPVIVVGVTAGLKPDGYGTPEFCWISAKVNDSVWTYVAPIFAIIAGTFIIIILALASSCEKANIKGKKAKLARIRYRLAISFFFLFIMMVTVFGGLLEVSFDMTLLTYIFAGTCALEGVYMFLFYVCFNRKVRREAYNAYKRYSTGNKSYGLKPPPKRRGHRFGEKEALIGVNKQYAHVFEAFHLDSTSSNESSDTTDGRRRARAKFAMSDTSTDFQTHDSSDSSDDDSTTTGPRKRPADSDSDSSDDNSSGMDEFSTPTTTTGNGSTPMGGVEWKQATSKKLALSRTYASDGPMHSTPSESEASERLKWKTGVTPKKSDLSAINSESDISRSEKRPVRKGPKGPTRISSSNTDSDTQSQSKTPVSILKKKSQYDSKGHRLRAVRVKDSQRKPLMSMNETADLNDSQV*
>TCONS_00070474
FGGVRKNNTFVWSAGTKMEYTLLFNDRLKDDSLTYPYICKIKDVETLATTLPPKTNVTLKHTTMSVATSSKETPELDVRSTFKKHPQSKYSFKTGGAFEINGCVLQTNIALTEPYQIFYLFNSIEKILITLPVSLVQISASLSDLVFPPYQRNTSSYEDQGFYQCGFTVGNRSTILSNSIDVQFTDVASAKMNVRLDQEWNENLKNTSSENFKALEKEFIDDVMKMLPEENGVKPMVRIIGFRKGSVIADVQILYPNVTQTSRRQKCKELEKVLEDEVKKSLTFKVTNVDVSSLDCCPENEIGEEPFKGVDQLNETLVFQTITNNCTYKQSASNERQCHGNMKDGPRWSNVNLQNCPAKSPITNSLISLSLTKICTPTTFIDCQTPVEVSGNLSQLINQTDSITTRQDLEYISIVLQNLALHPTAFLLENADDAKTIVENVLLTISNVIGSNRTIVAQAQKAKQTSATILHFLDILAQRIGEIAAKLNFNKTIKMIFKEQNIALVVLYSKPRQLEVIGGATSSQTMNLDIFSSHRKILGSLINNKTLATAKIPKEAFKNKSRIVYALLFNNDALFQTENQTIAVQSGQPILSPISSKILAVTVGKEKVVNLSNPILLKFKKMDIGVTKDERKIYKYSCVFWDTQKETPPKSTNGPPKSTNGFWSSRGCWKVNETQSDITCECNHLTNFAILLDVTGKQSNPLELRIITWIGCGISLLGLFLTLLTYSIFKKLRAKLPPKILMSLASSLSILLIVFLVGAERGSVVRSKLGCQIVAGILHYFMLTTFLWMLIEAINLYRNFVKIFRSGGDGKFFKNSSRIAWGVPLLIVVINGAVKPGSLGNDQFCVILGNSFYLALLLPVALILFINFIVLIMVLRSLSKNQGXALLLPVALILFINLIVLIMVLGSLSKNQGSKITSTQKQSLATQTRITLACATLLGLTWLFAILAVGDLSYTFQLLFTIFNSLQGFFIFVFYTLRNQDVRNEWKRVLRSNQKLIIVASSTQLSDSTLNKVKKTGNKNENMKVFGNSDIPSSSEEIDLSSSTGHLIKQRQHYSNQTTHFELEKNFKKE*
>TCONS_00018224
MRVASKKTMTLLLLVVLFSVDALNITNSTNNSSSIFDDFSNATITLFTTIEEIASTETITNDNPTYVVVATPSASQTTISTSSVSSIHTTIQPTAPATTPANSSIVVIPTTSAETRCRRYTKWDPDVYLTSAIQLTSDDVQRNAKLFDIHLECNSRKVKDEPQNIAEKLTQYLLLRAERITSYTSTQAEFRGKIIEKVKGVHFSAEFGTVKRSFTLSHNKIEVEFSEDNIEDTFQFPPHLLEEDMVSYECSIFTEIYNPTDNFLYWKEATPIRRALEKLPPSISNPAPDEELGYQINSNILFFSVAPLKKNFEDYVLIKFKLRDPEGTTNHRCVKYNPSRISFWSDAGCYVHEKDEKFIYCLCDTIVGRYAIISDLTITPPAPPKLNRDSLTTALYAISGFGIFAALASIILPYALKCQHLGGMLKVYRTADITFIIYCAVVLLSVMTSEDLGSAKIIAAALHFLHHASAIWFIVEGVHLYHEMTPLYSSSIGMIFFYSTLAFGMSAAMAGAATGYNYVFSGKTQFLWVYANGGDAFYMFIPTIGIVIMQVAFDVLLVWELMSWIGSKYDYLYTRSTIFIRRCTGYIFVYAFTHVFGVMAMSNQDSSTYAWLFVSLYGIQTICLFYHHFASNVECWTWKEIQNFKKELEMAGDGDSEMDTDTECESDDEQTNEDADKEEEPQDEKNNKEXKKRIKRRNHKMKRTTKKPLSIWTMEVSSLNNLLTPSAVKLG*
>TCONS_00073711
GKYTYNHTLIKTNINKTCAYQSNAQIGRKCKGSLKDGPSWQEVVTEPCPAKFKVTNDLIHLTKTSNCNGSSTSPTNTTTICPTPFEVTTQLLDIINNNTIKIEQDVEFISEIIDHVIQHINADTNVTDVREITTNLLKIVNQVMDIDIQLLQQSQNKSSTTENILLNLDTLALKIGEIIRQYPNMEIAINFENIAFIIGYKLPNNLLISSNQSSNGQPSLTLSQNTTSNNEDSSVASFYSGANTFMDNEDSLVYSYLFNKPTLFKSKQYQAGRVGYVGSPVLAVTISNNETIAQNQSIELSFVVPPNFLKNMTNEKVEELCCFWNFTTDTWSNYGCHKVDRPSNRDDVITCRCNHLTNFAVLLDVEQGVVYNPLALQYVSIIGCWISVTGLVITIVCHLVFRKVMRKLPPKILINLCVSILALLLVFLFGVDQSTSSSRITCQIMAALLHYFTLTTFCWTLVEAYNLYKNFVKIFNMGGSNKKFMYFAMSFAWGFPLLIVGISSSVAPQNLGSKDFCVVIGNTLYIGLLAPIALILLINYFAFGFILKSITSRKVVANSNKTQQKDELQRQLRSAFTIATLLGMTWIFAILAIGDVKETFQWLFSISTSLQGFCIFVLYTVRNPEIQNEVYQCLGLKRNNKKHSTASSAELAPMRNRNHSTSFSSRGTTRKTTL*
>TCONS_00050273
VTKLYNGDDGFLRSNITRLMFGSVRASIVIVLKLNNDILVDKMLASAVRGKLGNLNVKPNTFESTKLGFCVDDCSTNGICVTNSSGGEHCKCQEGFEGDGIVCIDTNECFVTNGGCQQKCINLIGTFSCACHQGFVLMDDQRSCKVESNQLTWSKYCAEEYTQGIEWDETVVGLTLRKTCPNNENKGIAKRFCNKTSKWHAPDLTECIKEGIIQIQNRYALINTSNAIDWTSIEDILSQLVYQTDPTLFVLYAGDVLTVKDLFTDILSLFTKHQKERDFQQVKIFFNTLNTLLNHVFDRGNHKAWFGIPQGPAEMFKYLDSIQAMATLLSDFMIDQMETFSTTNPENINNYQLVDVGSEIDMKIKLLEMRRFNGIQLMQESDHNSSKFSVIYSNQIFKEQVMDLLKQKGSYKPIGCWADYNRHAADVSLETKHSTLQDNYLIRTDAIEKCGAVAYDKKFNVFALHDGGACAAGPLLHQTYKQDGKASNCAFGKGGAFANDVYEITKFYTGILTISFYQVGHLMKQLLPDSTFPPSASTNTHYGELITTSILKYPSSKHSGDNKGQVRIKPTQKNAYIHGITCFKVSYTNGSIEVQDETCETRKVDGIVECVCQTMAHYLIVYNYTNVKPVAQAVKEDVYNVLIYISYGINCFCIIWSLLIHFYHKTNQASILLHSNLSFVILCTETIYVFGISTDINFDKVHCKWIIVVFQFFLASLFTWFLTLSWQSYHRLNDVIKQTYRRRRGTYILFGYGYAVLLTLISMAIFYKDFGNLSHGMCWMSRTILISVFIPPIALLIMFCVVMLGMVIGIYFSPRSSQSLPDSKTMELEKEEIYSVRDNVRATAIMLPICMLTWLFAILRVTENDDFTKYMFFFFNTIQGIAFLTVYCFLNKELAQYYLESAETTHITSPPLATINMFKATAYNGNNFKSKRTAIPAEVMYELKQQTARQ*
>TCONS_00001311
MRGGLFLCLSFISTLLGCAYGNNTIHNVTITNNLPTQYNILWFDELITLLPADQKPTKWSVTSMEYQNPEKTMKTASARNLQCSNQQTQQLLCIDQSLNSLQTSPKFNHQTAINGSLIIVKFEIKIVPKSGISINPPVTRKLEVHFTIATPCLAVQHLNTIQCLPEFKSLSATDYKPEIRTIFFKIQVLKHAGESIVLDTLTIRNVGHKSIPFNFTIYHLDKIFYTSEVITSLESNVNLNTFVKSSPTEFAVKIYPDISQFYISLFKYYNVKDFCQKPYCYSKSQQLRLASEECTIDVGTQASRLLQERYQTCHDTSSKLTHTLKPGSDLYLVSISLLKTSYTIRCNYPDTLLPYSVSIEYRTSLGSYKRLTNSKKIFSTTSYDSFAMHRCRVQFPKTNLDTIYSEPFLLSLKDVFKGFLRVRIKAVDLPKGRTIKIFTEQNILQHITRLYTNANLLNIQVKYPDSRIQPPSGTGYHYYVIDMVLLLTKATAELQNMSYVDWVKDLEQKLSNAKKDQTFNQHLYGWEIRTPFTCRAAIEKYQGKSYRWPLTGTDHNITIMCPTSNKRSAVASCTLDKDKEYGRFKSFDYKGCVANLASTITPLLTEQTPQSQNWTEILEVLVKKNMTIENANETMTTVVKTSAQTGGPPTGPYEINHVVTLSEMFLPFIPRIANSEKLVFEVIDLLLGEPRTLLEQSQEMFGTSERLVDLIGSLGETVSTNQYLRQSSANQISFNRTNFALIGQSINVSHPPNEMIFTTGLEDNLVTMQRSNGQLGKNSIASIEIPHEVFSKILLNRGAEEVTLVSVGYRESKLFSRLNKSNQDFHINSCVMSAEFRHQKIDRLQIPVILKFRTSKMNMIDGSKDLVCSFWNETTQRWSNNGMSSEASQTRDKNFTTCQSTHLTNFAVFLRGSKPIEEEHETALTYISYIGLGISVCGDLLTILTFAIFPTLRENAQPKILINLCLALVLMSVTFVYSGFRLTDDPTECKGIAFLMQYFLLTVFSWSLVEAFHTSRGIISPLKVKINSFLWKTSLVAWGTPLIYTGIIFTIFYEQYGIGQLCFMEPSLALYIGIILPVCLALFINVVALCFIMRALTKKKAIKRNMSKEERNQALHRLRIILIFCCIFSLTWLTGIPMLFTNDILFQYTFCIINSLQGCYIFITYCLRNKTVLKYWKMFLSGKSIRQIQIDIKHTSYQLNTKSQHRKISNMTSTQSNRLSQLQLTPQSNRISTASPNGRKISNILPPCSQSPPNRKISDISVFMSSSPPHRKISHLNSGPYHITP*
>TCONS_00064460
FSIVLVVLFSIEAVSTAKVFGCNINSKFFQKTVQLSSCLFCDCNVDQNNITCFKVDENETRHTVCSNCPQKGDPISVDCPFCQHPFNTSIRIDLGNTIDISTQSKCVSCQCTKKGKVICQYAGFKDPICSDQDCPYWKIKRYPKEKCTHCIAPFTREKKMPGEHWFMYNPDYFACNCLKNGYLVCFSKRKYTSVGSFEPIRFSTYTTKMIEELFQSPDCFFKNQTIKHRSSQFISLYELPYCLQCSCYFRQLICKRDYNTKCEGYERCNQLANSTKVQKYCNSPSKSLCPSGMSFRWRSSHCLLKCDPKRRQPVFMKIKKKWCEHVIQNDGYCTPCDGDRDSFLERHNGSITVCNRTKELLWKSSLCNRVIECSDKEDELNCPKECQITEYEFLGNRGVMKRGFRFQTRYELSHCSYCLCNNTNGHSTCYKKGLNGIATEKCSKCAIIIKEPCSYCEKPGNRSIIIPSMHSVNFGNETECISCNCTKQGTISCRYKDIRQPICGNTQDCETLLATLPKHQCTYCVHPLNGQKKIPLTSWNVQIGSDNIKCSCSYEGDLICSTDERINGFMYSFQCSEENCTNLMTNPDCRFQNHTIRHRQSRYVSMYELAFCFECTCFFGQIQCRVRGRSDKEKPIKKDEYDHINKHCNGDKECSNLALDGDVKRFCSKPAIAYCPSEAIEWSATHCNLTCENPTRGRARQPNYIKTQTRWCDNMMFTRDQCSPCQQDKEKILAKYEKYLVSCNSSNQYVWIDQICDSYKDCINGEDERNCTKFYCGFDLDKHGFDWPSREENTTIVRSCAIDPVIAKNFSRFGLSGNISRKCARDEDDLLHIKWNKTMCACTVSDFPFFNSTTYDNDITLLTFSTVINALQNIHKHILKSPSNFQHLYEINKILRLTHKLLTYSYRYDYERLQGLKGYRLMKPVAEMFRTQVMCHAGEEYWKPAVSVFVSLGKEFDLPDYGFGDFGSSFVRALGATYYTPQARFVVMMEDERLQENKHKRSPPKINETHQVHPSSSADNRSSPKKIKKVYIGHTKDALDKFEEVLSGMSIACLVVGLTTFRFVKEQNMKYFIHQNLMIALLCKNLFYKTTTWFIPNLPHNSKAGCFTVSILSYFFTLSTFSWMMVEGINIIIIVVFVFKGNRNYHKQYLAIGYGVPFLLTSIFGGVFNQAFADAIECVVLQRNYLWVLRGPICFYLLVNGIFFICILMKLRQVAKQRKNMNVNTKSSSSTKTFLVLVPLLGIPFILAPFVEYSIYIAYTFVIMNGLTGVYLLVGHVIMDVNVRQDIDTRFDWLKQKTVRMRKFSQESTRTRTSTM*
>TCONS_00013516
MDSFITLLCGLVLVLYIPIVVDAQEDFNILNPPTCEHLGDFCEGRGKLTPFEIDVEAKTGTVVGTVQASLNNQNAQYSIIDVRLLDEKDTYSKPRWYNTAIHVSRDDCSENTLESYTSYRKMFCIDHIRGTIFTTKYFNLPNKQKLNFYMHFRAQQILKTEYPEVAPIPIKVTSVCDLMYSLRSELQKCNNDTVMITNDKDANNPKDSLVYRFETFKTDHYLTQLNIDFNQLPRKSPPEIEDGHPLKLWVKINGQEPEEIDMLYREKKTEAAYLSYPVKVDSQTTIEVKLHTVYIESGDFKSSRSLREKVVTLVLLESRDYCTNNTYCVLLAQKYMNDARQLQARCVNIDELSFGPKYGFCPGYPRPSILKTEYLLERSGGAYSQVEVIPGQAAMYATLSYPMKYELLSVTAANNKTFDTVDGRDIKSPEGCTQSSLPITAPLSFFCINENTGRIYTTSAIADQLNSDVEFRFEVRISNTTIYPIRDQTVDLVLTSIDPCKTTRPDYEELNKCVNYSSKPLTNSTGNSYHFEMPTNYQRIVALKVPLSNLRMQSNVANKLNVSTFIQGYNSDGNVTFKYNSPYQIYYTEDVSLVINAPVSFVGGGVKSLKITLIEGGSETEIEIIKPTNQSDVSLLYINNFACTADCKARFESWKSKVAELPSNCQFDRMFYNRNFDVCTAERPTFPDELYFNTDELIVDAQVLIKNCSYISPYTYSTSFWIKDDKKIDSTIVMSRKRRSMDPDALPNLPRYNVDDLVIRKLSLADQGTYKCGVRDGDEKQREYLSNSIFLGLKDIAKTDVKITLVDTENQVQPNTLADKLKDIINGDRESPNLNLQVEFRDVTRGGFATFEFRIIYAGTRAVRERFCTEINSSNLRNGLSTEYNVLSFDITHQSCCIAVTEGDVNFRGVYSFPFTLTGHSVSFKCQYGRMDGTEELVFRSCRSNTVGTSAWEKFDISACRPKTVTSEKLIELQTVENTEDALIVSRNLSAIVNEGNLTSRFDVEIVTDILKVVVAQNASSTEVAENVIATVDGVLDTDEEILIESNEQMSTSSNILSQLDTLALNQPATENATVIQRRNIGFGILRPDSTTPILIKSLTDSNSNSTQFSITQTNETPDETVDASIILPAEVVGKATNRPIYSYLFKKPSFFLSKNGNLFIQSMVLSASVGDVTIRNLTDPVKLGFQTKKPNVTGLVNTCKFYDMEKQDWSTEGCRTIRKFGSDEVKCECDHLTNFAILLDVSQTGANPLALQIITWIGCGISLAGLFLTIVTYMAFAKLRRKLPPKILINLSVSLSAVLIIFLVGAEKTEPRIGCQVVAGLLHYFILTTFCWMAIEALNLYRNFVKVFSGGASNFRFMVKCSIFSWGLPAVVVIITAVSKPDHLGPADETHAQFCVVRGIPFFAAVLLPVVLVLLGNMIVLVLVLRAIKDGSQLVKDSKAAKNKKMTQARIAFACSVLLGLTWVFAILAIGELRDFFQWLFCIFNSLQGFFIFIFYTLRSTEVRREWKRFFGFGSMERTSTGSSSKYNSKYISIYRLTHVSSLVSRKKSQSSSINNNDDDKQSIKNKNAK*
>TCONS_00025482
LEKMDFIQLSLQGLLTLVVCIAHAQNNTTVALNTTSATYINNNSNNFTTTPYATTTNNATTTTTTTTPQTTSTLSPQQKYHQQCLDYEDWLPTKAWLCDNPFDFCYHDVMDTINTYLTCKTYLNETQPSKLVRNTDPMIVASYLYRMGRNMINSFEHIKLVNPFLASRDSARRTMQVLSNVIYSVGLQYRYGDYKWPDYKDAQFQRIRPKGKWNKRNDSITVPYGSFPKRHEYQYHFFAYDNLANIQITDKEQVRLMDDWPDHHSIWKGTYIDYMAEPGLYYIENLEINTALLQIDIKPDVAIPLPGEIVIAFNHKRKNMKNPICVYWQYIKPDDPDEVPSAGYWSDYGMAYRNGNSTMTVCKAYHHGIYAVLMEKIIEEPEEFDIWGLIMMLGMVVAILLSGAFIAFMFMFRMQLDIYCRLFIYTAFAVILFQITFLYSYLIRKNWSKCTSITSFLEVFQVQIVTWVLVQNIHQLSRLRLFFNSKTNVDALYLILGWCIPIAVLIALQGFPHHHYGELRYCWLDFSGMEWLYYAGPLVVIALSTFCGMFLITQEMQKSPDKADKDINFIRAGKGIKSGTAVLLTVGASWVIGTYGLRTDGWTQIILMLAQPFINIVLSWEMWSYYFSDNDAVADALEENRRIKERIRFLRFKHLEGIKMKVKYEAKEGDMETNLDEIX*
>TCONS_00036479
MVNTWNASHVTCHCYHLTNFAILMSVTDAPKQLSEDNVLALSLITVIGITISLGALVISFLSFVFIKAIRSLRNTVHKHLCVALFIAEGIFLFGIDKTGHKIGCQVIAASLHYFFLVAFFIMGLEGIVLYMMLVRVYRSMGTSGYGSPKFIALCWVLPLVVITVNVFIDQNAYGDINGACWLSIENGFIWSFVGPVLLIVGMNFVFLGLTIKVMTEKAKRRNTAVEEIWFWTKGVCLLLSILGVTWVFGVLYINQDTLFFAYIFAIVNSLQGLSIFVFHCACDPRVRKAYRDFFLCVSVRQKHELMRSMSRTRSTSGSKASMRKSLHSTRGNQLIIGRSKESMPLYSNGLSSTPENSVGLLV
>TCONS_00052351
SKNEVTCECNHLTNFAILFNVYHVDEDVLKSQEVLNYVSLVGCVLSIVGLLATVIALGCSTGQRKTRRKTGQFMIINFCIALVLLLCVFILITNMEHFHHSSTILCHNLSAILHFTIMATFCWTAAQAIFLYKKTVLATKNFQGDNMKSYYASLCLAWGLPMVAAAVTSRFTKSQFDRPDNELCILKGDIFIYSTIIPITCIIFFNLIVFIMVMRKVHGHFKTRASFQQKEDKQIWKRAKATMICMVLLGLTWIFGFMAVGDLHAPLQWLFCITNTLQGVFVFVFYVLLNDEVRKAWNSR*
>TCONS_00076440
MKLKRVEKKSTVDSVTVSDNIELPGDALGNEQSTIAIVEYKGMAKILGVPKNTTLQKQSNISKAYLNSQILSISIFPSTKKTFDKPVVFTQQHRGITNNSVPNCVYWHESTFGSHWSDEGCMVNTWNASHVTCHCYHLTNFAILMSVTDAPKQLSEENVLALSLITVIGITISLGALVISFLSFVFIKAIRSLRNTVHKHLCVALFIAEGIFLFGIDKTGHKIGCQVIAASLHYFFLVAFFIMGLEGIVLYMMLVRVYRSMGTSGYGSPKFIALCWVLPLVVITVNVFIDQNAYGDINGACWLSIENGFIWSFVGPVLLIVGMNFVFLGLTIKVMTEKAKRRNTAVEEIWFWTKGVCLLLSILGVTWVFGVLYINQDTLFFAYIFAIVNSLQGLSIFVFHCACDPRVRKAYRDFFLCVSVRQKHELMRSMSRTRSTSGSKASMRKSLHSTRGNQLIIGRSK
>TCONS_00042239
GNSINLPTNIFKYTNLTQQNYSRIISLAYNPTKQMLNATSRGRKVGGGKIISTSIHPPIVQALSGNDQIIITLETMDEQSNAECVYWNYTTNNHKGGWSNFGCQLDPDSSNETHAVCVCNHLTDFSVLIDVAGNDLDERNKLALEMITKIGCSISIFFLFVTMAIILLFRNIRKQFRYRIHFHLSLALSLANIAFLLNEVALANHEGCLVVSIVTFYFYMAAFFWMLCEGIFIWRALVSVFTEKDRFAAYMLIGWGTPCIIVTITTAIKYDNMTSENFCWLPLEDGVLMSFVVPAIVVIFANLIILSVTLKIAGKHAEKMDQSSTLAMARMTLLLLPIFGATWLFGVLAINNETLFFKYIFTILNTLQGLFIFMVYIVLSKETRLEIKKRLSNPYALGKSQTGITNPTFSASQTKEK*
>TCONS_00012516
MYNWPSNVLLLLALQVGTAQLQTEIVPLVTSSSCLVYIKSVDYPRQFWYAYHETLPILSEISKTLWTVDQDFIENRDEAVAFRVHNTSDTNAIGQFLCIFKDQLIRLCKPTDDPWKRAFKVVNRNGTTFELMALLPGANDPKLHVEYYSSVVQYRFDLKEVTADQGVRWEVEVAQGCYGILRDTTTSTIPPTTEEPTTTQPPTTTEQSTTEPTPPPTTTTTTTTTTTTTTTTTTESQVCVGEIVDVKNHSECFLPKSASDAQIIIENQLEIVKSKVEAFKQVKNETVKEEQAKEITQMSLQYAVDVESIGMAIAKKLNTNDSVSITTGNLELLAKQQRLPFKFPENDNATSFIEVQSLSGDDEKVPVVGVLHRDIHENLQTNVQLQIDLDEESKGDEEEYTVNSQLISASVGNGTLISNVLVTLDHLKKIKDFNSTICAFWLESSDTEGRWDTQGCVKIKSTQDATQCSCSHLTNFALLTNIREFEIPVIHRTILSMMSLVCCWISIVFLLIGILLFSMLFMGGKRHTRHIIHTNLMVALCASQLIFVFGIEATENKIVCQTVAYLLHFFLMASFTWMLVEGLYLYYAIIKVFSDGKIYLSWYIIFAWGAPAVVVGITGGLRHHWYGTPEYCWLSTEGHAIWGFLGPVAAIIIVNTWILVLIIRQIVALAKSTGIADDVKTGFRSSLILLPILGVTWIFGFLSFNTHTIAFQYIFAISNSLQGFLVTLFHVFLNSEVRNAIRRKTLV
>TCONS_00055977
MIIIYRYYLFMLVQVGIARLEIISPNTVRNDVTDETYNSVLLNPMVQELVDYVAGVRDKSYDYIPDDVGLVQSIMSAQMTMFQLASYYAQFYSETSITRYEGGLAIEFETHRCDKVHDAKFPRSRTNTIPWTFYRDSAYVRINCGLQTSSNSRKRRTVEAVESTKKKYSRQRRAYVKQLTPNEKETCGDSFYWKENTGQLVFPSNYTQNYTSDTLCEWTIEVSPNFAILAYFDELNIEDDKKCYNDRIAFHNGKDSSAPELTRTCGSRMVSVKTTSYYLTVVFRADDTVGGAGFKLNWTLSQGLEKHPGYVLTSVIAVDQVGDLSSDTFDFDTLEIGQEHDDHFISDYKLKLTDPSTCPLENDDTLCYFDSTPSLISKIIAVDMEPALQLPQDAVEVVFEHVFEVDKYPELYESPRYCLVWDPSTPNTEYGSWTRKSGRLHDTNIERTICRYSKPGIFALGAAVPPPQVPPLFRFTISWYCGLLFTCVWVILTLVKTNSTKMNVPDWLNTNQLCGLLVFCCIVLSGMHLELDPIPCSMLSFALYYFGLSVFVWHLLKAAQFTGTFDKFFRAERNIYTFYFFLGWGIPFFIAGMAGGAEFYPREKKQSCWLAMKGGSIIGETAPAYFLVVFIFYLYRKGLKRAKMQEDLYNYPKMFGRAVVDATTLVLFCLTWVFGLFCILHEADFAPQFFFCVFLSCTTIMLCLTAKQNRRSFLRDYDYEDQDNGKDKYEKHRKFIEEQSDIEDDTVYEERLTKKYFYKWHYQGASEKLELILLIPELAEATVRKNRDKFDITIPVDENTLNDEYAKDDTVNYDDAEDEDYEYEGGDDEAEDDEVAAEGREEGEDEDDDDFFDDIGEEDEDDDEENEEGKKNRKKSRVKSSVSGTSGGGGEEPEGGGEAEGGETNEAFEDD*
>TCONS_00053105
GILVYKYEKIEIFCDESLVDTESTDFKSKTIFELLEQYPKGCSIKPSLGLQSDIIECQLDFCPPVYASYCSIIAARFHPVSGIFSDSVKNVYCFKCNGGLVGPNAEVDATFETYVHGGGWSKTFDMNELMNKKSDQCLSDEVRSSYGDCIPMLCGFGYELLNQQCVKIISGRNISNSLINISTASNDTTFVQKCLPQIHQSLALYIFFNSTFIEYVSAERFVKDVFEKHQITGDTMFILQDSGFVIQSPVITTNLSLLSIQKEVFTYFGISKIVLAPSIHSLPFVNTLDLSKYFEGGSKLCAFTSKQSIPRPDTPCEILGTDNKLILEIYRNGSIKENIHRCHFYYLDSSCFRQELKYKDFSVENSSKVLTITTEDDTVVSYSPDKYAPNPITNGFEICIPNGTESSKSKYPWQETINDASYIISLIGTIASIVSHSIFIILFYLVRPLRNTGGLYVLVLVIFLLASDLIFIISINLTLNTGACKCFGILLYETLLLVCCWTIVVAFDMTLKFTSSFGKGSSDDPQKTLRKRILIMLLLCTGLTLLVVTLNETDVLDFAFEQNCWIGNSVLRIGFYFVPIVISYTLCIVDLAILIYSIYKAKQSSKNALGDSKSRDISLLYMAIKLIIILGITEILGLIQIKGSDLDESEAVFNAVFGIFYDITRSLRGVLIFIVYMLNEKTLKLIKNELKKRRKREIPYRVTYTADTTHSNITTESHT*
>TCONS_00025480
GGSWSLANNTINSQQNTTVTETVCWNITCNSSEKCSTTITLNTTTSTLLQLDNQTCFRADCMDLKCAQQYLKQTVSLPMKESCVEMSCLNTSCIEDTISNTSCFPKQTSTSAPTTTXDISCFPKPTSTSAPTTTTTTTKSMQQLRQEECDQYKYWLFKNKCSSRFSLCAKDVFLNMSQHIECLEEKGTQHYKYPAAPMLLIYHLIKYTKVFMKDEVLKMIKKTPFPIEVFKKLVWYGEESFRMSDIVLPGYHKNPFKRSRRRWNGINDTLTVPYGNILRGDFIYNFAMFDQVVVAKQEKEKYRLKDNWPDQHPISNGEYISFRSETGWKHYTNHVINSIVVTFDIEPAMAELPTYNTIAFTHKDRKMVNPICVYWQPLNAGKEGADPEAGYWTNYHMKILKTNKSMTVCKAYTFGSFAVLMEPYVPKNNSQPLDVTEILFLAFISFSALLQLVYLAGMFSLKCHKNSANRLYIYANLSLFMMQVLIVFSFRHRDDWEKCAIYTGWIQFFFINILSWLMMESVHRLSNLLHFFHKDTNRDFLYHIVGLGIPLSNMIAMQGFPYDEYSSLRICWVYANDLRLWYFINPITAIICASFLIKFITFKKYQGQDKFLENDFNYQQAQLSVFATGAILPTLLIGWTLMSVSVRTEAKLQNFLLIAASIAQVCLGLQVLYFYFYRNHWVVEAMTEEKRIKEKKKLTTLSFLKGLPIRIRYKDNPYDAMEEKSEDSYEMRYTSSSSLGDEIMLDESVY*
>TCONS_00074633
YAQGQPEIKDLLDCSLLSITDDECLKIFVHLYGRCFQLGNQLSDIQYVEGAPPNANPPHCPDFIDRVSWQCIPRSHIDQKRTLNCTRPGFLNPGEKFESQCVVDIEKRQLKYDLSDMNDKCKRPEGSDDVIKENQLLFMSEFGLSSKRLFEYNEDVRWHQDAIEKIHKTFRFLDLFICVAAFIALLVLIPMKNERVMLHRHLLLAFAFNDIIILYMLFNYSSNTNANFFTAMLNRSIQEDNVDCSMVHVVHYYFFLSQITWMFNELFYQFRQIFNVFTVHKSYIWLYIAAGWGFPYFVVFGLYLPFNWHNPPVDQFLSCWSYHSTHEYNFIVTGPAIFLLALNVFMMTYLMWIIWSKLRINPTKEYVNSRKSARSFLVILVLLGGGYLFTIYGPSGCIEFDYFIILVLPIQGSLIAIFHVFLSREVTDSIKRRFRHWQSDAEFRNSEYSQGRRISLFGYRRGSRNTSITTLSSFPPSRKTSRKESTISFPSIIESDMENSTATTVYKNQNATDNSIASRNVAEDGFLPPAPPPILGPMSYIRDRDFDSTGGFEKVDVNMNRTDSLTTPSGDIDAESKLNTDDLNNNISFQNDAFVQEDESSVVG*
>TCONS_00074589
MFRYVTCYMWLILMTNTLKICARTEFPLIEFYKSVWKNITVPDDLTNLKINMLCSVGRSDDGCCQCGDGCFKNGNCCIDKLWDTSNPIPLSEYMTKFRTRYREENTQCLPVMPFAKKYKQTYYSMINSCNMELADQNDINRCFHDGGLEEFERVPVYGVDSKLYKNRYCARCNLVTGYKTVNIKLFCQAGPGNEFAVRPAPEPQPGPVLPGVTTTTTTTTTTTTTPPPQVLNQFSSCTVSIEGMGSCSSSDNAESAYACTDSKYSEDCNMYRGRSNSDRNIHCYLCNQKTPSIDIVQAMAENGYCERSAPSGRFTWSVTISFSAGATKIETSGSRNGGSSYEYCKSGEIYSISKEQCVEFSCAPGYRIEGTECVQEINFRKSINVLNPGYGSCLTGSNASLYVIFNQQGSIDLENFTRDFQRDFKNERASFNNTQIRVLKWETPITPSSFPEIEAVLKNTSLQIWKHNINITISTTNIETLNAFVGFDLSKYSNQGKLCASSSEYDLSTGNFTKTCRFKISKNGPVLDRHDLTLISHFTRNNIHEQIYHCNSYYLSQSCPRITVTKNITTFDPMTNQLELKTVQNETKILNHTEFIPKDHQSFYICASEQNPSPTSQLSTGFRYNWQKPLNEAEYYISIMLVVISIIFELIFILTMALFRERRNTGSINVLCMVCIILIVDVTYLLAVTLGEHYSSACEVLGILLHLGLVLIGLWATGLALDIVSTFLRKHKSRGSRFVGRVFFGRLLTCFLIAIILVGTCVALNEKDIIDFKYGINNICWIGGYYPRLYFYLIPTIVFFTIGVVSLSCVLCHLYRQEQEQRKSLKDSGRTNVDLVAISIKLLVLLGLAEILGLVQIFKTNLTEDELIVNSIFGFLYTIVRSVRGTLVFWLYLGNKKTLDLYKKTMKTSQHSDSDGPYKLTQITRLGGGNSATSSPALSSFGR
>TCONS_00052327
QKMKTSIIISIQVFFLFIDHCSSSPYFFLNHHHAAPENNFTEIYDGSCSSWTVIPPSKLVAGYPKMCSLETPSIIAPEGINEAKSILSLFQISVGKCTLVDGKCREQLEVDVVITFKDNKEKFIQRALMPNWTVTESRDFKIDSTKQIIRTINLPKNQRKITSIKLTINSKNFIGSILQVSLWTNACLQTIASHAVFPYSVTPGYTNGTCVENAVSLLPYLKGDCTSTGYQSFLGICLCGTGYMSSGDQCIACPSNYFKTSFGYGNCTKCGMNSYRLENSTSQNCQCKEGFVRYSSETSEFSKPCHDWNKIDCPKDSFKINSTIDACLKCGANSFRISTDSPQNCQCRPGFIRYKNETKMYEKACHDLKVFGKCANEKIVMAVDEVYHFTSIDINEKLNFSCIYGQTDEAKKLNKTTVLFRKCLFSILSYSTEWQPLDLSTCGRNTKGKTLENIDVNDIDNKTVNEFSKQISNLTSNTSLVNNEQAVQNLTKVLEKIVDIQNTSIEVKENVLKILDNIIPINDSIIPNENKNQLLHFVDKITENIQQPSFNYSGQNLAVSIQTWNRSQATNIKSFEDNDQIKIQFRNSPKNADISINTTASIYLPQSTYENSQNDLQIISTAYKKDTFFSNTIEEEKTGEDWEVASFIMSASIKGQVVEGLTTPVNMTFKVNGTKYDLPKAKCVFWDIDGNYWSTRGCKTLVNSKNEVTCECNHLTNFAILFNVYQVDEDVLNSQEVLNYVSLIGCILSTGCLAATLFAFSCARHKHTRRKTAQLIIINFCIALTLLLIAFMLTTKITITSGVLCHTMSGVLHFLLLATFSWTATQASFLYKKTVRATRNFKGEDRRTFYISFCLAWGLPIVVSGVTSNFTSAQFVEPVTHSCIMKGDIFIYSTIIPIACIILFNLIVFIMVMRKVHGHFKTRASFQQNEDKQMWKRAKATMACMVLLGLTWSFGFMAVGDLRAPLQWLFCITNTLQGVFVFVFYVLLNDEVRKAWNSNWTESSFTSTLVSRATNIRKLVAENGLTLVSFATKSPSPKPKHKATTET*
>TCONS_00050655
MKTFLLGVLLLGVQTLLAGTEDVYNIYEEKESKCLHVVDDGNNFNITFQERTRDEETGKDSCARFKMNKSTKEMVKYISPNNTDYCVYINIITGGNQEILITRKHKPKTAREGKLSWLMNLKIKQEFPLIFTFDDTNPKNRPIINVKAQSFGMFYYQNTSCIKPRSKSNKTHLERYKTIDECILYYRYDELRNDKDNVVYLGKGRPKLVLKTWLTDYLKYDEKDKKTHNYHALPYQYSTEVSVDLKTREIHKIDESTREQLKESKIFIEINFDNLQEAQVSQPSKSMDELNNQKNALENSMSFSSDAQKITEELVKDVSLVLKNMKDKGNKKEDGNQTSKGFEVTKFLRDVGDLVSDKIGNETKEFYAKGFDDLEFGIAHFKGDTFDGYDFPPNNDVNKPNIHLPRNITSGNVDQSLLKIKSILYQPLNAMKNTSKGTLLTNNVISTRVSPKIRDLTKENEKITLRFPIMATGNLTREEMKRRIQCVYWDYNENTWQKDGCRLVLPPVSMDGNSSTNENGVSSVTCECDHLTDFSILLSVVNPDQLGWTDTDKENFHFITTTGCIVSIVFLIFAIIVILTRRKLRKNQRYQIHINLCFSLILGNLVLLLSEKEGKSKSHCMVISIMMFYFFLASFFWMLCEAIFVWRALITIFTENDRLGYYLLFGWGAPMGVVLATGLVSRDKLITDKTCWLSWEDSTIYAFALPILTIIVINTLILAVVLVATSKHARETKRGRIRSLARMVLILLPVFGLTWIFGVLSFNEETKIFRYIFATLNSFQGFLIFVCYIQASREVRKELRKATWDQYSSLFKRSSRSHTISSTSF*
>TCONS_00003105
EDLDLKKPVTVQNAKIMTHINGQTFWRSKILVSDVSSPEEKRKVCGVMHDLSEQGELKAGVEILTPMDCCVDKEKNTPVAIDDTIKRQCRAGSRRTSEKKCHLHPGEGPSWLYLSRCPPNPTKDALKGLKRAPTCEKGEERKENRCIAVEEKASKLKDLVSKGHAIKDEEDVTLTADIVEEIAKNVAFKGKGGQKREVTVKEKVASDTLFAVNDIMKANEKILAKAQLSMNTSTKIVKSLEKISISIAKSLNKSHPSFTFTDSNLAMTISLVNHNHSSTSVVTYKEPIQRETTLGIYGKEIDLVTDKSMNGMVVLPETAVTSNKSIALRSVTYRKGVFFLNQHQLDNITSGGQVIEHAVGSNVLSVSVGEEERRTELEEPVTISFRNDSQSLGTGVIMFWDFEKGDWSGEGCWPINETKPDIISWNCSHLTNFALLINVNQDFNNPFALQLLTYIGGGISIGALLITLFIYLSIRKLRRRLAPRLLICLSLSLLLLLAAFIGLVDKTQWKLGCKIIAGAIQYLTLATFFWMFCEGINLYRNFVILFKKSPHENIVFVKMSVFAWGTPAVFVFLTVFLRLEEVGSKEICLVHGSAFYFGTLLPVGLILIFNWIVLVLAIRGMKTDKILHNNKRQTPTWLEIWRAFICSIILGLAWTFGIFAIGDLRDIFQWLFCVFNAFQGLFIFLLFVVKNQEVQKYILKVFNHSTVSSTGNSLDNATIKNGCCPASPDCKTNTTQYKHLSSCSFGNTNV*
>TCONS_00069658
MSNTHVACYVILLVTLTFYPPCCYGNNPAVAVDNRTILNIAFFTPESFRDIYCLHSAVELAVSYVNNNDSILPNHKIVISRYPLQVDVTRNLAGNLAHRFFQMMGDNKGTIQGMIGPAQSKTFLALQQFNTKYLIPNIGYAALTDQETSFSKDYDVRVNPKINSFLDATLHLFKRAGWKKCGILYTQGDDSNSRTNSKLVETLLIRLKKIHAKAIVVEKFKESEGFQESTFPKLKKNDVRVIVLISRVAGLRRTFCEAYKRNYYGEKIVYIVLGLIDSRWHSNSECPRSELFKVSNGAITFHKVNVRPDGTPTVFGKTGVEVKQGIKEMREKLYGRSTRYSCKDNLDTYGFDAITNMMLGYHHIIQNLYNGSRKYVLERYGDELMMKQAVHSFRYNHFEGITGRVSYTDDNERKGNYFQLATIAPRNEFSTKFDIKAYFNGDTLSFKEPNHGLASIFIGGKIPIDGLREKIVAISLNVSLKYTIWTLTCLLILFSVMFLFINVIHRNRSLIKMSSPNINNIILLGSILCYTTVIMNGIDSSTVLYYQIGHYCNTVIVVFAAGFTLLFGGLFIKTWRVYRIFTAVETLKTVAIKDPQLYLMVFMMLLIDGIICTAWLLVSPYQMTSLEVSRRVISNSTEYVEVYNSCVAIHDTKFEVAMFLYKGLVMLFGLFMAWETRNVNIAALNDSKQIGMSIYGVVVMGILGTICMYALEGHKFVNVRYAIVTLAIVVSTFSTVLFVFLPKVVLLYGTEDRLREKERIRTHSKESSINNSSNPHSSSYQSNLSSSSDRHDNNPSVVDAMEENSSPGQPEMTGNLNVIYEHD*
>TCONS_00067478
MKDSRTCYLTVFLSMIYIGQHQAHNLDPTTVYCDPMETIKYLYKDGDYLIISLVPLSYPSYKTAHLMLAESIVYSVDEANKQIMPEGKSLGYYIYDTVEAYLFETLTKILLRVMLDNGMLYESQLPVHTCRCLPPFDKPIIGIIGSETSHSTDYISSFTSFTNLPIISYWATSIEFNDRELYPRVFRTISDDGQLALILVEAMKKLGISFVSILSTDEQYGRSGRQELFKYLKKAGICIDIDIQIQLPMKLNFPKEMISNAKKREKELGVRQTFIIFAWSDISAAILQEASNQKFHNATWILSSFDNVAIGDSIDAEVLDGAITAVADSGIYSDFYEHFWGHLSSNMPHVLPEWTYKYEKKMGLKTVIEMVSDMTTRYYLAGYVRNAVFAYGTSVTSYMKANESNCTVDAVNNEKCEFDIKEYFENHLKHVSFKGLEDESIGFNEFGALNYPHFRVYDIFRDPQTVIRFKEVARTDRGELIYPNNGTHWIAKDIYDQSELRSTCSSVCGAGEQPFWDIGPNCCWICQKCKPGFAKERQGLEQCHQCQSNYSKADGKECLVFEDALMSDFKEMYIVFLVITVTGICLSVGLILLIMAYRTRRFVRAMDINFSLFQIHVQLVLFLVSVYVVVGETNSLQCHVYYFVLSPIFTMTFSFLLAKSEKLISIFNSKYRFSKRDLFINNSKTYFVILITIAIDVLITSVVYLQHTDQLVQTDYNPKTLRKEVYCVGGDLIYIKSIYCFLILLVASVQAFRSRNLPPRYNESKSLLFIIVASFLSVFSMSFMMRFLMKKKPFEDKLYTALGKSISNICILIFTFYFKFIDYLMQQKFRGGSRRRGGINFDNFLKTYTEDMERRKSRAAFELKSALKEISG*
>TCONS_00042946
MEIFYLVACLIFYFTRSVNGSFLDFAPPYLANDALNGEREYANISGDIKLGALVAIYDAGGQVNRQCKTEGISPFGIQRVEAMKFAVNEINAKGIIPNVTLGIEIRDSCGTETHALDEALHFVTDRVPTCIEDQRVPIFGVVGASMSLLTAAVANLLRLFQIPLVSYAATSTELSNKEKYDFLLRTVPPDNLQSAAMVDFIIDVLGWKSVFIIYSAGSYGEYGFESFMEAVDQRANDTKDSLCIVDKEKVKPGISEKEMLAILDEFNKGFKSVVGIVCYCEIPDVTTLVKVIDKHYPRFRLIGSDTTLSGAKTNKSIIFSLAYDSNSVSDFYKIYRGLTPKKVNVSSNPWFHQFWNESCAKLKAMNPGYNDTDCSSEDVFGFCRDTPIETNDVTCPQDDKIPYTIDAIYAYAYAIRNLLESKPDKNVTRLLSMNLKNRVFFDEYLKKVEFDGRSGSISFGEDVERGAYDIIQFIGEKRSVLGMWKEGSIYVNQSIQETLRREFDESTCQPKCKNNEEQVEKYKTRCCWTCEACADDEYLRNNTCFACDHGQQPNKDGDGCVDTPIEYIKPYWQGIIGVLSTIGIICTLFTFKVFIKNNDTPLVKASGRELTYLLLLGILMLFCNPLFMIPEPSDITCGISRFNFGIFLCLCYGSLLVKTNRIARIFTGKQDLLFLTPNWQLILTAFIMMPQVLITSIGLVKDRTLSYINYDIDPRVGYHMCSKASDTGDIYGTIVYNILLVIMCTYYAFLTRKVPANFNESRYIGFVMYTTIVIWCAFLPVYFWISLEQRLVFLMLDHILNALTLLIGLFGMKMYILLLKPDKNTMANSKTRSVTYVSELDTNGTVYIDGLSNGVAMSHGRYKAISTSTLGGPNTPTTAHHQNNNSEDRKTKEFYIENEIQTEDRGTSTSAEPVQEEKIGNGFHAALHKTFTM*
>TCONS_00057862
MVTYRHNYLKDADVRIRYEVTGEFVCVFYELFCQRNIGVKLNSPAIITSLVLLTIQGVYILLVLYTFVRYRETPIILSSDFKSSIVSLICHALLTILMPLFYLLNPTLTLCHFQPITVGTLLIIIYTITLTKTHKMLIAFQSKVRLSKRMITVSKSVEAFTIIIFLLILAVALFISSIENPIGVIAKMYHEELTRELYCDNMSQMMVVFVFVLLITVFASVQAFRARKLPKQFNETKTATYCLFITVIVVCVRFPVSFGQKTKLHRSLVDFYVVSILNALHLLIMYSLRVYSVFFEHCSALTVKCISSSIGWIPYSIVPIKKSYSKSPDPCQK*
>TCONS_00057603
MRKCLAIILSGLIVLQNLLTVSSQSCNGESIQDLNATYIIGGLFPVHYRVSETNQYIFNILSIVWVEAFLFALREINNIKDLLPGIKLGYDIKDTCNDGMVAENHVLDLMTDRKFFQSSHQAFSNWYAPCECYDEQQSKMIGVVGGASSTISSIAAHTLIAGNIPQISYASTSPLLSNSRTYPNFLRTIPSDLQQVSVVTELLQVMDWTYVSLLATDDDFGRLALNLVQENFKQNNICIALEYLYSSNLSTGDLAEITRGLSKYQNRTKVVIIWATEFWNVEKIITNTSNDGLDDMLWIVLSESWITKFQSNLPRRQHVIMLQLEDFQVESFVDHMNKLSFGSDLGNIWMPQYWTSLGICPENEGERTKYCYDHWIPEGRVLGRKYSENVIASVYAFAYGLHKTLDCNEKNCEQKPFLDYEALKLNILANTFILPSTNLSIEFQPNGDVNANSYQIRMFSFEKNVLLGSWSKTNNIQINQTEFWLHYDNENQSSTNIPATCSTPCKPGFYKRQESQTCCWSCIQCPYDEVSLGIDSLGCQKCGPLEIANKQQDKCVPLPNKEFSLTAQTGLIIGIISLVGFMFTLFTILVYMILWETPGVKSTNRELSLIQLVCILLLFCFPVLNLYTHKSLCIARQVIFGSLHSLILVLVLLKTYRLFKLFQPQFFKKHTRMFLTISAQIFFAFFLLLIETTVLAMWYTVHQPSMILYSSKGEGGYIYHCGDHESYVLYAIIIYVILLSLASGFIAFRARSLPANFNEAQYIWLAMFTYCIIWCAFFPLHLSSNKLYKSTILLSMNLASTFSLIAILFGNKIRMLVCLPHLNNRLHFTGLAANAYIRTFSLRQSESPGKNKKKKMRDKKRVISFSFELENNV*
>TCONS_00027825
MITATQSFFKLIFIIIHTGLSLNQTLRPGNNPMIIVGLYHQCPRDENVTQSNICKNTVDYAFEDKNLKWNDFVKYRMYDNIGDLTMNDFELKQVSFCEYQEAIKIATDVKLNQTYFISNKTQHPPKWNKKEIKQWQRTSRIILLVVHAPLEISKVLQAMFADSDFAVWLIGDGQRIIPGLKGSNLFAKDEAFSINAKNLLHLINNQTSALQDNPYQPKSYNQAKEFVVIYIQSNSSSYELDHDHFKQVLDKKIQKLQLCPKVYHLDISDDKNIQLLFDAAITTNKTHDTLLVIGDPRHNWQFLATYTNYYKKFHKNTSHLKVKQSIFLLDMKDQSTMQDQFFIESHLVQPYTFSKQEFSTETLDGVLYYIKHRNNLTRLTTAERTTAHDCNNVLNNHLLKILQLMQIYNSINLFDSIDYSKFKKGIVKRTKSNNDDIRSLFVISTTYDKKNMNIIKYHFARETFNKPTYSTTESEVCPVQTCKAGKENRFGKLPQELRGIWSNDSYGWSCRQCPLNFFKPSNTKVHVSCSPCHKLKLSTASRDSCYDPYSDIYINFHNQIGLQIAFALCITGFVISFTTLVVFLKFNKTIVVRGSNFPLMLLHILSMTTLFIIVPLPYTIFKTSQLVCLLELITTSILVFWPYTLILVKCQNMLLAFNSKLRLTKGVKRKTLVTQVLFVLVLGSINLVALLLSLKTKPIHINIELNYAKYERIYQCNTMPHFNLQVVLAIVLHGVSMIQAYRGRNLPGPFNEAMPIVYSSFTSIVTYMTYFPLQFLQNNNNIKIVSQVLTITTANLLFVTIFYGSKLHIIIFKPHKNTTEYLRNEMFKLSKKRVNSKLRKSKN*
>TCONS_00057124
MQMFLTSIIIFVTLLVQNTRPCDEDYQILNHQNKYQLFSSTKHGTYMIQSLMSVSEGGPCDRISIGGLIRVLAVKFAIETRKVATNLSIGYRIDDTCLNLPVTMNRGIEIINSHEQTTCLATNQNTCPTNHNVRKSNIFLAVIGGYFSFTTIPLSSLLSAYSIPQLSFGASSPLLSKRSLYKTTFRSIPSDESAVQALIDVVGKFGWTYIYVIGSDDEYGKIGVHLLKKHAAENDVCITGEMYIPFESKDTQRIAKEIALDMQKQENATVVVMFNYALKMGEYILQEASHLNLSRLYLTGEAWNPEVLSSANIPVEQLESVVTVSLEYGQPSQKFLDYVNETINSCYDKDIWLKQYIFQQSGCLVTSNDDFGRLTGKDLNNKTCEIESNDILQRILNDNPSQINNLIDLVDSVSNALDGFTSKNCPLSSIDCGTSIKPSQVSEALKAVDFQTRRGDPFKYDPNGNPVYVSYSIEQIQFDAVSGQHKYEQLGRWESQREKRLDIDKAMIRIPSWSGNEMPTSSCSEKCVAGEKITAKQRCCWKCERCPKGSISTEPNSLQCSPCTKGYHTKDFINCELTPIKHITLEDTIGLTTTIISCIGIVLMFLCLYLLRYLKETAIVKSMDVRFVASSTLLVLTSFCYTFLHLILPTNNICRVRNIFFHALLTLFSMVLLLKNRSVSRFISKFVNNKQSSTFAGALISAFILVLETAFILVWQFMESFPVTKTQANYEYFEECKLEFSLYRMLAFVLPFIITVIASVQSLSESHAKVQFGEYKFLHYTCLAFCIINVAHIITLNLVNNRYQVLVLLITTMSYGYVYMGCIICTKIFHGFSSPKQESKQVMGVCNIGFETNKTSENETGSQSISKRFSKSKELQTL*
>TCONS_00027155
MKLFNALVPLLCMILNLGFTSVVRGEQQQANVSIAVMLPFAHVDNGCTHEAIKMAIDDVNNANNLIVHNVPGSNVSEVYKLKPYYTYTSNSVGEAIEVLHSSFKKANIFATIGPPYKEQVEYCTEYTTANANIHISYSEANEPYERYFVMYQQTPPSITSGFYTAAKLLKTFNWTRTGLIYDYSDKRYRKNFDQLRSIVSNTKVGDSNIEVLVHQGIWSIPADYSVSKELGEMQEKGVRIIIALVSVRGARKIFCEAFHRRMSRPKVIWILLETLPEDWASDKYNSYETTDGLQREISCTEYELLYAADGYISITKKSIRHDDRKTISSMSAKDFIDRLHRNVEPGVRCNENVAYAYDSIWVLALGSRQMARTHNLSTYHHEDYEFSLTMAQRIKMVNFEAITGRLKYENSLTSSSRIGLQAIWINHRGQKSKSFAEYDASNENIVLIPQANNLVFGDSEVPKDRAIYYISFQVFNKAILTVMWLLAFAGIILAILFASALLYLICCRGKTLDTPAIDFIMIAGSVLCYLSVIIYGIDTRFLSRAKIPDVCTTFVWILSIGFTMAYGGLFTKTWRIYKQYMTPDIKVVDTTNRNNNISKVVPEWILCLVIWVFIMGDVIILGVWSKLSPFTEDIFNVTTKVSHFAEVINIQQVIRCTCDKQTHFTIGIYCYKGLQLIFGIFLAWQTRHAKIKVKNDSKEISMAIYNIVAVSVIGVVCVTVLSNTTKHQALFLIIAVCIVISTTTTLLLVFMSKIRKMFVTEERNISSGTINNGNEPPTGKYTLEYMRKPVTFTPEKYTRQMSDNTLTTQVSLSDSPPSLHMTTLQADGNIISVNQTILESPSNPLSPLTINTEKQNLRKLDSGIYIGASSDDEENNSPITPEPASPPSSPLGDKVQTVIEFNIVKD*
>TCONS_00045314
TRSIVQKYCGVNHEGGSKTCSQGLYPSSTEKYFEKVFESLKNVTFNDGTLDLHRAFANVNYNATDFGDFKDISKYVRYDVFYYGNENKNILIGQWKKRRVRNRKRGFSSTTGSSLSNFFLGVQENDERFKSSLNLMNSHIVKNLTNIVCSPPCKPGHYRVPYANFAKRSCCFTCSPCPEHHISINGTCSQCAMTEKQVNNQCVMLPQIWIGVLSDIPSIVFSFLSVLGAISVVFVALIFVRFNDHKLVRASGRDLFYIMLFGIFLTFIIPFTVLTKPSSAACVARGILPGLAFLTCYAPLFLKTNRIYRIFLHGKRTTQPPNLISPQSQIVILCGITAVQILLSSVFFASKTPDPELEVNPERTRILLKCKGDSSPILMLLNLIISVVFMVSCTFLAFKTRHFPKNFNEAKDIGVTLYITCVIWSVFLPAFFLTVPWRLEFVREYLMSGLAIVLGYTTLFGLFGRKLKILFTGDKADDSVTSKEHKNVCNSVVSRFTSIRHRIYSETPSNHTSNNGVKFKMILNDSKSECSSENNNDCESTNCRTDVDTANESVVETTET*
>TCONS_00065084
LTEIGIWSQKVDYSKLNQKMDILKKNDRRIILSLFSVRGARLVFCQAYHKKMYKPKIVWVLFEKLKDGWAKPLADGTKDVNCTEEQLLEAAHGHIFITKQILRRDGVPNISNMTSNQFLKRIRQKVKSNKCSDDIGYAYDSIWVLAKGYEILSKSTWPRFYYYYNYAFGYLFAGTLKRINFEGLTGSFHYERDRSLHKRLGQIAFYKYHKDGNHVYLGTHHTKTGKLDIIPNMVYKIFNSDKIPKDKAIISYTYADIEKPLWITMWVIAFLGIIIALIVLVVILLYSNNTSYKIGSPILNCVMIFGAILCYTSVIIYSLDTRLVNEDKIPKVCFTFLCALTIGFTMTFGALFAKTWGLYKTFVTPPNHNNQQAEIKHVPEWVLLTMVGAFLLIDIVLLISWGFMAPFHASLQVIYTNENFXLGLHGSFPCLFTSYIHQRKLLCRYGQNWTSRTL*
>TCONS_00044181
MEQLEFKYFLDQKLSEMNVCITARLDIPTNNITKDKLKSTIMFSHTSNIFLVLNSQTENAFGELVQLVSALKPNNETLTWISTGSKVQISNNLTTKNDLIIFQKGYLKYLSNESKHLTKSIIFDKKIQDFDLLTDLLSENELDQSLIDVYPQSSKMRDVEKVSTIFSHSLRDAFEIVIKKLPAGGAYKTPFMKQKRLYRIYKRISDAKYPYVNLKPRFVRNLKDKSINLYKNTNKIQNIALKDTRKFCLGPCSAGKEKILLNDQVKCCWQCRQCRLGTIRTLNQTHCVECPKNTMSNFERTVCLPYNRKPRKLSAKETQVLIAGSVACMAVCVFFLLIFYRRRLTPVIKASDVNLLFIQLTTHFILSTLGLSQLLPASKLICYSRLLIFGCMWTTSAAITLVKAQKYLSIFNSKRIRRKTSKDIQQTNFLIFSTISVCVLVKISLIIVLTYFNTNVYQIERDDATITEYYRCHLYPYRQGLFVYIELLLMLCLIQSYRARHLPTNFNETKFITVAVSTTQVFILSYLLSGEKETRLLTAFTLLGIANLSM
>TCONS_00022869
EKLYKKMSLNMVPCFTTLATILAYAIATETSSSPITATATTTAPSFTVPPAPFPPYDSKNKTKLHIGALVPFLLTRDKLMFHAAMHTAVRLINNDTNMLKNYELVLDYRDSTTLIGFSYLMFYDLVEKGPIKQMLIGPAFARATRAVAELTTRFKLPQVTYATLQKFGAREVPDPEIQQIGVPRVERHFPFLVKATPSLSSFNEAIVKIFQNFKWKRVAILYEYSAQQFFSTAYDLSLRLKSAGIEAAVIQGFSGTILTVDAQLDAILEKDVRIIFGIFSSKGARRIFCQAYKRGIYGLKYQWLTVSTLKSTWWKPVTYNEPQNCTVKQYLTASDGYMSIANTNVRRDGVRSIGGQTAEEIWDLMKRQKAHDYFRYMKEAGLSNEPPPIDNEIKEESAFAFDAVYLAAITLDKIIKTKGKGALMTEYFNESQALYMTDVMLNSSFEGLTGRLHYGGKSGEERQGIVRIQQFRSNYTQVTHNISISRAELHDIGHFDIESKVIDIYDKTGMTLFKGGRVIKDRKTINRIPETYSLTTIGILWGLAAAGLVLCICVLFINVKYRNIRMIKMSSPNINNGIIAGSIICYASVVVYGLDSRFLTPRGIGIACNAVTIALSIGFTLSFGCLFTKTWRIYKIFTAAKTMEKVSIKDTHLYFIITLLVSIDIFVFLLWVFLSPFNVEESELEQIVYQNADVIDSFFYHKCTCEYQLHFTVTMYCYKGFLLIFGLXINFISRSQCIAIKASYSYSDCSWHGKQGMSKSLFSMIQNI*
>TCONS_00069129
MGILILTVLVNVSIVIITISFHAVSIKTVTDRTNYTLQHRCEKLLDHYFVQICYLLILLIVCGVQSFRGRGLPGRFNEAQYTFFAMFTTVLLGSIGIPLRLSTRDQTKIDFLVAMLTLVINIVLLLFLYGYKIKLILFYPEENTTEAFQRDRLASVMNAPEVRRLSRTSTLEWRVNSSLTNHSYSSDSLKTLTGPNQSTDSLQGLKQERSCTWSVLTNIKNQSGPVTSGKVMPFNEAEEFVSENFHDSNSLTKLSAQFCDQKTSGDEMSGKDNTEFENNQ
>TCONS_00066606
TTFMLSMGFTLTFGSLFSKTWRIYRIFTRAEAARYVVIKDIHLFTVVFLMLVVDAVLCFTWMGVSPFTLTSQLLSSLRDVKADTIENDIIHRCQCEYQSHFIFATFAYKGILMVFGLFVAYETKRIKVAAINDSKHIGLAVYNVCLFSALGSIVVFCLYDTDRFQEGYIFFGACILEITTVTLCLVFVPKVLMLLTNFEDPNFKKGRPVFNPTAQPSADDTNTNSQWSTTNSQCAMTTSTKSLNF*
>TCONS_00050608
NDTGILPPKELMDSFLVQESLVIILGYNQRAYDLLKEIEYSGIVAPKSFNHRTWINYPGDPLNKLVQQSFGKYPQLPGLFTIDHHRLLLTSLNPGVPYSDEYDIKLDIIGILTEFYYAIQKNRIGISHECYVHYLWQNFLNANRGLFEGYTSTMVTMNQVRTRMYEWPLDNTSWKQTDLKCPGKKSCAKGYENRFGIYTNMNFSQFKGWFCSTCRKGYFKDTIGNSSCRKCPLPMISNNDRISCQDPYQNKDLSLEEKRVVIVLSGCCAGIFLSSIVIVVFITHWKTPIVKSSDPTLFSLEMFKIVTLFALIPSLFLSEASYWKCVVRPIVIGLLQSLHLGLMVTKTYKVHQIFASNYRLNRTDFAKVSASQVFVILIFLLINSLLLLTLFKTQTVTVETILHKDLLIRKTYCSSDAFIVQQLPFHFLLLVLCGYQAYRCRNLPSVYNESVKFLYNVFITCVLFSMMVMLYYTQKDPVDRQVAIMMVLGIINSVSLMIHFSPKCFIILFRSHTNTKQAFRQNLRHSFEKSMCMEPIQHRFGHHTR*
>TCONS_00013326
LLTICTIVLFLSKRDTPIVKLANRTMTSIQLTCHLALFIIPSFLFMSKVTPTLCIARQIFLGLAFSITLSINISKSQKLFMIVTSKIRMSNTEILMTKASEWLIILLALIINALLHLLSFINVEVTVKRTYFDQTLTKETYCSNDTMTYIQLFIAAFLSLCNGAQGFRARKLPSRFKETSHVIYSSFISTVIFVAATAVYFSQQSMFDRSLIVLLVTTVYNTTHFILLYGYKLFVIMFRPHLNTKDAMNKKRLQKIG*
>TCONS_00014030
MRQKVITTALTDFWKKTYYIENVSPQKLLSQWSFNPSKALESRPYCDEKIPNCTAGYELVHSYYKEQDWSQSYGWHCVQCKPNFYKPVANNNQKCKQCSYPYTVNKNHTECYNPFNDVTLQITNQTMMFIIAPAGFFTLMTLFAMVLFLIKRESPIVKLANRKMTMIQLTTHFLLFTLPIFLHTHALSQPICIGRQLFLGIAFSITLSINISKSQKLYMIVTSKVRMSKSEVLMTNASEWIIILVALVINILFQVLYFMQNGFKGVTVVSKYFDLSVTKELYCSNQNMIYVQLLMATILSLCNGVQGFRARNLPSRFQEANHVIYSSFISGIVFIAATPVFFTQQSMVDRSFLMLLITTIFNATHFVLLYGYKMFVMVFRPHLNTKKAINK
>TCONS_00044847
NIDRKKYYFLVPFTRNFTNSSSHYKNVHNFERFQNVPGGLVMDKFVTNTLQFKENFVDSNSAFIYLVRYMPKEYLFLIKMVIPNYDSSVGITWEVWNDVPMVKREKLANIFLSSDKIMNDLLATWKRLHNFKENTADDYMTRNEFNPSVAIQRSNPYCNLTRPKTCQKGYELRHGLYHEAKWQNSYGWHCGACAEKQYKEDEGMSKCKTCNYPFTTNEAKTKCFDPYNRDYMKLHDPVMIVITILSAMTGLLIMFTSIVFIKLRDTPIVKAANRSMTVVQLFGHLLLATVTPILFLEEPTPWKCFLKPIVTGLCFTSTVSVNLAKTQKLHVIFNSKMVHSKKKQKAIAILEWLIVGMTILIDLAILASTFQNGRPVPETHRNFATQTREISCTNNNHIIIQIVYILVLVLANGIQAVRARNLPSHFKETTHVIYSSFTSVLLLGALSAIYFTQKSAKTRDVIMWASILTMNFLHFSLIYAYKLYVVLLKPNKNTKKAFQEKRKKNFDEKMHRVKDIPALTRIKIPTRK*
>TCONS_00042952
LHIIEPTLMFCSVRNGYFFILLMIYTSFVLTKTQAMCSNIQYYCDKFFRGNMTATQGFVLFLFVLLELASIVAWIYLDDKQIREFRTPGIHLIEKQCEVEFTAARLVSTFIPCIILIIATFCAFRERNADHSFYEPKFLSFSCIALCIIIVAFLPTFRYVDGVYKAVVLAFTMNVFGFTFIACLILPKVYVGIIRKKRGIQEYPMKPGVTKKEKKEKREKKKAEKAERKRQKKEAAEKKEKPEISTTMTSSFKTKSTAIEEGVSEMDTKRDPEAALDEVEIKEKTAEEIQEEEAGYNNETYDDDEVEIQTGSPPPSYESSINRKDDDLPNTKC*
>TCONS_00085292
MCIIGFMMCCFAMVVMVTKRYTPVVRGSNFPIMILHATSMLLLFLVIPLPYIGLKMSKPTCLLELLVTSLLVFSPYTLILSKCQNLLLAFNSKLRLSRETKRKALVSQIFLVLVLITINVGALLISIYNQPIEVELEHDYKEYKKNYRCKTNKQMNVQIVFLILLHLISTIQAYRGRNLPGPFNEAMPIVYSSFTSIVTYMTYFPLQFLQKDKDIKIVA
>TCONS_00036230
MNRGIEIVNSHEQTTCLVTNQNTCSVSQQKTHAEQFVAVFGTFFSFSTIPLSSLLGAFHIPLLSYRASSPLLSKRTDHGTFYRSVASDESIIEALVDVIDQFGWTYIYAIGADDEYGKIGLQLLQKHTEKMDICLTGEVYIPIDSKDTQRIAKEIALDMQKQENATVVVMFNYALKSGEYILHEAEKLGLDRLYLTGEAWNPEVLSATNITKTQMESILTVSVENGNPNQEFLDYVNKTINSCYGKDIWLKQYIFQQSGCLVTSNDAFGRLTGKDANNETCEIESNEILKLILNENPSQINNLIDLVDSVSHALDDVTSKYCPSSATNCGANINPIQVNEALKTVDFTTRQNKPYKYNTKGSPVYVSYSIEQVQYNNNTGQFKYRPVGRWESQREKRLNIDKAKIRIPSWSGNEMPTSSCSEKCVAGEKITAKQRCCWKCERCPKGSMSTKPNSLQCSPCAEGYHTKDFINCELTPIKHITLKDTIGLTTTIISCIGIVLMFLCLYLLRYLKETTIVKSTKPRFIILSTLLVIASFSYTFLHLVIPSRGVCRIRYISFHALLTLFSLVLLLKNRSVSRFISKFV
>TCONS_00017324
FEVIGVFPFNEINKRSEVDLQNGVMLAEAMRFTIQQVNKLDILHGYKFNLTSMFNCQTEFCVREKIRDTFLTKTQFLIGPYSSETSYYGSILTDTFQLPSISYSATYSDFGRYGLMQRYMYRTVPSDDYRILAALQFIRQSNWTYVGVISSHGYDGERDAILFIRKLSKYGACLSSQRKIPNYEDTEKHYENIIEEMLSETRLSVLVLFTTNKDTRNIFRVLKAKKLESRFTILCMYGCTNYLDVVNGNQDIANGTLSMYIHNTEVEEFKSWFLRLKPENHPFGDLYFNTFWENVFHCHVNESENVKLYDKKCTMNEQLDVGQGYYPSTPIHTVLDAVYGMALATKNFIENTCNEFEYRKLELNKNVSIGTAKRICYIGAQRIHKNSKHVRDELLKLVYKDGTLRISDPGNPNDGSRKSTIQYDISRYSYDQTTGQSNIEPVWTWKVQRDENTTSAEVEKKFLAKSEWFMRRHSAQNFGVCSMPCGIGQYMEHDQNYVRAKCCWTCRKCPTDHIVVNNTCIECKNTEFPDEQHTRCLSLPIKAITWGSNVISIIFVLFSVVGLFLTICVALIFSKNNDNRIVRASGRDLCYTIMFGICMIFVCPFLFLTETNKASCIIRGALPGFAFLTCYAPLFLKTNRIYRIFFSARVSVSRPSLVSSQSQFAALFGVLAVQIILSIVWFTSQIPIPESQVSKSGNYVTIHCSSDSNPVLMILNLSLSVLFMICCTVLAFKTRRFPKNYNEAKYIGLTLYITCVVWSLFLPIFFLTRSVDYDFLREYLMCIVCILIGFVTLFGMFGPKIIMIYHAPPQGSSQGSLPTWYITNSRDETEHDRENTAFTTITPERS*
>TCONS_00070182
MWQYFYQMXKRNRWYAPYLNDIGCGNTSIKCAPRIITMDDKVPYVMDAVYALAHSLDVIYRQRCPAQIGLCDAMRLDDLRPSVMQKLYNLTYYGAFGRSTLNENGSANTGYELLRHQSLSKRYQVMAVWNGSLMMDNGPLKTIPYKPSSCFSKCSANEIQVWKAGFPKCCFDCIKCKNNQYRLDERTCASCEFDNQRPNATGNGCIEIPIRHLPSSWVIVVAVLSAVGILITVAIILIFYYHKETEVVRMSAPELSFPLLIGVILLYSLVFMIIADQSPILCGARRFGVGFVYCICFSAILTKANRLARVFNEKIESKRPPRFLSAISQLVIMSILVLIEATFATIALVYRPPELRLVHDTDNISGAYFCYHPKLDIIIAMGYDLSLLLICAYYAFRTRKIPAAFNEAKHLGVITYLHFLIFICFAPVYLVEVTEDVKTLVLSTCIFLCATSIVVVLFGPKIYIIILRPARNARSISVMSYTTSHSHSIEYDSYQRKATICSSVSRY*
>TCONS_00018042
MFHAAMHTAVRLINNDTNMLRDYELVLDYRDSTTLIGFSYLMFYDLVEKGPIKQMLIGPAFARATRAVAELTTRFKLPQVTYATLQKFGAREVPDPEIQQIGVPRVERHFPFLVKATPSLSSFNEAIVKIFQNFKWKRVAILYEYSAQQFFSTAYDLSLRLKSAGIEAAVIQGFSGTILTVDAQLDAILEKDVRIIFGIFSSKGARRIFCQAYKRGIYGLKYQWLTVSTLKSTWWKPVTYNEPQNCTVKQYLTASDGYMSIANTNVRRDGVRSIGGQTAEEIWDLMKRQKAHDYFRYMKEAGFSNEPPPIDNEIKEESAFAFDAVYLAAITLDKIIKTKGKGALMTEYFNESQALYMTDVMLNSSFEGLTGRLHYGGKSGEERQGIVRIQQFRSNYTQVTHNISISRAELHDIGHFDIESKVIDIYDKTGMTLFKGGRVIKDRKTINRIPETYSLTTIGILWGLAAAGLVLCICVLFINVKYRNIRMIKMSSPNINNGIIAGSIICYASVVVYGLDSRFLTPRGIGIACNAVTIALSIGFTLSFGCLFTKTWRIYKIFTAAKTMEKVSIKDTHLYFIITLLVSIDIFVFLLWVFLSPFNVEESELEQIVYQNADIIDSFFYHKCTCEYQLHFTVTMYCYKGFLLIFGLFLAWETRNVKVAVLNDSKYIGMAVYNVCVVSAVGVICASALYNTQHYTTGYLVVTISIFLCTTGTLLLIFVPKIYLLFGKSFDVTYGNVSVRAFSSSFAGKNMRKGTVSHQPSTSIAENPLELSMYEKQRESDLYAHNRFVKANNAKLQHNNSNTSNMVGVWAQPRMNSC*
>TCONS_00071580
AMSSTIPGIPWYRLTVIFLLVVSVYSFKYVKSDSKFYHTKNGEVEYERDGKIYRIGRIDFNSVKIKGRPTATDDFKIPPNKMKNGKRHRRSASSTAESVKEKEQKRRSEYINKDGLEECLPMEYEDQPTNKAFVMNHDDKILWLGVVIPIMETDFKINPRRGMTNFQSLRYAVELANAGMKSLLMMGGWTIRLRRLYPSVNLGDPSLIRYGFKCRTSNVTAFYGPFYQDNYDVLAAMTHIYPITFMSQSSSKENDDRLRYQFGKSKNQIHKYTLQTNPSTLFRNQVILDIILKFGWNFVAVFHSSFYIGESTSDVIFLLDKSGICIPSTRLKGGIEGNTDENIKARIIELRENHPTLRVLLLLTDVADTRSVLKAIKELDLQNHFTLLFADRGVNDIEVVRGYEDIAVGAITIEPVNFHEKHLEQLADFEQWMLKANPTNTRNLYFHWYWEQTFECELNSHILDRMLTPDQRGTYQKKCTGDEQFQIGKGVYPDRNLFRGAMDTVEAIVFTLYRMELISTQSCEWVTSNKDLINIWSKDGCDKCPWNTTLCFNRFFEGVFPSINMLNYQRLLPDIGWSLKYNHPRDIPNASYEISNFIFTNGRYQSVPIGNWTIKVPAHETKVYFPTDVLKMNKPHMVIDTDRIFWRNGSAPEGKCALDCAPGYTRLYYLSKREVRKCCWKCEKCDTHDIVVENKCHRCDRFQTPNIIKNVCEPLPIYHITLFSNSFATVLGIASMLGIIIVIAFGFILIYNNNKHVIKAAGRELSYCMLSGIFFLFISTILFLVYPSKSICIARFALPPMAQVVVYSSFLLKNIRLYRIFERYDRKVTQPYLISPKSQVIILLIIMSFQIGFAFIWTYDGLPDVTRVLTSNEKQVMLMCTKTHKVRFVLNYFPAIFIIAACCIYCYKIRGLPKTYNETKFYIFTAFCSFTLLLTFMVTFQLIEESDNYYHDMANAIYNVLIAYLIILTLFVPRLMYLRHGDVPPFTANSFLRDRSVSGGSRDRAYSFQRNRTPSNNDYANENVNMVNHRD*
>TCONS_00003451
MLLFCLPLLYFFPLSPLFCLFRTLIFGFXISIIQLLSLMLLFCLPLLYFFPLSPLFCLFRTLIFGFLFTTVVAIILVKTYRLIRVFSNRFTKVSHFLHTNYQILFIYVLVVFELIAVLLWNWNFQPAVETDIYKNKLIYYLKCDYYQTVIFWIVMLYIFILVIVSGYYAFRARKLPENYNEAQYISLTMFTVIVVWVAYVPLFFSLDPYSNSIAFLFQNFICTLAVTFIMYAYKVYIILFNPKLNSPEHARQQHKDHFLDSLHRDQWKRGQTPPEQEPFRPRLASLPSLPVAVHQPSVFDDPDGAEPGSRRGTLHKGERQRLIDRLQPRRASFSSMSQLEKINHHKSYETFNPGLDVLRREIRKSQSTSFLLDASLSVEMQQQPPRSATSHNVLSHFSGLKKVFSNVSIHKLLDHHTHHHHHHEKVTEKTSLLSSSGELNTKL*
>TCONS_00020943
DTLLPLATDEKKHFKMNCQNKNGVYKGSLDQIFILTYLSFDLTRLASSIILPLDSFILISXDLTRFASSIILPLDSFILISITDKPMYPAYLKENPFSIYSYEASFGVDIHNEFIGIKNRLNVTYLAFLNLGQGESNRVSTRERCATNPTSSAMCFYIDSNPGDCYKELNVNVNREADVSTAMDLVKKNNFSFLVIAGDSRSDLIFRSHAQIDKEYISKTFAISFLTKVKNIDHLELNQALSYKKGNVLFNVPGSLATNYFLYYAFNFYHQLLFEYDPSVNFKTITNQLLNNDNFQDLLRKNFGCQVFKFVDGNFKCGDKVTIKQWLKIPRFIIENALEQVLPQKDTVLLLISLWKEAYYIENISGERLFTLKTFNPAKALQSRPQCNTKKPSCKAGAELVHSFYQDNEWTQGYGWNCRPCQGFFYKTNPGNEDKCQKCSHPLIVNSGRTICYDPYTEFTLDPTKSWILFSVIIPSGVLTILTLLTMVAFLNKRETPIVKLANRKMTMLQLLNHLLLFVLPSYLFLITTPGSCLGRQIFLGLSFSITLSINISKSQKLFMIVGCKVRMSRSQILMTKASEWIIILFVLTVNGLLHLISLINKPVTIETRYFDSSLTKEYNCSNQLMIYVQLLMATILSVSNGIQGFRARKLPSRYQETNHVIYSSFISAIVFVASTAIYFTQESKVYRNYIVLLVTLIFNTIHFVLLYGYKLFVMLFQPQLNTKEFDRRRLKKIGLA*
>TCONS_00043158
MMIIYCFFILIIYRINEVQSTLLGDGTLVIGLFSIVDQTPANGGAGNLTTDEQGELMRYSKEWFEDNDYIFESHNVGESTLNLSQIVVDLMTNKKYFNEQPIEESADSKVAAFVVHLTAKLLNRLQMFLQGLQIPIFSLSSEIDFKHADYNVYYHFLYWMRGYDDLLNMAPNAYGEVIFFKEKQPKNHREFHKDFKYLLKRLRRLEISYRLYRYMLDVNAATTNIDLDKVVQLEANITRILNSSRCICNRRLILISNKEDLRVIYLALEKHNHAFDARVGFRWFYPNYKNQFNEKNERDSIFLRHYIHSIFTEIHKEYLDDFQLNGKLERLNILNDTFFRRNTKTRTFSPKCNCTCTGDSTSYLHNCPPGEVNTYKNLTNTHNSSEETYGYICSKCPNKDLYKPNSGNQSCKICPSDSKVNAERTKCIKIERKTIIKYVKFSNKSTISLLFFASLGIILCIAFAAIFIKYRETPIVTTSRFRTTLIHFAVFFVIFCVIPIAYIGKPNPFCCILRPIIIAILYNLNISILLSKSNKMLSAVSSKVKITKAEMRRERIGEIFFVIMNLVIGALIISIVNVSIPLEISKTSSQVGDITKIYLHCKTEIHLYASIGFTMVLKFLCFVQAFRCRHLPNILNEAWIIVYGSFIAMFLCAILLVVRFSKTTNNLEKEQITMNWILILNLVLFLVLYGWRTYWIVFQPHKNTREHFRAEMLRLMKEKAEKIGRKNAKAFYKK*
>TCONS_00065617
TDSVPQISYASTSPSLSEKARYPNFLRTVPSDLTQTLAISDLMVYFKWSYVSVLASDDEYGRLAIVKLRENLRQKGICFAVDRLFDPNLPGDDLQKITDSLKKVHPESKVVILWADLNDAFRIIRSAHAQGMNDTLWVIGTETWGAERKLKNEIDGARVIKLAISDIPVKQMEDHLNAITYRSKLNNTWIPQIWQQLGICPEFGPQINCYPAVPSGRYLPRFRHENVIASVYALGYGLHQYLNCNDTKCNMTLKTPFDYDRFLRILKEPGNRFKVPNSTMYIEFNQDGDVTVNAYNFLYISGRENDLLQLGHWYGNNSIEIDDELWERSNSVDPPKATCAFPCQPGTYKVAGSSACCWQCLQCYGDGITSTIDAPECQKCKKIEVPSPNRDRCIPLTDMRLSFDSSTGQTVIAISLVGFVAATFVLCIFIWYWNSPVVKSSSREISVIQLLCMILLFCYPVLFMFQASTFTCILRNVVFCSLHTFILSFILLKTYRLLRVFQPKRFSKISKFLHNKYQLLTSFIFVIFVLLVLTGWYYGHMPDVILHISKEEMGFIYHCGSHENIVLYCIVGFIIFLSLASGFMAFRARRLPSNFKEAQYIWLAMFISCLAWITMFPLYITQTQSVKPLVLIGVNGASTVCMLLVLYGYKIHIILFQPHLNSTEHFSKLAINATVTTFMKDADPSNNRAGSIPQNQQRQSSVISFDFDGMFDEYKNGKVRSRSAALKQSFKHFPRSFRASKHQNAGKVNSPTKHHLTEKERKRQRLKAKNKTLQFPKRKREEELSKTMPPKSASFDDGQTLSSKYPYKAEFFIDLDDNKPLGSRTGSDASLIKKMNNANVDRASSSPNQSENTIDTTNQLYDSMRIKNSVRRNKIEKQQSVDSPLSDDYQSEERNDLMNQSERKKMDQLDRSMEKSSQSNANVNGITNGFLRGMSLEDYDTFV*
>TCONS_00046148
MSRQLIILFFTILTTTECISNKTAIHVGALIPQLQFRDRFCFGSSIKLAVEKINNSSFILPDHHIILHLKETHGRVGFALESLYQLLYTKPTKVAILGPGFSAPSKAVAELCTVFGTLQVSYSAIDPSLMSQLQYPFFFRSTPSIQSFNKVKISFFKHFGWKRVAVLYDYTDNLFFQTTDHLSKMLIANNFTNLMISGFDDDVHTRMDKLQQHNVRIIVGEFSKKGARKVFCEAYKRKMYGSKYVWMIMQGLSDTWFEDANDIDCNSTQLLIASEGYFRATRSNLRQDNVKTLFGKTGEEIWEEIKAKKISDYYPSKTTLSSADVHPGATFAFDATVALAEALHKAEIGGIVDFETYDYKNYETTFAIGQLLLGTTLEGVTGSMKYDMATRERLGEVEIQQFRKGKYCTVARHYTASDVLVFDPINSKKMFPDDVIPRDHPVIVREAILYSLSLVSGLWAISWLGFLLALVFLFVNIKYSNIKVIKMSSPKINNIICFGCMLCYVAVVLYGLDSRMIDVHYIPLTCNSIAIMLSIGFTLAFGGLFSKTFRVYRVFTASKNLTRVSIKDSKLFGLIVVLILIDILVFVTWMIVSPFQLSLQDLDEIEDKSRDVVTIYYIHKCKCQYQMYFFASMYGYKGLLVIFGLFLAWETRNVHLAVLNDSKYIGMAVYNVCVLGTLGIVIETAIDDKKNHVLGYVVVALCVFLATTTTLLLIFVPKVKMLFCEDPEEAVRKPTFKFASNVVTSLSTLGTTPLSVSSFSVVSTSSVQSKNITPRDGNKENTSSGMGRMAGYVTSGERKISENESSEMRRASENASNGMRKVSENVSSGASLCTQVSAIVNANVYVGPVTD*
>TCONS_00020730
QFKKFRIKITDQDKTIHKKMEVSKMTNIFIILSLMIVLTTAEPEQWFIPVLLPKDNICVQKAIQLAFKDIGNGTIYGKDGKRNYTLNPEFHSLGRDIGKVVEVTNQIHSFSVTKQHLSPIPNIKRVTIGPPYPDQTALYGEFAQLLPTIQVAYNEIPEPHEESISLRVQTPPSIAGLIRTSRKFLEAMNWNKVVLVYDFSNSRYRHAVNTLEEHITQVHQNKSIKVVYKARIRSEATDIRVKSLLTLPHLDARIVFLMVSVPGARRVFCQAFHLELYKSSFTWILFEKLPNGWASEEYDPIDEETGERKREIDCTEEEILSVTRDYIYIVRGGLRRDDTVTANGKPASEFPQHFKNYVQDPILTCGDEIYYAYDSVWLSKILLQNAISYTVQDFQGRTFTFEDGFLYARGFIFIKKFTTDGFDELKMEGLTGLLSFKYETLFNRRVRKGLQSLFHHTHGQAPTWIGNFDNINQSLNLVPNAIEILFGNEGIPSDKARYFYIEYKFPEGYVIAIWTLAILGILLIICLAFMVSVCHPKNADQVHQTGLHWTDLIILFGCIICFISLIVYGLDTRFLTRDQYKNGCYGFLSTLSFGFSLTFGALFAKIWWKYKSFNAPSVQNGKREFSEWFMFILISFFVLVDVIVISSWAKASPFTYIVSNPTNRSLTFGTAIEEIVKCDGQYQAQFTIGLFCYKGVLLVFGVFLAWQTANRLHKKSSRSKSDSMAIFNTALVSIVGVVCVSLLEDTAHRHALYVILAICVILCTGSIAAVVFAPKISHILYPFGSDSSSQGSTDQENNKTSFTKFTLELRRRVTGKNGATKFPSVSSVATSQISISTATSSIDSRKNMIPGEYSTSADKDRQGSFLTETSSQPCSLVSYNPTFSSPHGSETILEVPGGEEDIIATHPTPKEGSSICSDDIKLQNEDMPQMSYRNQGFMDDGEQDNESLPQISYQNKGFTDDEEQVNGDVGVNEEMA*
>TCONS_00058397
SIGSEVMLFGKILLYLVAVDTLSSVDGLTSRIPMKKLLNSGHNIVNTERFYLVAFVPIRMKRFNRSGFVWREVLKYAYYEMLETFEKEGLYLHLDLLILDSENRLDITTSHIMDVLSKQMRDFHSPCCSAGAFNDHIIGFIGPASSSTSNHVLNLLAFDHYPVISYSATSVRFHDKKEYPNFMRTLPSDDVQVKLILDILLRYNWTYVAVIAQDDEYGRTGMDELKRLFSKHRICTAVERTIAIHNKTLMVKETKEVLKLIQNDLLANVVILWMDGVKLPTFFETAEKIKFYNKTFILSESANETPSILNYDSNIIRGLLSIVPKSGQYNAFEDYFRRMTYRKDAKDDCLLKSFFEESVGIDPTSDASINDYWGDLPMTKNGFVYDSLHAYGQAVKTFVNKHNGTLCNHTNTNVCLRSITSNRSDFIQNYLKEVSFINLQNEKVSFDSKGNVNCTQFWISTIQPSTKHDGSLFWKRIGNWSNDKGLEMNFENFTWNNGLTIPPSSKCGAMCRPGYEHSNGSTECCWTCIPCQGNTIKQNVGHGLCMTCQPGSYTNKQHTKCVIYLEKRFDFKSSMGIILLSFSTTNLIVIISFTIVFIVYRKTPVVLSSQLSISLAQFFFLALLNLIVPLSINKLMGIKCLVYGTLIPIIGTLAILPTVLKTQRLNRIFMAKQRIHHHHYFHTKDLRLSVCLLLAQVFVTAFYSIFNSYDQPVTKVDPETQTFTINCNFNWFIYIQFGFVFTIVLFCGISAFRARVLPHNYNETRMIAYSMFITCVILVFTVPLFVSIGLESQTLILLCALLLVDCNITLCMYSPKVWVIIFRPNLNTTKYFTISRMKHVEESVARECRKSHLPVSQTSSTENSPSRHSCRSSMLVGTNEPLLK*
>TCONS_00020146
RNSYFDSQQELGLMQNILNALDIITQTLVQVVNQTANLKTSENTPKPSENTPIVVTRRLVIERFQAFQNNTNHLVRFNSSTNQNGIIAFPNSNTSDNLNLLTSGNYTIKCAQKECGFDYKSSYGNLSTNTPRQTKTYKYFCIKCENNDVSPSCRRQYEHIQYYSTSAYVIYTIVTLGVLSGVTICVIFYRFRKTPYVKASHQDMSLVQLFAHLLLFLAPLMFFGTPSEALCTARPIAFGILFTFIMAMTLTKTQKLNFIFQARIRVSKRQIQISQKMEVSLILLMMFVQMCIAGLSYLMSSSRVLVVAHQGTKESNYTIKCNTDEEFFIQLLFGFLLSLMCMIQAFKARNLPENFNETKLIFITMFLCDVAVCVWFAIRFTSSESSTRVLADVLLLLSMNFILLIIMYGHKCWIIIFHPELNTTSAFKENIKRHNLREMVPSHVTMNHRDSTFSSITSISTPPDLRSTIVRHSMDNLSYTHN*
>TCONS_00055341
MEYLQLYNGSHNKFLLSLDQVKYTETFLETRVKSKCRKCLYCQDLCPDDTAVLNIEPGYYDKKFGLTCQKCPLTNRITEYGQCSLCEDGLKLNKNRTVCYDPVHQFEIHPSCYVISILGIGISLFILIIYWIYRETPVVKSSNFELSIIQLIFCILLHSSFFVFVVHKPTQMICTVRPVVFSTLLVAVVSIVVCKAEKILIIFYTRRRMTPKDIKDITMRQLVIFSFLISINFILVPAVFTLPASVESSPLENQDGYVQEFCSSDYEFYIQTIYAIVILLLSIVQGYRGRKLPANYNEGNSICLASATTLSALAFCIWILRSNQKSLDVYNRITMTWVSLSTALIFIVLCLHGVKVFVILFQGHKNTKTYQLHAML
>TCONS_00009404
ESTNILKRQYTLPLLEYTFEEVSVNTNDKAHQYWKNASFAELKCPSTNCLPGFQPKYGLVNSPNTLLDEEHRTRCELCPENTIKLGTGDGSCTPCTGVLSIDNGKRTACVDPYTNKPLLFDDEQRVILCTTSGLGCVLAIFMLILFVMKRNTPIVRSSDKFLSFLHLGSIFSIFFFTGCLYIIPHLDIELCIGRILILSILYTLHVSCLYTKSQKLVKAFASKIKLKATEIKRTIILQIFTVFVLLILTNGSLAINSLRISPNMVSYTDDLSMVRFNHCNTLIHQYIQILLLTVFQLTCSVQAYRCRKLPDIMNEAMSLFYTILITSVSFSVSFPISYFRRLHSDKEFLGAIIITINCYVTLFLMYSRKCYVMLLRPRQNTREYFNAKRMKHVGAGNEYRRKPQAENYPPNGGTDVKDAKPEIKPGAPPKIKESAIIVAVDVQFSPISVPSQAHGRLGGVCEN*
>TCONS_00006370
VNGKIQHGNGTFLINGIFPITNENEELNPQLGIMYSEAMKWAIQEVNKNRSYLHGYQFDVNKIYDSIKEEQVQKNVLDTFMEKIPFLVGPYSSDTSYTSSILTKTFQDINGISYSATFSDFDMMNSDEERMLRTVPSDRFRVDAVLALIKDLRWNFVSVVSSYGYNGEREALHLTSKISSVGACLAAQIDLAKSPTNEDYQKTIDNLRLDSRLKVVVLFTSGKDTRNFMAMLKKLNLANRFNLICAYGCTNYINVIEGNELVAEGALSLDVKLPDTSKFTEYFLNKKPTANSLEPFNIYWERLFDCSLNQTNMRKYLKMCTMKESLKLGSGYYINTPVHTVINAVFHFARVVHSFSLVYCHVDRNWVNKTMPCPLDPSTAKSYSMFFHRVLKKSAHKDGTLYTGTIEPFTMGVGNEVDDGKVQYEVHKYSFKNRENTNTKIWQWVADRQSKKPGVGKFLEAWYSASPNMTIVEHRGTCSKECPLGSIRDYDRNSLKSKCCWSCQACPKNHRVMNNTCQPCKQAEVVGPRYGTCLLMQERMISWREPIVLCFIVLSILGICLTVFVALVFCRYNDNRIVRAAGRDLSYMILLGICFTFSCCFVFIWETTQSTCILRGGLPGFSFLTCYAPLFLKTIRIYRIFVGAQVSVSRPALVSTQSQFIALFVILSTQLLISVVWFVSKIPTPEIIVTGEYVTSHCSGDASPILLFLNLSLSVIFMVSCTVLAFKTRHFPKNFNEAKFIGITLYITCVGWAVFLPVYFLAPHLHRDFMKELLMCAVCTFIGYVTLFGLFGHKMKLLLFGPLPPARQGSIPTWYIPREHSKSLSSTYSCECKMYSPKSCCEELNGFSSL*
>TCONS_00069596
MLITKVLILITIFNCLFGRVTRVTNSIESLGNYNVVLLVSFNSTHVPLEIKRMHLKLRYFIGRQMVFATQTCVTIGFASYNIEDQYERLLSILVHIHLGQRFNTPVTRPTNTKYESNPKCSPFCSLPNIISVISYLPSRFTTLTKNTLSMEMIGYFPYTTDKFDMSSGLRRHSNDESILDMDSDKVLRDILQLQVSKILLLRLPSNNPLLTLYHRKMYWDILKSYPRFCLFQYDLLDLVVDKMLDLIHFMDDNDISMVLGWSDIDSWSIFVKHSQSNPNRAWFWYLESPLTLSSLNKYFISRSTHLIRFHRLFAYQKLNQMFPYSSITHSVQFSDLNEILKDPWLNSGSDVIDLNNPHLLGPNSSLQIELLESTILPLWWSQPFKRLCTSTREFYDLLMFLSHSTVVEVFTYGLPYRSPDTPQIYLDEVSPRVKRPASVKTCPPGFEPHKMEFNGTLPSSLHFDWRCLPCPPKSAKSTYGSNACALCEGYLIPNTKQTMCFDPYMDIYNTPGRSFGTILISFSDIVCSVTSLLTLLCFVIRRNTPVVRATSFGSSVICLGSYSFLLISLFVIYLQKPTPTICHAQYFIPGICLLTCYVICLSKTQLILYIFHARIRISRRQVRITKTINIFIWFVLVVVYTLITQLLSLFYGYPSVKQQLHEDEKLKEIYCTNLPHFKATIVILLMVILTSGVQAFRARNLPKMFNESNRYLYSCFTIAVILLVYFPISAGQKNHINISMVNCMVMMLLSFVDVVIHYCSQVYLIVFHADENNAREFRKIRMKAVEKNAKKVFAFEK*
>TCONS_00037298
EYLVEDLRDSIGTALIDASIQTTCESYQCSSGWEQSRGKLLKQFTKWNFEYGFTCKQCQRNFIKLNKGNDEKCKKCPRYYLSNEKHDKCFDPYRQEYLVKSTIYFTAFGLAGFSLAFCVLTLIIFIIYHKTPIVKSSDFVLTIIHLFTSILINAVSVISPHTKPRKFTCFFDTIVAGNLYTFFIAIVLMKSHKILTAFNSMHKLSTKNKRNTILQQWFTILILTISSVVLTIVAMETQPVTVQSRRKILYKIIHLFCRNVLPKTIQLGFAGLLQVATFIIAYKGRNLPDIFNESISLLYASFASNMSFAVMFILLRFKSQDPHFQASIMWLAISLNSSIYILSCYGKKLFIVLFKKEKNTLAFIRQKTFQSNSKNVHKPNEEESRM*
>TCONS_00014319
FSVGTDDLYLSHERHVYPNFYRVNPSRYHYNRARVEIVKHYKWLNVALIYSSDAYHFQMNALLRQMLISNNINVVYEEAFHTDPTTTINSIKENGVKVILGSYSAVYASQVFCQIYCLEMFSPRYVWLMTDSFTPSATSVCSADKVACAMRHHFFLSTKELPDNGLPRIAVQKNQTSFDNTFKDLMVPLIYHQPNNNTLAKYTYDAVWTMFDILKRAKPTLETLKVNLDRIFYGDTPARNLLSALVKTTDFNGITGRIRFDATGNRYNDVNISQSLIGNNLDGVGVFETEHSVLRLGSVHWLGWRPHRDMATIKTYRLLSYSLHLAMFILAWIGVAIALVFLIYVLVRRKREYVRNTYWQINLMVIFGSVFVYASLIFFVTEPESNIFGASGNDICLLRTVLFCLGLAFIIGALFSKLYLAYRVLRKNWFILIDKSRKRMFLWWFLVVLFTGLILLVWLLISPFVMTEKVIEKREEIHCTMMTIDFDPFIEEYIYINICKGFSYPFAFAIVWFAALLVTATYLFYKTRHLFISNLSDVWHCGLCVLTIDFFIVAGLICAFLLADYPDLFGQVVGTLLWLCVTLVLIILFLHLLLNDDCGFCGRFKRLFKRLCCYVCCPTCCKKLCGDDNDTDEDYLSQQEDIYMYQQYHHRLPPNISSSNASSAGQASLNDINLDGGSLTKVDSAKNKKLAKKKKKKSGCCGNCGDKNGSGDDNDDDNDDGNNDSLFSRLFFGPKEARKGRHSNKNNNNGDESVGVGGKSRRHRIVRRRWEKKKRHIAVQTDSSGKKGEKYSDGIQQSTDIGDGLTVVDLDSADDTGAKKSWATSGKGPLKIYDKKPDWSHVKSHLKLQGVISTWKRPDQRQFASAGDIQALQKMQDTTSGSTEKSPSTLSPDSYLFAASSSTPGGNKTKTDASELSSSSLSVKNSGNPNGSPNASSRRNTGFNIPTYKHDYSHVKSSVNSGLSPGQVRRMSKRPGTDERRGSRNIQNRLLTNTNSQENKTPSQVRKNKVGPSVSAPASPVEVQVTPPSSGTPAIRIVNGPGSSPTPQQPNKQFLSKTTSGADGKQIITTIANSESSL*
>TCONS_00007065
WNCQKCPAEHVAMNNTCVLCIEYERPNPLKSVCETLPLTGASIPFGLQVTVYFLSIISSLITLTFVYGFIYFKDHHIIKASSRELSILTLTGVLAWNLVPLINMTRPTKILCFLNRTVMYQGFSLVYGPLFLKTNRIYRIFKAAKSTPVRPKVISPGSQVALSLAFCFIQLLLCVPRYSVISIGYLYPSDRSHVELYCHDDSILFIANFSFVLVLMCGTTFYTFKTRHFPKNFNESKYVGISMYVTCFITSLGLVTYFLVNNEGVKSLLPSLTGVVSGYVIMFCIYARKFVLIRSESKETGDKNPSMQSNISRTTTAMSLNEQCISE*
>TCONS_00008329
MGLSIIGFIFCFFTLLVFVRFRKTPVVRGSNFPITVMHIICMICLFTTMLLPFMVSKTSTSTCLVELLIISLLVFCPHTLILIKCQNLLLAFHSKVRLSKRTKRRMLGSQISLVTLLIFIDMGFLLLSLHSKPIKLTVDTDNSKYMRSYRCDTQVHTTIQIGFIIILYLMTTIQAYRGRDLPGPFNEAMPIVYSSFTCIVTYITYFPFVYLQKDKDIKIVARVLILIVSNLLFVMIFYSSKLYIILFVPKKNTANYLQQEMLKISKDRVDAKLKSHFASTEAYNHYQ
>TCONS_00037912
MTTDILTKLLLTQVFXSLSQAADNVIHINAYTPYYLNDDRHSYKAALDTGVQLLNEKKDILPNHTIEIHYEDDYRKKGLAMNHAMSTIRKKEYPLQYVFGPFNIESYLLTHIVTDNFHVPHNDLEVGLKLSSLEALVQMLRHFNWARIAIFTQINDKFIEEDENDEIVQYLKKNGVEALHFKLYHGGISSIPYDRNGQRVFEDINDMLVPIQKIKENDIRIIIFNGVQFPSWYYRAYCLLRQNNMVFPRYQTVMIEKSGYVMLDQTQIFFYPGRLNMECTLLEIFEAMESTIRIAPQKSRSFGSKTDYGNKTVGDVFEMLKINHDKNKQWLIDTIRAKAPNFDFRRLSLPATERGALYLVDEIYRMGMAFDSLLKQNGDPNNVFLDTKYNNVTKMRNFYKAFNDVNFLGVVGDYNPQSIREGRHTAITFQKLRFTFNARKPSGLFSDIGSYQLHTGDFQWFESIKSHFKNGSILTDRMTRLEKRVTYNDYAWITSWSVNIFGIVCSIVIFFLNNVYRNIKALKLTSPVVNNVMIFGSVLCYLSMIFYGMDTRFVVAGNVTAMCSASTVSLVTGFSIVFGSLFGKTWRIYRIFTSSRHNKKMKLKDYHIILFVAILLCIDIAMMASWFTVSPYETKNIILSSHENKTLDIITTEYFQRCESIHNSYFLTAIIIEKAVFLILGIFLAWETRKVNIPVLNDSRYIASSIYVVAITAIAGTIATVTLHSTEHYNEVYLILSIVVYVATTSTIFLAMLPKLTVLFGKNTLERQRTASTSSLAVKNATEELKSQKKRQEKLQAVRKYNAAVSKENRSQEVEAIKINPGYSASQENLKIKVEK*
>TCONS_00054092
MYLVFCILVLFVCHSLQQCTNSDFYEKQIKNHNTETRLTYLENGNYTIQALLVFSEMNTKCGQISKSGLISMFSIRYAIGKFNDDPFYGSRARIGLQLDDSCGQLPTTMARGIEVVSFHRNNSVCRSDFIRCNKDDVKNVDIKEASALIGTLMSFTTIPLSSLMSLYDIPQVSPSASSRLLSKKELYKSFFRTISSDTNQIKAMLDIFKKFKWNYIFAVGSDDDYGKLGVSDLKQLTSSLEGKEKICIYKDEYIPYQSEKTESKIKEVVSKIKEGKDAKVVVLFLYVESIGERIIAEAQRQGVERIWLTSEAWNPAAATIFSKKLHLQNQTHGILSVSLQSHKLPKLQNYIKKEVLTNYKCNKWLQQYIQNMWGCQIDTLRQSDKAFTCQGSSEVVNSSIVIRELVTELPGGTDRLIDAGYALGLAMNTVLNQTCPRDGSKCQIPKLRPADITDAMEKISFINDQGKNITFNKDGEPTTAFYTIENLVHDGEKMVYQPIGNWSEKNLQLDMDAIQWPYWFEKNTTVGEIDFPSSRCSRECQPGEFVVGRTGCCWNCHKCLSYKNYTDTPMLDKCKTCSKYYHTLDNKVCIPTEIKWLEINDPAGMSIVIISAIGFLATFATTIFIAKYNALVTLYDSSKHMLSFVCVLLFLTFIYGPLHILEPNDALCKFRNGYFFILLMMYCAFVLVQTQAMTSYLKGHADRTFGGILLATQLLVLLMFFLLELVSVIAWLYVDGYQLKEDRDTTSQVILKQCEVEFTAARLVSTFIPCIILIIATFCAFRERNADHSFYEPKFLSFSCIALCIIIVAFLPTFRYVVGIYKAIVLAYTMNVFGFTFLVCLILPKVYVGVIRKRRGKDEYPLKKSATKRKKNKKEDKKKQNDTQLETTSVIETTMTRPLGTVDNSTSEVSDTADIRLDEKQLNGKQHSEQLTFSNGGNSQGEKC*
>TCONS_00046166
MNLPKLSTTIVAWLAIMVCCANSENIWIKVITTRSEFYEPGLEIARKHIMKTNLLGKHKLQFNYVRPGTTLILFLKQLAAFNMKHFLTIGPASSRDITLISPLVTENSMIQYNLNGLVNDFEDVNMYPYLFNFCVLFSGYERALTTFLHHHNWTRVAFIYISDTTKFSDTYYRSATSTEVHVRERGINVERLEKFSMFDDSTRANVPQWNRILKSTRDDNDLRIYVYFFNVLAMRYTLCELYKLGMYGPKYVHIVFHSKWFVYYKGFARGRTNCTVEQENIVLKNFVFMNRASKRDDDILTVANLTVGQINSEVKASFNKKFPKHIYPNEKLDSESLYYYDALWSFAKSINHISKKHPRFVDNFDNWEKNTTRLSIMTDAMSNLDFEGVTAKIKFHQKGNIRRLNSNIDFKKYDGNSSTTKTGKVNTTLMDVIGDDGNYVDRFRTEWEFPIPLDAPKIVESTKEYGETVLIIIWLFAGAGILLCLIFLTINIYYRQVDFIKLSSPNINNLICVGGIVTYISIFLGGLDTTIVDVEKVPLFCNISIVVLSVGFTLTFGSLFSKTWRIYRIFTKKNSIRSVVIRDTHLFGVVMVLLLIDFAMFVCFLAIAPYHLQAQVIDEKLIPSEDIILKTIINRCTSDHQNWFLGAMFFYKGLLMLFGLFLAYETKNIKVESINDSKYIGFAVYNVSLFATLGSIVFTSLYNTEHYRASYIVFCVCIIQSTTVTLCLIFGPKVWNILKDYKDPNFHNGRPVIPGQHYTNSNSHSMKSGSQSQSDANKEMESGKSEYSSEK*
>TCONS_00067246
RRRCEKEFLSPSAFCFYVTHHPQSCFSELTVNLRKDNVTQILKELKTERYNFIMLDGPADLIGEFKVTAGSIQLYAGSPFYFGFVQLSKELLYDDSRNQELSYSNGALINFPGAFGINTFMQYVHEASYTLMNSALVWNGFKRHKQFRDQLQFFGFLAYYEIIKYDPTFQRGAIMTFETWSKIPEPRRQLVINSILSERETYIAALEQGKDLFYPDVLTLDYLKTQFYFNPMEALRDCKKCNDSIPICKPGQELQHGYFKNVNWSASYGWHCKKCGKGFYKTSIGNKQCAKCDKPNRVNKDRTKCFDPYTLSYLNSADPIPISWLAFSGLIFIMVFATSVIFIYYRTTPIVLSSNKEMTVLQLLFHLILTITLPVMFIGTFHQSTCYARPIVIGISLSIILTVNLSKTQKLFLVFAMKVRVSTSQKLLTNSLEWLIILVVILVDGVLLAVSFTNQNDPPDAIFKYDNYRLVKEQTCNNNDVVLTQLFFILFLVFLNCIQGYRARSLPSYFKENTHVIYSSFFSVILLIATTSIYFLQTKHLVREITIIIAAGTLNFVNFALIYLYKVYIILFHPERNSKSVFHEERKRKIQQRFDKKTIKKMVKST*
>TCONS_00002392
WIILAPSALLVIMTLLTMFVFLINRETPIVKLSNHKMTIIQLINHLLLFILPSFLFFHTTTLMCIGRQILLGLAFSITLSINISKSQKLYMIVGSKVKMSPVEILMTKASEWLIIIIAIIINTVLNLLYFFNSKRVTIEAKYFDSLLTKELYCSNNIMIYIQLLFAAVLSLCNGIQGFRARKLPSRFQETNHVIYSSFISTVVFVAATGVYFSQQSMVNRSFIVLLVTTIYNAAHFILLYGYKTFIIIFRPQVNTREAFNKMRLQEMALKNNNFTS*
>TCONS_00003406
MCKENYFKSEYGNQPCKKCTGKTSTANKARNACIDPYQEVYINQNSQEFVIVLTLCCIGFAMTLVVLIIFITKRTTPIVTISDFQISTIHLVDIILIFAISPVIFFIQPTNAIHCLFKPILNSSLYVVSIGIIFIKTQKILKAFLSKVIITSREIKKTTGEQIFTIFVFLGVVNLAFAVSVYYDPAKILKIENSQTLQRNFSCNTYFHSSIIMGFELIIQLLCSIQAFRGRNLPSVMNESMILVYTTFVLTAVFMATFAIVPFQKPWYKEIAQCIGIIVNNTVIMVLLYGQKAYRIIRYPAK
>TCONS_00055346
MFVWYKLSGLFPAVLMLFITITTDCARPEKKDVIVGLISKCMQRPIGQRIAMGLVMSKKIGILARTGFIGRYKEFDVCEDERDLVETLNKLLLEPEWILKDERLRIKGIIAFIPENLLKLAVSILSYTDIKVFPMFKLSDDYRRWSDNFIHFEPIVAMIPEDIVVDIIKKFDWKHVAIVQIKRNSIEDKDKLKMDRIRRELPNLCFDYQNLNTTSVAIDDGIKRRLFETLKRDQSVKAVIIKGDLAAKFMLDADKYGVKKYWILLSQYREPEIAQNHPEFIGIVRSIKNYRYQKIEYHNDTVCSQPTKIMEVFRRQAKSCSSTEVSSQNSRYLVDEIKYAWSILIPNRLVVVRTILEDGFYNYMDVVQFYNNKVHSKQRVKNLKITQKAIQLGTGQCRECKECKNQCLKTGPRVVEPVNYTKSFALGCLKCRQGLIFDPEYGTCTECPIHTMANKNQTKCYDPYIKEDIFLACYIVNGLGLLLCLFTAFVYYRHRDTPVVRSSDFTLTIIQLLLCATIFVALPIVTLAPLSWFVCTVRPCVFGILLVAIVSIVVCKAEKILIIFYTRRRLTPKDIKDLYIRQLCIFLFLLIIDMIILPTTFRLPSSVKTRKFPTTSDNTYLIRYCSTDDRFDVQIVYCIVLLLLAIAQGYRGRKLPSNYNEGNSIIVSASSTICAFIFKIWITNTPRHRFERTSTVWLSLSVSVLLLILPLYGPKVYIILLLPHKNTKKHIMNRMLSDSSMKRSEVAFSFRKRQSKKQLLDPSDIKFLPKNNNDDGGSDVDGNEDEMIEMNDLST*
>TCONS_00072995
MRICPIISFFPLKTGAKKGIPWYHTAXDYIIFSTQDWSKEGDSLAPYSDVTQGMIYIHPDRDTLNFEGRIGSVTRPYTNSPWLKALYDSYGGNTQAEDKVKSEVSKASSSAIYSYESIYTIAEGLLKGRDLLEKVKGLELVIEYLGRNDLRFNDHLIAEGTRYVLKNVKKSSSQGVFVGSWENQPNREPLRLSKQNIEWKNGSKETPVSSCSETCALGFYREFTNDVIKCCWDCKACPNGTFSNITNSNTCLTPCEGCVAKPDKTGYVKYEVQNFKWFGPKGSFLIFLIVLASCFILLALGIISQNSDHELIQLSGYNLLCLYLIGCLLLTLAPIPLLVTPTVSSCNGYIAVMNIGLTVIFAVMMTRTSYVNDFYDENGQVVKGGLGKHPRFIIIMTLIFIQALILIIVNNLYPPQTMHSATDNYAVKYAECSSWASWGFWVAFSFNIALSLIGNFMSCSSTKMEDICEELKWLLITYLIFYMNGLAEVIIFYRVRNEQLAVGQAVMCILMAMSFYFFFIWPKVWYVLFKSKDGKIQRSPEPIPQDDDHMTTAIHSSDAFKQHGVVQMRLKQNDAEA*
>TCONS_00010328
MAGILSLVQNVTIVNNWRHMDNWTSINNQTIPVCISILDDIKDAPPKVRRELTIPYIIIGTLNFVLNSIVVWAILKTKQSANQSTRLILIVSVYDVLTAVIGNISYCLYIRESENLSCPFKAGLMIISAFLVWNIGYLVAIIAFDRLMRVLLKQNYSTKFNSRRYNLVLAIPTIFSVLQTILWAIGALGGPGQAAVLTAPLNYVIYSLTLVFYFVSIYKLRIIQNNSLIVTETRKLTKMASIYVGLYFLCNFPVLLYHSLVKRLLKDVEYWQISTMSFYIFFIPNLNGMFNAIAFLAKDRRTRTLMNDIYQKCTRNANVRQIQVAPLAIIGDVPTKQSTMADX*
>TCONS_00048490
MSLAQEYDGNETLNKDISGCFLWPEHETYCKIVQIAQISSASLFLVISLFIILIIWVFKLYHSFLQRLILYISLCSAVLCITFLLGNINTNHNNAFCFVQALSMHYFSWATLSWVICTTINMVFILRQLNTEKSERWYHLFVWLNSAFWTIIPAVIGDFGKTEIWCWITIQHPILKFTVWYIPLLLVCMLMIVVYCYIFFHNKKVSRSASTVYSIDKSEEKRLNKQEVKPLIGFPFIYILFTIPIFIMRIRETFYPDDSQRFILVLVAVILGPSIGTCNALAYALFHGTFRALTFRKFKSALHTKIFGKKYKVTRGFDLPSYYEDAARSPNVMRKGPLVFQNKLFDQSGNREYMVKV*
>TCONS_00058722
MFAYTLFYTIIVTVPLIRAQQVFKAFQSQVKMTKSEIRKSKAADIFLMLVLVLVNNLILVVMVSLKDVTIQTVNNDQALTRISYCDVSMNFNIFVGFAICLHVACFVQAFRGRRLPGVFKETMSIVYGNFICIVILIVLYPIVLFQKDLLQQDVIYWITLTLTMNILILFCYTRRIFIDIFRPEINTAEYSRAIVMQKMKKNA
>TCONS_00020955
MSRSQILMTKASEWIIILFVLTVNGLLHLISLINKPVTIETRYFDSSLTKEYNCSNQLMIYVQLLMATILSVSNGIQGFRARKLPSRYQETNHVIYSSFISAIVFVASTAIYFTQESKVYRNYIVLLVTLIFNTIHFVLLY
>TCONS_00061531
MTKASEWIIILVALIINALLHITSFGNAEVTVKQQYFDQTLTKETYCSNNIMIYIQLLIAAVLSLCNGIQGFRARNMPSRLQETNHVIYSSFISFIVFVAATASYFSQRSMVNRSFIILI
>TCONS_00081668
MLRPMVFTMFYICNIAVILVRYKRLFKAFHGPAIAVTKREALVDGIQRYLYIACIVLVSGMLSIVLLMHDSARVSVMKSKLTFEKHSTCNTTFHMNAMIGVALILQSFCFVQAFRSRHLPDNFKDVMSLIYGSFAISLSFGVMYPIQFFQKNPESKEMVQLTVILLNNFLFVNFCYIARAYIIVFKPHLNTMKYVR
>TCONS_00043365
MSHQEYRAILKSNLTRTKEGDFLGFKPVNENRTKESLTNNCTDIVCKPGFRKVFGVVPLSLWDEEVGYFCKPCPMDEFKSTYGDGPCQSCYGFYVPNADRTSCINPLKSAYLEVERRIGVILITLCIMGAIFPLSTLCVFLKNRKSPIVMLSDSKLSFLHLCFLATTSIVLPLVYFDQPNEAKCITRLGIIVLLYNNSISFIFIKCMKLLNAFSSDIRTTGRDVQRTSIQQISIFMINTFLGLCILAILLYKKLPKVLPETNFKRKEEIFYCDNNLHFSVLIVYTICLHLACSYRAYQYRHLPGYLSEAT
>TCONS_00064336
MCEVWIRKSNIFYRNTMSFLDAEILVKYLRNSIGTALTDASIETTCESYQCSSGWEQSRGKRLKQFTKWNFEYGFTCKQCQRNFVKLNKGNDEKCQKCPRYHLSNIKHDKCFDPYRQEYLVKSTIYFTAFGLAGFNLAFCVLILIIFIIYHKTPIVKISDFILTVIHLFTSILINAVSVILPHTKPRKFTCFFETIVAGNLYTFFIAIVLMKSHDCFQFNAKIVNKKQTKHDSPAMVYDPHFDHIFSCFDHCCYGNANC*
>TCONS_00050855
LVRASQKSISYFQIATHILLTFIPLWLFEGAPNTAKCIARPISIGILFSITTSINLGKTQKVLRIFGTQLRMSRKDIIVTRATEIFVVIFVVLLDGGVLVVTMAGRGDIGMQVTHYKDTLQKEYHCSNNTAVLIQYAFILIVIITNXLYKRNITAAIIRQY*
>TCONS_00050852
MSDRSRTYCFDPYTKLYLQFNTRSPATLVIVSLSGLLLLIVIFTLIMYLRKRDTPIVMASSSHVTLCQILAHAVLTVSSVCVFIGYPNYVKCISRPIVVGVLFTLITSINLGKTHKVLLIFKAKLRMSKREIQKARASTVITIMLAFLVDISLLIAIILFDDPPRKEITTYPKSLSQEFHCSNNEDVLIQLGFIFIIDILNVIQGIRSRHVPSHYRETSHVTYSSFTSSVILIAGFAVYQTQLSEHTKTVTMLVIILALNYVHFILIYTYKLYIMIFKAHQNTRHAFEMKRKQRFKRSLEIHVRESARRLSRSRSRTESELSA
>TCONS_00057319
LSFRSIGIYSNCSTSTDIDNLPLATDTMIKQTIEAVVKKTKIFKHSDFEYHSYYIECNNTDHLVETLIEILLSERYHVPCEEGRNCSQPDIVTLFSYMQNDFMVNLVSRLLSLTWYPKMCLPTSCDDKYRFETVDDYSKYLLHVTRKLNWKNLTMLSFYEDHPTPSEEYFINSYNLFAATKEYCLQRKSVDVNNVSFAEDIFPHLDSWRRRESALILFGSYQTHQQDVIHFLDNFGGKYNNTFILAHDLRRSSRTYNLQNPGYWFSMENLQRKEFTFMYSTQVAKVSLDVLLSIGYSEILIQFLDDIFELFKGEMSLQNLSKLEQLFGFWLNRFMRNPDYTIPLNELLDDVNIDSKWSITSAYTTSEKLLGDFNHASLGCPKLNCTPGYYKSYGEIFQREKIYDTKHGWKCQLCPEDHIKVGYGDGRCRPCHGIKSIDNGLRTECIDPYTNRYSKLNAAEKMIIILLTAFGVFVTFSTLVIFVKYRDTPTVKVSDVHFSYSHLVTIVITMLVNNLLYIQDELLVSISLAKCVNLTFFYTLNMGFVYTKSQKLIDAFSSTVKLTGGEAKKTVAVQVFTIIIFILFSNGGLYVLIDMEEPHIYIV*
>TCONS_00081756
AIDSWLDDHQMQRIHYCNVNYHTNVMVAFVTILQMFCFLQAYRGRNLPGPMNTAMSLVYAILIITVNFLISFPISYFLDQIDRLFTHLIVLIINCIVIVSLLYGYKCYIIIFKPHKNTRLYFNRQRIKAIASFDSHDGRSTVYGSLNN*
>TCONS_00045525
DYREEDFYRKCSCEYSTHFSTTMFVYKGALLILGSFLAWETKRVRVAALNDSQFIGMAVYNVFIVSVTTLIVYYAIENFKTYYYQAYVVVAAAILICSNVTVILVFVPKLILLFGRNKTLARALSVQTFSFSSSSKDQHSGSTNHLNSYGGSTNQINSQGLSTNRMSVRNGSTNRIHHTDSNNSSNVVYNRYADEKK*
>TCONS_00067896
LTLACDLGEKSYLQVAYCIFLLMLSLGQAMRGHGRLPDAYNEGNAIIASSATSACCLLFLLIYGSMSKVSIKQNDFVPIICITLSINLITLILCLYSSKIYIIIFQKKRNTKSFVKTFNKQMEYVAKHCDSRRRKVTQMSRMTSVTFVQSETLMSSEQYESDCEPFDL*
>TCONS_00078935
MFSNGITLIKAENLLHVFNKGARRIGRAEHKQRRIASAITMFILLAISTVIILTVQWNSLPVVIDYKTQNKYEVPKHIVSCNIINAIHSILMYCALLQIVSLVQAFRSKALPATYKNSMSILYSSFVCMMATLAYVPIFLSVPDEVSRDIAQYTLLMFHNFIGMVTLYGQKVFVMLFQKHLNNKDHVLRER
>TCONS_00082248
FLCKVKLRAGEAKRTVMTQILTVVIFLVSANAVFLVCLYQQQVTILEFEDPQGMTREYVCNTFFHSNVIMIAIAVIQLMCTIQAFRGRHLPSVMNDGVVLMFTTLILTTSFVVCFIIVPFQRPIEKEISQCLAILANTMVITFLMYGLKTYRILFHPEQNTRAYXSHVRTKDLPYSVSSKTKHKSVFPL*
>TCONS_00032630
FLVKSTIYFTAFGLSCFHIAFCVLTLIIFIIYHKTPIVKSSDFILTVIHLFTSILLNAASVIFPHTEPRMFTCFLDAIFTGNLYTFFIAIVLMKSHKILTAFNSMHKLSTKSXLVF*
>TCONS_00010663
KRVHEMKKTEEQEFSNSLLNLILLESSSLLSIIGSLLIIVSYLLYKDIRTPSRHIIVCMSISDLVYSTVNFLDAYAKSPNHDVYSDLCVLSSFMGSTAILWSFFWAVALSIFLNVLIVQKDPVFADTLIHKVFHPVCWLIPLIINVFALCFNKLGNTFDFVAPGWCWIEIKLNDVTGKVENRGDAIFWMTLNYKGIEILTYLTIALMYLRIKCHLKDKIKNFENSERKMSTFVSPKSVQAAKTTDRKLIFIPIMLVLLRIWGTIRYILFIIQSKDGDMVHLRMSLADKAFLCLQTVGDNLIGAVNCVLFCFLTPKVWNHLKESMSNMKSKLCCNKKQEIILDPDEKTKLISQSM*
>TCONS_00022285
MYSSIPVDEPRWSTFKQQLIIMANKPPLIKISHIRNADRYMNHDKEQVFQGYCESNCDGKLTFEWTLHTCVNDSAKCEQIPTDQMNGILKNPGANSIYYHAKASAYTVDRWYLVMFRAYRDNATYGEVSFRFFVNKNPHSGSCKIEPTSGIVLEDTFKISCSDWLDQHQPLSYNFFAFNNGITKPFCDGQFAECNTVLPIGNATQDYQLIIFVKISDNLGGSIVSNLTVNVGPNTNNSAALDSVKSIFSSTNGTNLAEDLISSGDYSALANLADACSSIVNNQISNDNVTGNLTKKEQEQLFNEKLNRMSLRNDIYNQVSAIPLDSIENINTVTASISTIFDNPYEISQETQSKANELMNGMMNTIESLENVDAASESLTNILDISSKMLESNGAVANVNDQNNTDIAAMKSEGAGLEKSKELIAELESKLQASLDILTKFAVPGSEPVVIETKDSTLGSSKLPQSTNGSSVISAGGIGTKFDQSMIMGDQNLTSDYERAQNSLTVQVRKTINPFTYDVSASKVKSSVTGINFVTKSGEKMSVNNTEKPIEIVIKNNALPIDPENVTMGVQPDGSQQNFHNIKLQNESFRAVITPINNVRIQVYLRDRKRPTPDKYLFQWQLPDNSSCSWKNETAHLEDVIDLLVVDAEDVICTRDVYSIFVSDEHDLADVYLGVFYAPPTEESQTYPENQSRRRRSTAPIKDPLDIDKVDEEFCVVIKPPPPTPAPTLPPGEWVTQPPLYTNESLNYSISITKAKCLFWDPVNETWGSNGCVVGIETTPSKTQCLCNHLTDFAGDVMVAPNPIDMDQVFAGLKNLGDNLGVLMVIITLWLLYAVLLVWARRKDRRDIIEEQIITVDCTRDETTQQNILLNIVTGAGFGCGTTANVNCLLTGEKGKTDVIPLRCTGRKLFQSRSTIAIKIRLAKNIGNLTSIRIFHDNSGKSPSWYLRSIFAIDMDNESDYHFVCDSWLAVESHDGQIEKLLTVADETELKQFHLVFASTVSKNLVDGHIWFSVFMRPKNSPFTRVRRLSACLALIFLVMLTNAMFFGAGDSPGSRKIVWLGEFKINFTGIIIGIQSAFIIVPPSILIVEIFRRLGPKKEKKHMKKQQTQRGSIDSARDTNILVRDDKGVEEDEGDIGHVVDTDDIGNRDKTAEQENHKKAKTKKKKKPFTLPNQCQYLAYFLVFASVGSSSLVCFFYSMMWGPRKSNEWLVSMFTGFFQSVLVIQPIKAVVVALLFAVILKKPVKQEVDDKKKNKEMEKVKKVNGEEDEEESLSGDDGIITADEVPIVRPTDSELEKSRKEKIREKMTGIVVKDIATYLIFLLIVAKLAYMERDFHSYIYREDMISMLKEATYTKGPKFEMVSNHGYFYAWMRDTLIPGVFAGPWYNDE
>TCONS_00054038
MESMISTVHTLQDIDQASGAMSNILGISSKMIQSSGAISSVIDPNNTKTEALRTGGVNETESKHLINQVESQLQSVLDILTNFAVPGSQTVVIETKDAILAATKLSQSTDDVASVHVGGVGTKFKQSIVEKNNSYSSEFERAQNSLTVQLRKTENPFTYDSTASKVKSSITGINFASSNGDLMKVNGTQDPIEITIANKAPEIHPEEVTMGIQPDGTQQNFHRITLQNESFRAIIKPVDENVIIRVYLREFKRPSPEKYSFSWVLPDNSSCRWVNDTEHWNEAIDLLKVNISEDVTCSRDVYSVFVSDEHNLSDVYLGVFYTPSNETSQESHENLNSRKRRSSTNQNTPGPIDIDKVDEEFCVVIKPPPPTPAPTLPPGEWVEQPPLITNASLNYSIEITKAKCLFWDPVNETWGSNGCVVGIETTPSTTQCLCNHLTNFGGDVMVAPNPIDMDQVFAGLKNLGDNLGVLMVIITLWLLYVILLVWAKRKDRKDMVDEQMIVVDCTKSEPIEQTVLLNIVTGAGFGCGTTANVFCILSGEKGKTQIIPLRYEGRKMFQSRSTVAIKVHLPTNIGNLTSIRVFHDNSGTSPSWFLRSILAIDLQNHQNYNFVCDKWLAVESKDGQIERNLTLADEKDLKQFHLVFASTVSKSLVDGHIWFSVFMRPKHSPFTRVRRLSACLALIFLVMLTNAMFFGAGDNPGSRKVVWLGNFKINFTGIIVGIQSAFIIVPPSIIIVEIFRRLGPKKEKNQKEVNSKDKNHDKSK
>TCONS_00048973
QSSTSTPTPLPSSNTELTFSTPPYYTNCDLRHCEVVVSVSRSDDNEPECAVTTYQAQQDTALYQIDCPLSESIGELKKLGCEGETMDFVLLVDVTVTERVHGYCWNHAGDYMSFDLYFNHTTASEGLLQMLSVQTKPSGFHIPIIESEHLKSVESLALLQKDTKGDLVDSYEFNYIEIRSTDGHNLQFHHVLDNTGNYALKLTTLSRGGHREVVEKKLLVASLDLTSSKRFFKVPSSLEFDGLYRIRFAVKHTTDDELEYRYSYDVDGILLTEADQLIPEYLYRLPSVNAGDCHNVTVIVSASHAISTILQDSFCVDVGMNITLNLQLGQTLGTDSVVTVNAYELGRNSCLAFSTGDGKMFILHEANAPHNTHNCISRELDISGHSVQHVDFRTHKDGHMTVDLIHNYQAVGDYNFRVTAKNDVHDQRETHIISVSDVDCESPVVEMRGIGIQEDLPVVHLRSESFRVELKRSINCIASNITRTVWTFNGGELFDQPVNLTAYLSSQVAVHMKPRVLSYGLYKVCSTTYMMVDEMFHAMACGFLQIEPSPLEAVIEGGVEVQAAGELDYLIDATMSRDPDEDESLAHVQVHFLCRSMDDPPFNLTLSNVLSFPYKSPSLENVNSPGFVSRGGCYGNGAGQIIGDEKLQVTLKTQNMIWDQTYELIIFMHALQPKNHPRTSFFVQKLSVVSGSPPTVRIKGLKNSGRSINNRYPNNYEVELESADGTDSFQFQWLLYKCSNEQGDGCVPVDHDKLQDMVSTDLDSLFYSTYAHAYEDNQWYKLAFRAYKTRHVFGESSRMLLVNENPKSGSCSISPEVGTVLIDEYLISCSGWQDQHQPLTYQFFTIIDDVKKPLCDSVDPECQTILPIGQSSEDYRLNVYASIMDRYKGRTDVLLNVTVNKPVEIQSVFDDVINSVTSNDSTVDVLLESKEYLVFSNYASMYTSLLNEATENEQKVLANSTTNYNLTDNEKQEMRESKLKRMQLREELLKKVDRVEVTTIEDINIVTGTNAEIVKIPNEIPPRTQETLLGQVDSFLQILDDDDLSAEDVQESLSGVINMASKVALVSSNIVDVVNPNDLDVEAVRSLVGDAEESKQKLLNQIKQAEDQLTKAQNLIGKFCVPGGAEIVVQSEGAQVAVRKVLPAAKDASVQVSGSIGISFDPSILQPDAVGGQPSTTSSTTADNNTLSEEVTQHYSTAKNYTAVKLKNLQYNPYRHSSTASRVKSNVVGITLETRSGEPVEVRNSRQPMLITIPNNPIQDGSESGNNSLSEEENSDVQSAFHKVEIRNESLRAVLNPMDFVRLDVYLQSGKRPTPGEYLFKWRLPDSSSCKWKNISTNQNASIDVLNDNPDQFICTKDTYSIFISDKEQLDGIYYLGIFYYPQNSTSSNTTQDAGTTKRRRRRNVANDTEEMDTDKIDEELCVIIKPPPPTPSPTLGPGTFKDIAPVVTNSSLNYSLSITKAKCLFWEPVNETWTSQGCVVGSDTTPELTHCLCDHLTDFGGDILVAPNPIDMNEVFEGLKNIGDNLGVLMVIVTLILLYVVLCVWARKKDRQDEVDSRLVTVDCTTDDLEAKQTFLLNVLTGASSNSGTTANVYCILTGSKGDSKIIPLSYQSRSLFKSRSTVVVKVLLEQDIGDLLSIRVFHDNKGRSPSWFLRSILITDLETDEEFPFVCEDWLAVECSHGQLEKQLHLAAPEEMKQPHLVFSSTISKGLIDGHIWFSVFLRPNQSTFTRVRRLTACLALIFLTMLTNAMFFGADDNPGSRKIAYLGNFKINFTGIIIGIQSSIIIIPPSLIIIEIFKRLGPRKEKKEAVDDNALDSQISVGVDSDPSSISSQQNLIRKAHHIHSEKRKGDPFLLPNSFKYLAYFLVLVSVASSSVICFFYSMMWGARKSDEW*
>TCONS_00064473
MAKAKSFCGTYKKLVFKWHLYQITDWDFQHRASSWDRNPMTLDIDNTGISYNIPSRSLTAGYYIVKFQAILQNANVEESVEKYIKVNEEKMQAVISGGSFRTLPWQNDIYLDADQSYDPNEAEPTLKLEYNWYCEYSFHGVRTGCFSQDPDEVKQVGSRWRIAKRTLLERQEYQIKLVVVKNRGNRIALAYQTIVLVDREIPVVSISCFTNCEALVDPSKRFTLTSTCQNCRSHQNISYRWTVDTTADMNLTEASLTDLSSTNLVVKENQMNEDQTYTFLLIVTKSLGIESTTRYHINTNRPPYGGQCSVTPDNGTAIETVFNINCANWQSGIGISNYHLFIQRIDSHPLLASHPSGKMNVQLPAGDRTDNVLNLSVEIVDSFGASTIVDFSLQVNPVAYTTELYNELTEATTDKGGRLWNLADEGDIQSLIPYVHTITSFLNVNETVDDPNEGLIQNRQKIRKSIAEVLSEMKIQHFEGVKQTADTLSPLLQKSSEITPQTQEFVLKTLTNVADFLENDKSELKKETPEKIQDMTSGVVKAAGKLIHIASDDRKDESIKDEEIKQGVLNILKDVSPKLLIGKVPGEQPSRISSDNIALEVSKTEIGNLEREIETVDGRRLKIPANPFGDLASTNTSLIINSKMYTLTTNPFTNGATAKHVNAPVINLEFTTNDDEIISVKDLSIGNEIEFFVSQTTPPITVLVNSTEFGRENFIRRRYEFIQNGPMIFQIKLPKNTTVKFIFWHGKDNGDVDSILNTKEITGNGGYSPPITIQFSSFKFSFVTMVMEYGMTEEDILNGFDVPYFDIEVQTTTTGCVYYDQKISDWSDGGCRIGPLSNMKETHCLCNHLTWLSSFYVPPRKLNIQAQLLKLKNLEEYPAILATFCVIMGVSLVAMIWARRKDLNDTGCNEPTMLRSQSSRKGTTYHLAIYTGHRGGSGTTATPVLILSGEKEDSQPLILKNEQRKLFDRGSVETFVFTSEQDLGDLKYLTIWHDDVGANPSWFLSRITITNLNTSKQQQCFCNDWLAVDQSDGLISRVLPIASDSELKSFENIFLAKATQDLTDGHIWFSIIMRPARSNFSRVQRVACCLSLLLSTMLSNAMFFRVDETRTAGDEINVSGVAVRWSTIVIGIQSALIVLPINIFIVLLFRRAAPDTSVKDQPALRRISSGNELATHRNSVKQKSVIPRIILTDPSISSCSSAEEPPAIQNRQTVIFDLNRSSLFDNSAWHIRKKPEVLTDGSQDFYGDDFLPMERSISNQTVYHYHANSDEMIGEPKRVHWGSLEKFTYGEPFGINTPLLPPNFSTSKCRRLSTRDLISLPLYFSKSEPNLNHSYGRESQTDQLRQNSTPDIHEYTDSHIMNFNAHGIFLNQFTAESVYQRPGTNNRSGANNINPVALGTSEHQNFAESTYDGLNMAAIRARIPNQAGPHMAESIYQRPGTNNRSGANNINPAALGTSEHQNFTESTYDGLNMAVNLSAAESVYSRPGPNKQSGVNNINPAALGTSEHQNFTESTYDGLNMA
>TCONS_00010680
MEKIGAGYRLWALRNHAKEFLMVSTTLSVFGCLVIIATYALYKDIRSSSRHIIVCISIADLVVSLSNLAADFLPPAIHDACILQSFVSSTALLASFMWTLFLAIFLYISLVLEKPFTARALIHPWFHLVCWLLPLVINMVALCTRNLGNNNDLAVSGWCWIE
>TCONS_00008317
MVKDSYQNIANGLTNDVLLAISAGLSILGCTLILTTYMCYKEIRTVSRHIVVCISISDIITTASNLSAIFISPEIDSETDEIDNISCTVQSFVGTSAVLWSFLWTMVLAMYLYLDLVKENKTLGKRLIWPWSHLICWIAPLGINMVALFLHKLGNSGDRNTAGWCWISVFVDNYGDAKLWMLVDGKGIELLTYVVIVILYSRMKLWSIRQIKIPKQNEGSHLLQRNSLDAARYTDKKIILIPILFVLLRIWGTIRFFMLLRTETLAFKGDITVFETALLYLQTIGDNLQGAINCILFCCMTPVVRKRINKSVTSMRRQRFHLYDHLDSTSDTSSRIYQPID*
>TCONS_00010705
GEQTNNFVNENEKEQKKVTNRRRFHKKIKMAANDMLSELFKFHAQIIIVLTCSLSILGSILIITTYALYKDIRSPSRHIIVCISIADMFQAMANLYSAYFVNQKDEHFMENCIIQSFVGSTAINCSFMWTMMLAIFLFISLDREKPSLAIRLIHPWFHLISWLIPLFINLLALFLRKLGDNYDSASAGWCWIRMDDGIIFILQSLFILRIFPESPSCIG*
>TCONS_00008316
SVKRKRKKERKTKMDIPANHNTTTNDIFTDTANNAINTILLMSASLLSTLGTLVTITTYFFIKDIKTMSRHIIVCISVADLLTCLANLSGLLMSPTKHNTSPVGCQVQSFLGTTAILSSFLWTLMLAVYLHMIIVEERIDQAKRLIIPWSHVICWPVPLIINVVALTTGALGNDGDQTSAGWCWIKVTGAEHSTVVLWMLVDGKGLEILTYIVIVTLVIKMKLHLKIKIRNYSRTESPYGTFLTRKTMMVAKQADRKLIFIPIILIILRIWGTIRFFIYLFNTGCTKDRLWLCQGLLYLHTLGDNLQGAMNCILYCFFTPKVYNSIVQLLCNVCCRNTCCKCCTIGSRGGTYESFETYTDDDEEDRNLLT*
>TCONS_00011382
TKCIDPYSNISPVALASSEFIFLITFCALGFIFSSFNLFIFTVKRNSPIVKLSDYNVSIIHNILSCWIFTTVLLAFFAKPQLVICRIKPLIITILYTINIGIVFIKSQKILQAFSSRVKITPGEARKTIVLQIFTVFIFVVITNTIFAVTAFHKHIRLVFQENTKTLHRTHFCNTSSHMTIVIATLTFIQLMCSIQAFRARKLPSIMNDSLVLVYTTFSITIIFGVSFVIVHFQKHIDKDLFQYTAIVLNTFVINSLLYGLKCIRMLSYPKQNTTEYFREQRARNVANRFGN*
>TCONS_00069054
MKLIFDVDKVHTMENTVLQINEQNSSKVVVIWALKETVEKFFDIAARYRMKDFIWIISEDSGVTDMYRDNHLSGIFLSVVLNYGKDQEFEDQLLNISYQAVHQDQTKTFLRKLFESMKVKDRNSTLKDMGLTLDLTRLGAIYESLHALTRAFNSFFLDKQIPCPQGIDPYHCITYPLINHRKFNRLYLNNVSFNNLNGENLKFKENGETNHARYELYITKRSLYKIEIDFQLTLQWSQKDNSKPDIHLESNILQKATGNMSSKCSEECRPGFYPLFDSSNTCCWFCVPCDRNNFKNKTGLEKCISCPLNSVTNIDKTKCILLTVDYLTWSEWRTILLFVTTGTTICLIAVISTVFYKYSQTPIVRSSNIILSIIQISAHLALAFTPLLFVGNIETTYRCTARVYLTGILLTIIIGISLVKVTHLLTVFNLKFKLTKGEALQQTTKEMGILILTVLVNVSIVIITISFHAVSIKTVTDRTNYTLQHRCEKLLDHYFVQICYLLILLIVCGVQSFRGRGLPGRFNEAQYTFFAMFTTVLLGSIGIPLRLSTRDQTKIDFLVAMLTLVINIVLLLFLYGYKIKLILFYPEENTTEAFQRDRLASVMNAPEVRRLSRTSTLEWRVNSSLTNHSYSSDSLKTLTGPNQSTDSLQGLKQERSCTWSVLTNIKNQSGPVTSGKVMPFNEAEEFVSENFHDSNSLTKLSAQFCDQKTSGDEMSGKDNTEFENNQ
>TCONS_00022184
HIIGVISLVGSLTAILTLITFIIKRNTPIVTTSDFKVSTLHISIQVVTMIITPFLYFMNHICIWKPLVFTTLYTLNIGIVFTKSQKLLQAFLCKVKLTAEEAKRTVMAQILTVVIFLVSVNAVYFVCLYQQQVTILEFEDPQGMTREYVCNTYFHSNAIMIVIAVIQLMCTIQAFRGRHLPSVMNDGVVLMFTTLILTASFVVCFTIVPFQRPIEKEISQCIAILVNTMVITFLMYGQKAYRILFHPEQNTRAYFRNQCLTEMRQDINQRIEMR*
>TCONS_00054045
GTCEKLVLRTMQDVHATLSKLIFVLTTLLVGISVFLVIWIIHKRNGKMFNVSSTGYWFGLILSIICCLASNIVFIVEPNNTLCVIQTIAIPVTLIYVHSFVLMKAVRLFFSFLGFPRFAGVISTTAIELIIGLSFPVIGGLIACQQLLLNGMDLMKERVFHKLTTDEEFLVVSCTNVNPLIVPITGICALVTLVVNFNSRNIPNIYDEPWDLLYFSLFSLVCQILYVAVFYAYDYTMAMEYYHEVTCAVFLLAVCFMALANLFCRKIYFTIKGWEEPYQVRNGITVDRSQSFTAARCQETVIGGTQNEPPERPSTPPMSIGSPMKKTYLSDEV*
>TCONS_00057498
MRSNLTNSLSELDYFSRLFKEINLITAFIKDELTIKNKIQNLKDFLEKIFPAKLIGVQKLGIVSLFSRTVYHRVYVGQKVAVKGKSILKYLLYTPSPYIVEQIGKYSKENICPQVVCQPGNEYLYTKLADNTTDWDATYRWTCQLCAQGFYKPHQGNTTCNKCPHDYLSSEKRDSCYDPYISRTHSLKSPFVVFATILTSFGLCSCVFVFVEFFKYRATPMMKAADVSMTYAHLIIIALNFVLLFLSYYGAPNLLKCNFRMISFTVFYTIIVGIILLRAQQVLKAFQSRVKMTKSEIRKSRATDVFLMLVIVVANNLILIVLLQTKPLMIRTLIQKRLFLKTSYCGTGSSQNVLIAFAICLHITCFVQAFRGRRLPGAFKETMPIVYGNFIAIVVFIILYPIVFFQKDILQKEAVYWLAITLNMNVLIIFCYFRRIYFAIFRPEINTVEYSRAIVLAKM
>TCONS_00046255
LFSRKVYHRVYVGQKVAVKSKSILKFLVYTPSSYIVEQIGKYSKENICPQVVCQPGNEYLYTKLADNTTDWDDTYRWTCQLCEQGFYKLHHGNTTCNKCPNDYLSSEKRDSCYDPYISKTHSLKSPFVVFATILTSFGLCSCVFVFMEFFKYRATPMMKAADVSMTYAHLIIIALNFVLLFLSYYGAPNLLKCHFRMISFTVFYTIIVGIILLRAQQVLKAFQSKVKMTKSEIRKSRATDVFLMLVIVVANNLILIVLLQTKPLMIRTLIQKRLFLKTSFCGGTGSSQNVLIAFAICLHITCFVQAFRGRRLPGAFKETMPIVYGSFIAIVVFIILYPIVFFQKDILQKEAVYWLAITLNMNVLIIFCYFRRIYFAIFRPDLNTVEYSRAIVLAKMKKDSNLRVPK*
>TCONS_00054386
MKIASIVLLTFLIIKIVTPGQIIKNKPFPVAILVPTPDEDGGCTKRIIEKAIREINEQDFLYGTKLNTYFNQTLNQTITSNITTQYYIQPYFKEVRDDFINTMEQFNDLFTKPPLKSVLIGTPHRSQAPSVFDFALQYGYLQFSYGNTDIPFKNSLQHQVQTPLLLNASFEAAVSLFIKLGWREYSLVYDLDDSFHQSSNVILEKIINTRVGSNASTLLTKGTIFSKSHEKESREMIEKLKRTKSRVVFGLFSIAGARNMFCNAFKTKIYKQRMIWLLFERLPQDWASAAYDSRRTEDGTFQREISCSEEQLHIAADGHLSFTNTLLRRDDTILVSGETVSQFKKDFDMIQKASGHKCRDYSTDVYDTVWALAKTFQLAGKDRDFLDCKCTLTGDYSRIVDERFAAHVTSKASSVRFEGATGSVGFSKLYRKKDPVSRRYGSVDLSVFDLRDGTQFVTTYDVNQRKIHIKKDTLTRLFGSTVPRDKAKTAHITLTFNFTLLIVIWVLAIGGIVLTFVSLITSLSSSLKGNFFQHFETSFDSVVFLGCVLCYSAVVVYGVDTRFVGEEYVGTVCYVFIANLMIGFSLTFGSLFTKIWLIYKRRVATGYKLEKALNKYPDWMLYVFVISMVICDVIILVTLATLSPITLTKPISLNTYNFKTDTNEIGHIISCTCQYKTEYTIAIYCYKALLLLFGVFFSIQLRGLRNYSKEVHTGNTTFAIYNITAIGIVGVICVVALSNTTNHQAMYSVIAVCILIGVTASLLLLFGKSIQGL
>TCONS_00060440
AGLTFYQFGFFSLCQNNKIGNLTLREIEDARAYSQALEGVIKESINSNIEQRLADFPDTNIHGSIKYQLYDVCDDFEKLTSLVIEILIDEKYGVMSPTKEIFEPLVFVVYTHLPARMTSFVRNSFSFTKTYIHYLDFAELPDGTLSTSKFNVYAKSLLEISNILNVQDLFFISISESTDRGLYRRYYNMSITTFIEEQKCIQFRQYSPKELEKDPFKHDLVTGHLNPAFVLFSSYNPTQLALSSLKELYNETTNLTIFTHDIEASYSWHYQMPYPESFPEYFVDISESSRQVLSLQSDIIFNPLDVSLTNKTRELVNILHDYMFYEIANLLGRINTIDDMLIGHLNRNSDWKIQLNDYKEQIDDITDQFTKWNVEFPSILRFRADKQHHLNYVTRDEITQFPYDPEFRDENSVSLSIQNTCPKIECGPGRYKVYGEISGGYGWRCDLCPVNHYKSAVGDDGCLPCGGRFNIDNGKRTKCIDPYRSVYPEVIQITLFKSIFGLSSTGCLGTFITAYVFIWKRKTPVVISSDFRASMIHLTVMVCTFITGPALQVLHPSLEICITRVAIIGILYSLNICFMFVKSQKLLQAFLSKVPITVEEIRKTFWFQIVTVLTSILIVSALVVVTCKINIPFAFYLDDVKMERIYFCDTSFHGNVVIGFIIAIQFACFVQAFRGRHLPSVMNDGMALVYASFASIVMLIVMFAIGNFQKPVEKQLYQKLTVVINTFVIWFMMYGQKAIRMLLNPEQNTKRYFQEQRLTEMRERVDEKMRRSQSSDAVTSESDIQEQSL*
>TCONS_00061816
RSNIWNRLNLPYDHGEMNLTFVPYEICEYDGFVASAMDILLSQEYFVNNTRQSTPKWNNYPLKRWQYRQNILYVVVYLPDDMTKIADEIFSTSNSLILVVLNQYKKSFNKDDIILRYNQTVLSGNRYSMFTSPNSLVDNLVTKSNVHSVTVVYFLEKGSFYEALKNEFLEKMRELQQCTVTFTITPTNYTQYTEFLRQLNQGSIPQIVVMFGHPLEQYKLLRMHLFSPEKDRNTTWLLNDVEDIYFNKDRALRIPENIHIYDNVLMHRHHFSYFYQWYHEEHRDQSFSKYNDFRLNSLAEFDFLFFIVFGTCKTYELGLYKTGTNITFNLENTNKAFYLSLTRDFIVQLKKKDAKFVRYVYIPDSLFKLKRSTRCPYQVCDRGFGPAHGRKRETNDHVIRFGWTCKKCPENSHSPTSDTSECIPCPSKLISNAQRSQCIDPYTNIFLKDNRKMVLLLLLTSGLCFVTTLFILIVFVRFRETPMVTSADFTMSCLHLLHFLAIFVIIPMLTLAEHTWAGGVDCTWKLVSITILCSSNLSFVVNKSQKMIQIFSSDTRLTKKEITRTYVTQFAVYLFILLVATSLMVICITIKEITLFTSENQAVLQRVWSCNTGFHIQFQVVFMIFVQLFCFIQSFRARNVPSIYSNAWTILYASFGMSFGLAVYFPATIYHRRKSLYQEESIAISLAIILNFTLLQVILFGRKVYNILFLARKNNKNYYRHKMMLDIQEKVTEQCAGPLKQTTSM*
>TCONS_00037943
KTTKTRHFKMGWYTHKLTSLKYVGLQSPLPDFDLTISQSYLAKLCYDSYLLEISRIMSVIGIREVVGAFDYLSFKLFKIAYLRKFRTFSTRRRRFCFVSKIPNKLKTQHYCSLSQKLVDVNEESACLHPNCAAGTENYYGRLNTGQKWITSFGYGCRKCPHNYFKSIEMSSNESCRRCSEMEIPSKDQSRCYNPYQYIITNFSQTTSVISLSISAVGLFLGVFIILVLWRYKETPFAKASNLKHSIIHLVWSCFQFAVLPFLFIGEPNILRCYLRPITVLVLCICPTIIIFIKSHNLLFAFKSTTIVDDSDKRKSNLIQFSIVSSIFLFDGTLLLWTLIVFPPAVLLDINHSEYQIIKQCNTGLHVNLQIVMLIFQCLFTCVQAYRGRNLPGPFNEAMPIAYSTLTIVFTYLITFPIYYLQHDAELRENVHLVILSTAQTLFLIIFYGPKIYIILCQRHKNTKAYLRQKMWQNSQNKAEIEMQQK*
>TCONS_00057342
MSLQNLSKLEQLFGFWLNRFMRNPDYTIPLNELLNDVNMNSKWSITSAYTTSEKLLGDFNHASLGCPKLNCTPGYYKSYGEIFQREKIFDTKHDWKCQLCPEDHIKVGYGDGHCKTCYGIKSIDNGLRTECIDPYTNRYSKLNAAEKMIIISLTVFGVFVTFSTLLIFVKYRDTPTVKVSDVHFSYSHLVTIAITMLVNNLLYIQDELLVSISLAKCVNLTFFYTLNMGFVYTKSQKLIDAFSSTVKLTGGEAKKTVAVQVFTIIMFILFSNGGLYVLIDMEEPHISFELDKINLIRHNFSNTYMYMNLIIGFLIIFQLICLVQAFRGRHLPGPMNDAMSLVYATMLTTMTLAVSFPIGIFRKKTDREFLHCLLVVFNCIVYVVFLYGKKCFIIMFKPHNNTRDYFNQQRMKQ
>TCONS_00041601
FQYIFIQGDPEVLQGLGHIMPMFKGITTDEWLNIDIGVREILMRRIASNRETMKVLLKILKADSYFKEREVKDWETTYYFNPVRQMNKSEPFCNLTKPQCGKGEELIHGFYEEQKWLNSLGWFCQKCQKGFYKEVEGNDKCGECFGFYETNFERTTCFDPYQDQYIKMDQLDVVLISSLVYILILLIIFTMIIFVKLRETPIVKNANRMATYFQLSAHLILAAVPQIVFTEKPSALKCCFRPIIVGLCLTAVVSVNLAKTQKLNVIFRLKTRLSGKKKKAIGLLEWLIIAFLIFVDILILIWNYSFNPAEVIEVHHVETKLKDITCQNNASVVIQLFFVLLLVLANGVQAFRARKLPSHFTETTHVIYSSFTTVLLIAASTGIYFAQKSFNVKDRVLWISIHLLNALNFLLIYIYKMFVMLFKPEQNTSQAFNKKRTERINSKFQH*
>TCONS_00003277
MFFKTFLFLLTIPTIICALDVIGIYSACENHPELVSNFTKQGAIYNRAVTKFYTFSQRMNYIGLDMCYNETVLLNFLIDKVLANTSYLEIGNDSTPYKHVKIDTVILHVPLHMFKITQDILSTTDIIVVKFTRDIILPTNYADRLGFDVIFNLMKIEKVIREYWNEIILIDLRSSGTSLSMQELISNFKKEKDICYKAIGIESSNDSHLNRLDQLLHVEKNKRLATFFFQTKSEDFQIPSFFLDYSNKSIIIGSVDVLVKNETLPGNIVRAPFFNIFRMLTQFDVLHFFFSNDPEYQKYRFEISSIVAYFFYALNIFKRPPSMSHQEYRAILKSNLTRTKEGDFLGFKPVNENRTNESLTNNCTDIVCQPGFRKVFGVVPSSLWDEEVGYFCQPCPMDEFKSTYGDGPCQSCHGFYVPSADRTSCINPLKSVYLKAERRIGAILIALCIMGAIFPLSTLCVFLKNRKSPIVMLSDSKLSLLHLCFLATTSIVLPLVYFDQPTEAKCITRLGIIVLLYNNSISFIFIKCMKLLNAFSSDIRTTGRDVQRTAIQQISIFMINTFLGLGILVLLMYQKLPEVVTSINIERKEQIFYCDSNLHFSVLIAYTICLHLACSYRAYQYRHLPGYLSEATSIAIGSFAATISFTVMYPISHFQKNQLDVSVVQILFVAGNNLLIYLFMYGYKMYLIIFRPRKNTKYYARKLQIQAVKERTGRTTSFLVIDASTRHSR*
>TCONS_00048575
RKRKYKMKMAIINKANFTVECPLWPDKPGRCEVILGLQRSFSAISLIGCLFVILVIWLFRMYKYFVQRLILFLSVSAALQCVSFLIGDIYTDNFLCEFQAFIMQYFGWATLLWVVAMTVNLIMVLKGMESARYEKLFHLVCWGLPLLWACLPFLHNSYGPAGVWCWIKRDATYLRFGTWYIPIFVTIFAMFVAYIYIVVSVFKRKERWTGTFNQEEEHDKQMLAREVKPLAAFPLIYLLSGIPTLIYRIDDAVHPHLLPSYPLLIFSVIMSPLVGAMNAIAFAVYGEIQKLLTWGQIKSAFLSRFQSDSARIIHNVEIGDNLPDNDYLQVENEADDVDDGIEY*
>TCONS_00027127
MDENSKSTDTYNIYQNISHSAHARYTGQCFTPIQWTDDTHHRPSYNLHRISSIFIGIPLFIIGIITDIVCTTLWKRLMNRARNRNITCGIYLNTIAIIDIGTLLGFLTCDILVYANPNILQNHTYNQYYAIIGYPSYTFFMFLNFWLIAGVDACRLTMVLYPIKLRQSETRITNIAISLIITVMFAVNIPNFFAYGASYTANGIPCRWLTALSLTESFKNYIFGFQCVFLTVVPWFVILLVNISMNIYQSTVPDYIPKSKQKAVEMGQLLRAMSIYFITIIFCQCLVQCFFLRTHQTSDQWERVDSVFAFAKLGVIIYSSTKFFLFVTVSKTFRKAFLHMFSNPRTVYALVVARKERHNRSNKDRIRNTLKHAFSDEA*
>TCONS_00004871
MAQIGELSLAPTRAPVCSGSSCETIDALHKTFSSLSLIGSFVVLVLILILKEYHMDAQKMILFMVLSAFIDSIAYLMGDAETTHGATCEAQSFLMQYFDWATLLWVTMITTNLILIIKNKQSPKYYYIYHAVVWLGALFFAIVPFFENTYGHAGLWCWIKREYTGYRFGTWFGPLFFICFGMCITLGYVTYSVYQATQAQTGVSVATENINRSYRNELKRLAFYPLVYIILNIPTLAYRIEDASHPNKKPNYGILVVSSIFGPSVGAANAIIFATINLGSIRNLTWPMIRNNVILLFKRETQTQIEHNVVLEEGPQTSDSSEQYQPMP*
>TCONS_00048574
MLKNSTYCFFWPDNPSRCKTIVILQYLFSSISFICLLCLLVMIIMFKLYKLFVQRLILYLCCCSLVNTALYFVHVDKISPGSCIFQGFLNQFMSWTELLWVCVVTGNIFLVMHGYQLQKYEKKVHLFVWLTSLFWSVIPFFGHFYGQAGSWCWIKREHTSVRFGVWYVPLMLVIFVMLAMCFYMICCSSSYEQEYTYTEGGSFFEQQQSRSRHQSEVRPLIAYPIIYFLLNLPMLIYRIDDAVHPDDVPDYTLMVLSVIASPLLGAFNAFAFCIIEDTLKDSCSIAALRNILCCTGETTRIVHNYEVVDGES*
