# Supplementary material for: A G protein–coupled receptor mediates neuropeptide-induced oocyte maturation in the jellyfish Clytia
Source: PLoS Biol. 2020 Mar 3;18(3):e3000614. doi: 10.1371/journal.pbio.3000614 (PMC7053711; doi:10.1371/journal.pbio.3000614)
Supplement: S3 Table — crRNA, CRISPR RNA. (XLSX) [file pbio.3000614.s010.xlsx]

## Sheet: Feuil1
MIHR KO
crRNA
GAGAACACATCCGTAGATGG
Genotyping Primers
GENE NAME	FORWARD PRIMER SEQUENCE	LENGTH (bp)	Tm	%GC	HAIRPIN Tm	SELF DIMER Tm	PAIR DIMER Tm	AMPLICON SIZE
MIHR_Gt_KO_F1	CCAGTTGTTGTGGCCATGTTGA	22	61.9	50	none	4.3	8.4	587bp
	REVERSE PRIMER SEQUENCE	LENGTH (bp)	Tm	%GC	HAIRPIN Tm	SELF DIMER Tm	PAIR DIMER Tm
MIHR_Gt_KO_R1	GCCAACATAGCGTCTGAGGCTT	22	63.2	54.5	41.8	13.6	8.4
