# Supplementary material for: A G protein–coupled receptor mediates neuropeptide-induced oocyte maturation in the jellyfish Clytia
Source: PLoS Biol. 2020 Mar 3;18(3):e3000614. doi: 10.1371/journal.pbio.3000614 (PMC7053711; doi:10.1371/journal.pbio.3000614)
Supplement: S1 Data — Raw luminescence values obtained in triplicate for each of the neuropeptide combinations tested against the MIHR in the deorphanization assay are provided. In the right-hand table, the raw luminescence values obtained in quadruple for the positive and negative controls are provided. In the lower table, means and standard errors of the mean of the luminescence values obtained for each neuropeptide combination and controls are also shown, as well as the values normalized to the positive control, which were used to prepare the graph shown in Fig 1B. MIHR, MIH receptor. (XLSX) [file pbio.3000614.s011.xlsx]

## Sheet: Luminescence data 
	Values of MIHR luminiscence for each neuropeptide at concentration = 1E-6M
	Mix Rest of Peptides	Mix GLWa	PRPa	AWPRPa	RPRAa	RPRPa	RPRGa	RPRYa	WPRAa	WPRPa			(+) Ctrl	(-) Ctrl
	1426.75	1174.5	1108	4217.5	38324.8	46483.2	34126.5	57801.8	36999	55669.8			156454	1282.25
	1090.25	2371	1587.5	2846	37139.5	53442	28033.8	54557.5	40254.8	59916			173598	1353
	3881.5	1376.75	1255	3355.25	39875.5	61624.5	38273.2	78554.2	43417.2	70906			152549	1672.25		Sqroot of 3		Sqroot of 4
													170106	1142.25		1.73205		2
	Mix Rest of Peptides	Mix GLWa	PRPa	AWPRPa	RPRAa	RPRPa	RPRGa	RPRYa	WPRAa	WPRPa			(+) Ctrl	(-) Ctrl
Mean	2132.83	1640.75	1316.83	3472.92	38446.6	53849.9	33477.8	63637.8	40223.7	62163.9		Mean	163176	1362.44
St.Error	879.713	369.763	141.83	400.265	792.161	4375.66	2973.63	7516.78	1852.85	4539.67		St.Error	5121.48	112.17
			(+) Ctrl	(-) Ctrl	Mix Rest of Peptides	Mix GLWa	PRPa	AWPRPa	RPRAa	RPRPa	RPRGa	RPRYa	WPRAa	WPRPa
		Mean	163176	1362.44	2132.83	1640.75	1316.83	3472.92	38446.6	53849.9	33477.8	63637.8	40223.7	62163.9
		St.Error	5121.48	112.17	879.713	369.763	141.83	400.265	792.161	4375.66	2973.63	7516.78	1852.85	4539.67
			(+) Ctrl	(-) Ctrl	Mix Rest of Peptides	Mix GLWa	PRPa	AWPRPa	RPRAa	RPRPa	RPRGa	RPRYa	WPRAa	WPRPa
		Mean	163176	1362.44	2132.83	1640.75	1316.83	3472.92	38446.6	53849.9	33477.8	63637.8	40223.7	62163.9
		St.Error	5121.48	112.17	879.713	369.763	141.83	400.265	792.161	4375.66	2973.63	7516.78	1852.85	4539.67
		Normalised response (to positive control)
			(+) Ctrl	(-) Ctrl	Mix Rest of Peptides	Mix GLWa	PRPa	AWPRPa	RPRAa	RPRPa	RPRGa	RPRYa	WPRAa	WPRPa
		Mean	1	0.00834947	0.0130707	0.0100551	0.00807	0.0212832	0.235614	0.33001	0.205163	0.389994	0.246504	0.380961
		St.Error	xxx	0.000687416	0.00539118	0.00226603	0.000869184	0.00245296	0.00485463	0.0268155	0.0182234	0.0460653	0.0113549	0.0278206
