# Supplementary material for: A G protein–coupled receptor mediates neuropeptide-induced oocyte maturation in the jellyfish Clytia
Source: PLoS Biol. 2020 Mar 3;18(3):e3000614. doi: 10.1371/journal.pbio.3000614 (PMC7053711; doi:10.1371/journal.pbio.3000614)
Supplement: S2 Data — The first three tabs show statistical values obtained using Prism 6 software (GraphPad, La Jolla, CA) from the raw luminescence values for 3 independent dose–response experiments. The first dataset (first tab) was used to create the graph shown in Fig 1C. The raw luminescence values are shown, as well as the values normalized with respect to the maximum. The 4th tab shows the different EC50 values calculated by Prism 6 software for each MIH neuropeptide from each of the 3 biological replicates, as well as the means shown in Fig 1C. MIH, maturation-inducing hormone. (XLSX) [file pbio.3000614.s012.xlsx]

## Sheet: Fit of first dataset
	RPRGa	WPRAa	RPRYa	WPRPa
log(agonist) vs. response -- Variable slope (four parameters)
Best-fit values
Bottom	2188	1277	997.1	935
Top	82566	51660	61316	47040
LogEC50	-6.14	-6.854	-7.239	-6.658
HillSlope	1.15	1.505	1.301	1.128
EC50	7.243e-07	1.401e-07	5.77e-08	2.197e-07
Span	80378	50384	60319	46105
Std. Error
Bottom	150	116.6	62.43	102.7
Top	7668	4784	3276	5331
LogEC50	0.1282	0.1029	0.07926	0.1585
HillSlope	0.1417	0.2078	0.1137	0.1654
Span	7685	4789	3283	5340
95% Confidence Intervals
Bottom	1875 to 2500	1033 to 1520	866.9 to 1127	720.9 to 1149
Top	66571 to 98561	41682 to 61639	54481 to 68150	35919 to 58161
LogEC50	-6.407 to -5.873	-7.068 to -6.639	-7.404 to -7.073	-6.989 to -6.328
HillSlope	0.8541 to 1.445	1.071 to 1.938	1.064 to 1.538	0.7829 to 1.473
EC50	3.913e-007 to 1.341e-006	8.545e-008 to 2.296e-007	3.943e-008 to 8.443e-008	1.026e-007 to 4.703e-007
Span	64349 to 96408	40395 to 60373	53470 to 67168	34966 to 57245
Goodness of Fit
Degrees of Freedom	20	20	20	20
R square (weighted)	0.9212	0.8912	0.9653	0.8723
Weighted Sum of Squares (1/(Y*Y))	0.8707	1.414	0.4925	1.775
Sy.x	0.2087	0.2659	0.1569	0.2979
NORMALIZED DATA USED FOR GRAPH
log conc - raw luminescence values	RPRGa			WPRAa			RPRYa			WPRPa
-11	2786.75	2685.25	1886.75	1958.5	1051.75	1049.5	1231.25	973.25	1219	877.5	744	1246.25
-10	2145.75	1903.5	2081.25	901.75	1429.75	638.75	1049	815	813.75	832.25	685.25	650
-9	2568.75	2513	2442.5	1695	1313	1672.25	1055.5	1611.75	1089	1109.5	748.5	2129.25
-8	2166.25	2356	1615.5	1749	2412.25	2154.25	8204	6508.25	5645.5	2061	2021.25	2091
-7	7936.5	10649.8	14641.5	18739.2	26525.2	18080.5	44922.8	41639	34359	13510.5	17423.2	15284.5
-6	51148.5	40224.8	38732.2	34780.8	40727	38467.8	60469	50733.5	54333.2	33419.2	38325.5	39551
-5	78912	80534	75694.8	58068.2	49574.2	44036.2	61506.5	70539.8	63744.2	51633.8	41898.8	38325
-4	89293.8	83928.5	90843.5	68937.8	64611.8	55508.2	68927.2	58562	61582.2	60206.8	49664	44557.5
log conc - normalized
-11	0.0337518	0.0325225	0.0228514	0.0339628	0.0182387	0.0181996	0.0200804	0.0158727	0.0198806	0.0186543	0.0158163	0.0264934
-10	0.0259883	0.0230543	0.0252071	0.0156375	0.0247936	0.0110767	0.0171081	0.0132918	0.0132714	0.0176924	0.0145674	0.013818
-9	0.0311115	0.0304363	0.0295824	0.0293934	0.022769	0.0289989	0.0172141	0.026286	0.0177605	0.0235863	0.015912	0.0452647
-8	0.0262366	0.0285347	0.0195662	0.0303298	0.0418314	0.0373574	0.133799	0.106143	0.0920722	0.0438138	0.0429688	0.0444515
-7	0.0961231	0.128985	0.177331	0.324962	0.459981	0.313538	0.732643	0.679089	0.560359	0.287213	0.370392	0.324926
-6	0.619486	0.487183	0.469107	0.603141	0.706257	0.667079	0.986186	0.82741	0.886119	0.710443	0.814743	0.840795
-5	0.955744	0.975389	0.916779	1.00698	0.859679	0.763643	1.00311	1.15043	1.0396	1.09766	0.890705	0.814732
-4	1.08148	1.0165	1.10025	1.19547	1.12045	0.962582	1.12413	0.955085	1.00434	1.27991	1.05578	0.947226

## Sheet: Fit of second dataset
	RPRGa	WPRAa	RPRYa	WPRPa
log(agonist) vs. response -- Variable slope (four parameters)
Best-fit values
Bottom	2843	2165	2011	1493
Top	36059	23814	29369	23599
LogEC50	-5.656	-6.027	-6.785	-6.033
HillSlope	0.9524	1.06	1.165	0.9926
EC50	2.21e-06	9.397e-07	1.639e-07	9.277e-07
Span	33216	21649	27358	22106
Std. Error
Bottom	435.1	239.1	311.3	174.6
Top	4893	2636	3194	2651
LogEC50	0.2509	0.2051	0.1925	0.2072
HillSlope	0.2692	0.2628	0.3289	0.2177
Span	4991	2667	3236	2676
95% Confidence Intervals
Bottom	1925 to 3761	1666 to 2664	1362 to 2660	1129 to 1857
Top	25735 to 46383	18316 to 29312	22707 to 36031	18070 to 29129
LogEC50	-6.185 to -5.126	-6.455 to -5.599	-7.187 to -6.384	-6.465 to -5.600
HillSlope	0.3843 to 1.520	0.5114 to 1.608	0.4790 to 1.851	0.5384 to 1.447
EC50	6.530e-007 to 7.477e-006	3.508e-007 to 2.517e-006	6.504e-008 to 4.132e-007	3.430e-007 to 2.510e-006
Span	22685 to 43746	16086 to 27212	20608 to 34108	16524 to 27688
Goodness of Fit
Degrees of Freedom	17	20	20	20
R square (weighted)	0.8442	0.8463	0.8368	0.8607
Weighted Sum of Squares (1/(Y*Y))	1.695	1.756	2.385	1.758
Sy.x	0.3157	0.2963	0.3453	0.2965

## Sheet: Fit of third dataset
	RPRGa	WPRAa	RPRYa	WPRPa
log(agonist) vs. response -- Variable slope (four parameters)
Best-fit values
Bottom	10.53	12.04	5.512	10.51
Top	99.98	100	100	100
LogEC50	-5.859	-6.272	-6.887	-6.286
HillSlope	1.139	1.48	1.159	1.078
EC50	1.384e-06	5.346e-07	1.297e-07	5.171e-07
Span	89.45	87.97	94.5	89.49
Std. Error
Bottom	1.012	1.523	0.7491	1.004
Top	10.2	12.59	9.144	8.936
LogEC50	0.1766	0.235	0.1588	0.1842
HillSlope	0.2983	0.5167	0.2363	0.26
Span	10.34	12.72	9.227	9.094
95% Confidence Intervals
Bottom	8.420 to 12.64	8.862 to 15.22	3.949 to 7.074	8.418 to 12.61
Top	78.71 to 121.3	73.75 to 126.3	80.93 to 119.1	81.36 to 118.6
LogEC50	-6.227 to -5.490	-6.762 to -5.782	-7.218 to -6.556	-6.671 to -5.902
HillSlope	0.5165 to 1.761	0.4026 to 2.558	0.6656 to 1.652	0.5357 to 1.621
EC50	5.926e-007 to 3.233e-006	1.729e-007 to 1.653e-006	6.049e-008 to 2.781e-007	2.135e-007 to 1.253e-006
Span	67.88 to 111.0	61.43 to 114.5	75.25 to 113.7	70.51 to 108.5
Goodness of Fit
Degrees of Freedom	20	20	20	20
R square (weighted)	0.8576	0.7705	0.8829	0.8879
Weighted Sum of Squares (1/(Y*Y))	1.459	2.69	1.739	1.228
Sy.x	0.2701	0.3668	0.2949	0.2478

## Sheet: combination of datasets 1, 2, 3
					EC50 calculation
					RPRGa	WPRAa	RPRYa	WPRPa
				1	7.243e-07	1.401e-07	5.77e-08	2.197e-07
				2	2.21e-06	9.397e-07	1.639e-07	9.277e-07
				3	1.384e-06	5.346e-07	1.297e-07	5.171e-07
				Mean	1.43943e-06	5.38133e-07	1.171e-07	5.54833e-07
