# Supplementary material for: A G protein–coupled receptor mediates neuropeptide-induced oocyte maturation in the jellyfish Clytia
Source: PLoS Biol. 2020 Mar 3;18(3):e3000614. doi: 10.1371/journal.pbio.3000614 (PMC7053711; doi:10.1371/journal.pbio.3000614)
Supplement: S3 Data — The first tab collects all the raw data from 3 independent gonad spawning assays. The means and standard deviations were used to prepare the graph shown in Fig 4A. Information corresponding to the Fisher exact tests is also shown. The second tab shows the raw data from 3 independent oocyte maturation assays. The means and standard deviations were used to prepare the graph in Fig 4C. Information corresponding to the Fisher exact tests is also shown. (XLSX) [file pbio.3000614.s013.xlsx]

## Sheet: Assays Gonads spawning
	Gonads spawning after light	Total Gonads	Percentage of spawning gonads				Percentage of spawning gonads					Stats for Gonads - Light								Stats for Gonads-WPRPa											Stats for Gonads - BrcAMP
Wild Type	12	12	100			Wild Type	100			WT YES	WT NO	MIHR KO YES	MIHR KO NO						WT YES	WT NO	MIHR KO YES	MIHR KO NO							WT YES	WT NO	MIHR KO YES	MIHR KO NO
MIH R K.O.	0	29	0			MIH R K.O.	0			75	0	0	82						61	3	0	82							32	0	29	0
	Gonads spawning after addition of 0,1uM WPRPa	Total Gonads	Percentage of spawning gonads				Percentage of spawning gonads
Wild Type	19	22	86.3636			Wild Type	86.3636					Fisher contingecy table								Fisher contingecy table										Fisher contingecy table
MIH R K.O.	0	29	0			MIH R K.O.	0						Yes	No							Yes	No									Yes	No
												WT	75	0		n=75				WT	61	3		n=64						WT	32	0			n=32
												MIHR KO	0	82		n=82				MIHR KO	0	82		n=82						MIHR KO	29	0			n=29
	Gonads spawning after addition of 4mM BrcAMP	Total Gonads	Percentage of spawning gonads				Percentage of spawning gonads			The Fisher exact test statistic value is 0. The result is significant at p < .01.									The Fisher exact test statistic value is 0. The result is significant at p < .01.										The Fisher exact test statistic value is 1. The result is not significant at p < .01.
Wild Type	12	12	100			Wild Type	100
MIH R K.O.	4	4	100			MIH R K.O.	100
	Gonads spawning after light	Total Gonads	Percentage of spawning gonads				Percentage of spawning gonads						Percentage of spawning gonads											Percentage of spawning gonads									Percentage of spawning gonads
Wild Type	31	31	100			Wild Type	100					Wild Type	100										Wild Type	95.4545								Wild Type	100
MIH R K.O.	0	29	0			MIH R K.O.	0					MIHR K.O.	0										MIHR K.O.	0								MIHR K.O.	100
																				100	Mean	Desvest
	Gonads spawning after addition of 0,1uM WPRPa	Total Gonads	Percentage of spawning gonads				Percentage of spawning gonads													86.3636	95.4545	7.87296
Wild Type	24	24	100			Wild Type	100													100
MIH R K.O.	0	29	0			MIH R K.O.	0
	Gonads spawning after addition of 4mM BrcAMP	Total Gonads	Percentage of spawning gonads				Percentage of spawning gonads
Wild Type	10	10	100			Wild Type	100
MIH R K.O.	18	18	100			MIH R K.O.	100
	Gonads spawning after light	Total Gonads	Percentage of spawning gonads				Percentage of spawning gonads
Wild Type	32	32	100			Wild Type	100
MIH R K.O.	0	24	0			MIH R K.O.	0
	Gonads spawning after addition of 0,1uM WPRPa	Total Gonads	Percentage of spawning gonads				Percentage of spawning gonads
Wild Type	18	18	100			Wild Type	100
MIH R K.O.	0	24	0			MIH R K.O.	0
	Gonads spawning after addition of 4mM BrcAMP	Total Gonads	Percentage of spawning gonads				Percentage of spawning gonads
Wild Type	10	10	100			Wild Type	100
MIH R K.O.	7	7	100			MIH R K.O.	100

## Sheet: Assays Oocyte Maturation
	Oocyte maturation (-Ctrl)	Total Oocytes	Percentage of Oocytes maturing				Percentage of Oocyte maturation					Stats OMM (-)Ctrl								Stats for OMM - WPRPa											Stats for OMM - BrcAMP
Wild Type	1	12	8.33333			Wild Type	8.33333			WT YES	WT NO	MIHR KO YES	MIHR KO NO						WT YES	WT NO	MIHR KO YES	MIHR KO NO							WT YES	WT NO	MIHR KO YES	MIHR KO NO
MIH R K.O.	1	13	7.69231			MIH R K.O.	7.69231			1	49	5	41						47	0	3	43							49	10	83	9
	Oocyte maturation after addition of 0,1uM WPRPa	Total Oocytes	Percentage of Oocytes maturing				Percentage of Oocyte maturation
Wild Type	13	13	100			Wild Type	100					Fisher contingecy table								Fisher contingecy table										Fisher contingecy table
MIH R K.O.	1	14	7.14286			MIH R K.O.	7.14286						Yes	No							Yes	No									Yes	No					%
												WT	1	49		n=50				WT	47	0		n=47						WT	49	10			n=59		83.0508
												MIHR KO	5	41		n=46				MIHR KO	3	43		n=46						MIHR KO	83	9			n=92		90.2174
	Oocyte maturation after addition of 4mM BrcAMP	Total Oocytes	Percentage of Oocytes maturing				Percentage of Oocyte maturation			The Fisher exact test statistic value is 0.101176. The result is not significant at p < .01.									The Fisher exact test statistic value is 0. The result is significant at p < .01.										The Fisher exact test statistic value is 0.215946. The result is not significant at p < .01.
Wild Type	15	15	100			Wild Type	100
MIH R K.O.	30	31	96.7742			MIH R K.O.	96.7742
	Oocyte maturation (-Ctrl)	Total Oocytes	Percentage of Oocytes maturing				Percentage of Oocyte maturation
Wild Type	0	22	0			Wild Type	0
MIH R K.O.	0	10	0			MIH R K.O.	0
													MIH			Control			cAMP
	Oocyte maturation after addition of 0,1uM WPRPa	Total Oocytes	Percentage of Oocytes maturing				Percentage of Oocyte maturation
Wild Type	19	19	100			Wild Type	100
MIH R K.O.	0	11	0			MIH R K.O.	0
													Percentage of Oocyte maturation			Percentage of Oocyte maturation			Percentage of Oocyte maturation
	Oocyte maturation after addition of 4mM BrcAMP	Total Oocytes	Percentage of Oocytes maturing				Percentage of Oocyte maturation					WT	100		WT	8.33333		WT	100
Wild Type	21	26	80.7692			Wild Type	80.7692						100			0			80.7692
MIH R K.O.	12	14	85.7143			MIH R K.O.	85.7143						100			0			72.2222
												Mean	100		Mean	2.77778		Mean	84.3305
												Sdev	0		Sdev	4.81125		Sdev	14.2272
												MIHR KO	7.14286		MIHR KO	7.69231		MIHR KO	96.7742
													0			0			85.7143
													9.52381			17.3913			87.234
												Mean	5.55556		Mean	8.3612		Mean	89.9075
												Sdev	4.95635		Sdev	8.71493		Sdev	5.99508
	Oocyte maturation (-Ctrl)	Total Oocytes	Percentage of Oocytes maturing				Percentage of Oocyte maturation
Wild Type	0	16	0			Wild Type	0
MIH R K.O.	4	23	17.3913			MIH R K.O.	17.3913
	Oocyte maturation after addition of 0,1uM WPRPa	Total Oocytes	Percentage of Oocytes maturing				Percentage of Oocyte maturation
Wild Type	15	15	100			Wild Type	100
MIH R K.O.	2	21	9.52381			MIH R K.O.	9.52381
	Oocyte maturation after addition of 4mM BrcAMP	Total Oocytes	Percentage of Oocytes maturing				Percentage of Oocyte maturation
Wild Type	13	18	72.2222			Wild Type	72.2222
MIH R K.O.	41	47	87.234			MIH R K.O.	87.234
