# Supplementary material for: A G protein–coupled receptor mediates neuropeptide-induced oocyte maturation in the jellyfish Clytia
Source: PLoS Biol. 2020 Mar 3;18(3):e3000614. doi: 10.1371/journal.pbio.3000614 (PMC7053711; doi:10.1371/journal.pbio.3000614)
Supplement: S4 Data — Data from 5 experiments are provided in the first tab. In experiments 1 and 2, oocytes were injected with either anti-Gαs or PBS. In experiments 3–5, oocytes were injected with either anti-Gαs or PBS or anti-GST. Injections were performed with a Narishige setup except for experiment 5, which used a nanoject apparatus and delivered less regular injections. Experiment 4 is illustrated in Fig 5A. The number of oocytes with intact GVs at the end of each successive treatment is indicated. The full details of these last three experiments are provided in tabs 2–4, including the timing and doses of MIH treatments, and the GV-intact oocyte counts at successive times. GST, Glutathione-S-Transferase; GV, Germinal Vesicle; MIH, maturation-inducing hormone. (XLSX) [file pbio.3000614.s014.xlsx]

## Sheet: Data from 5  experiments
		Totals of matured oocytes for each treatment					Normalized data
Experiment 1
	MIH weak (1)	MIH standard	Br- cAMP	total matured				% MIH weak	% MIH standard	% MIH
PBS	6	4	0	10			PBS	60	40	100
anti Gs	0	2	6	8			anti Gs	0	25	25
Experiment 2
	MIH weak (2)	MIH standard	Br- cAMP	total				% MIH weak	% MIH standard	% MIH
PBS	7	1	0	8			PBS	87.5	12.5	100
anti Gs	0	1	6	7			anti Gs	0	14.2857	14.2857
Experiment 3
	MIH weak (2)	MIH standard	Br- cAMP	total				% MIH weak	% MIH standard	% MIH
PBS	1	13	0	14			PBS	7.14286	92.8571	100
anti Gs	1	11	5	17			anti Gs	5.88235	64.7059	70.5882
anti GST	4	10	0	14			anti GST	28.5714	71.4286	100
Experiment 4
	MIH weak (2)	MIH standard	Br- cAMP	total				% MIH weak	% MIH standard	% MIH
PBS	30	0	0	30			PBS	100	0	100
anti Gs	2	6	20	28			anti Gs	7.14286	21.4286	28.5714
anti GST	25	3	0	28			anti GST	89.2857	10.7143	100
Experiment 5
	MIH weak (2)	MIH standard	Br- cAMP	total				% MIH weak	% MIH standard	% MIH
PBS	7	8	0	15			PBS	46.6667	53.3333	100
anti Gs	16	2	8	26			anti Gs	61.5385	7.69231	69.2308
anti GST	19	0	0	19			anti GST	100	0	100
	MIH weak (1) =	10-7mM aWPRPa
	MIH weak (2) =	10-8mM WPRPa
	MIH standard =	10-7mM WPRPa

## Sheet: Details expt 3
#	PBS	anti GST	alpha GS
treatment timing									GVBD				%GVBD
T0; Time after injection
Number after injection	14	14	18				time	PBS	anti GST	ant-GaS	time	PBS	anti GST	ant-GaS
T1: Time of incubation with WPRPAa 10-8					r		0	0	0	0	0	0	0	0
T1+5min	13	14	18				5	1	0	0	5	7.14286	0	0
T1+10min	13	14	17				10	1	0	1	10	7.14286	0	5.88235
T1+15min	13	10	17				15	1	4	1	15	7.14286	28.5714	5.88235
T1+20min	13	10	17				20	1	4	1	20	7.14286	28.5714	5.88235
T1+25min	13	10	17				25	1	4	1	25	7.14286	28.5714	5.88235
T1+30min	13	10	17				30	1	4	1	30	7.14286	28.5714	5.88235
							35	1	14	10	35	7.14286	100	58.8235
							40	14	14	10	40	100	100	58.8235
							45	14	14	12	45	100	100	70.5882
T2; Time of incubation with WPRPA 10-7							50	14	14	12	50	100	100	70.5882
T2+0 - 5min	13	10	17				55	14	14	12	55	100	100	70.5882
T2+5min	0	0	8				60	14	14	12	60	100	100	70.5882
T2+10min	0	0	8				85	14	14	12	85	100	100	70.5882
T2+15min			6				90	14	14	12	90	100	100	70.5882
T2+20min			6				95	14	14	12	95	100	100	70.5882
T2+25min			6				110	14	14	15	110	100	100	88.2353
T2+30min			6				115	14	14	16	115	100	100	94.1176
							135	14	14	16	135	100	100	94.1176
T3;Time of incubation with Br-AMPc (2mM)							145	14	14	17	145	100	100	100
T3+5min			6
T3+10min			6
T3+25min			3
T3+30min			2
T3+50min			2
T3+60min			1
	Number of oocyte with GVs were counted at each time

## Sheet: Details expt 4
#	PBS	anti GST	alpha GS	Comment							GVBD				GVBD%
T0; Time after injection
Number after injection	30	28	28							time	PBS	anti GST	ant-GaS	time	PBS	anti GST	ant-GaS
T1: Time of incubation with WPRPAa 10-8						30	28	28		0	0	0	0	0	0	0	0
T1+5min	30*	28 (14*)	28 (4*)			30	28	28		5	0	0	0	5	0	0	0
T1+10min	9*	23 (9*)	26 (2*)			9	23	26		10	21	5	2	10	70	17.8571	7.14286
T1+15min	3*	14 (11*)	26			3	14	26		15	27	14	2	15	90	50	7.14286
T1+20min	0	3	26			0	3	26		20	30	25	2	20	100	89.2857	7.14286
T1+25min		3	26				3	26		25	30	25	2	25	100	89.2857	7.14286
T1+30min		3	26				3	26		30	30	25	2	30	100	89.2857	7.14286
T2; Time of incubation with WPRPA 10-7 = T1+30min										35	30	28	3	35	100	100	10.7143
T2+5min		0	25				0	25		40	30	28	3	40	100	100	10.7143
T2+10min		0	25(2*)				0	25		45	30	28	6	45	100	100	21.4286
T2+15min			22(1*)					22		50	30	28	7	50	100	100	25
T2+20min			21					21		55	30	28	7	55	100	100	25
T2+25min			21(1*)					21		60	30	28	8	60	100	100	28.5714
T2+30min			20					20		75	30	28	8	75	100	100	28.5714
T3;Time of incubation with Br-AMPc (2mM) = T2+75min								20		80	30	28	8	80	100	100	28.5714
T3+5min			20					20		85	30	28	8	85	100	100	28.5714
T3+10min			20					20		90	30	28	12	90	100	100	42.8571
T3+15min			16(4*)					16		95	30	28	19	95	100	100	67.8571
T3+20min			9(5*)					9		100	30	28	22	100	100	100	78.5714
T3+25min			6(4*)					6		105	30	28	28	105	100	100	100
T3+30min			0					0		125	30	28	28	125	100	100	100
T3+50min			0					0		135	30	28	28
T3+60min			0					0
	Numbers of oocytes with intact GVs counted
	* indicates number of these with GVBD ongoing

## Sheet: Details  expt 5
#	PBS	anti GST	alpha GS				time	PBS	anti GST	alpha GS		PBS %	anti GST %	alpha GS %
T0; Time after injection= 12:30:00
Number after injection	15	19	27			Number after injection		15	19	27	TIME	PBS %	anti GST %	alpha GS %
T1: Time of incubation with MIH weak (2) 13:30											TIME	PBS %	alpha GST %	alpha GaS %
T1+5min	0	0	0			T1+5min	5	0	0	0	5	0	0	0
T1+10min	2	6	7			T1+10min	10	2	6	7	10	13.3333	31.5789	26.9231
T1+15min	2	6	7			T1+15min	15	2	6	7	15	13.3333	31.5789	26.9231
T1+20min	5	6	8			T1+20min	20	5	6	8	20	33.3333	31.5789	30.7692
T1+30min	7	19	16			T1+30min	30	7	19	16	30	46.6667	100	61.5385
						T2+5min	35	7	19	16	35	46.6667	100	61.5385
						T2+10min	40	15	19	18	40	100	100	69.2308
						T2+15min	45	15	19	18	45	100	100	69.2308
T2; Time of incubation with MIH standard= T1+45min						T2+20min	50	15	19	18	50	100	100	69.2308
T2+0 - 5min	7		16			T2+25min	55	15	19	18	55	100	100	69.2308
T2+5min	15		16			T2+30min	60	15	19	18	60	100	100	69.2308
T2+10min	15		18			T3+0	70	15	19	18	70	100	100	69.2308
T2+15min						T3+5min	75	15	19	18	75	100	100	69.2308
T2+20min						T3+10min	80	15	19	18	80	100	100	69.2308
T2+25min						T3+20min	90	15	19	26	90	100	100	100
T2+30min						T3+30min	100	15	19	26	100	100	100	100
						T3+50min	120	15	19	26	120	100	100	100
T3;Time of incubation with Br-AMPc : T2+70min						T3+60min	130	15	19	26	130	100	100	100
T3+5min			18
T3+10min			18					# oocyte Mature
T3+20min			26
T3+30min			26
T3+50min			26
T3+60min			26
