# Supplementary material for: A G protein–coupled receptor mediates neuropeptide-induced oocyte maturation in the jellyfish Clytia
Source: PLoS Biol. 2020 Mar 3;18(3):e3000614. doi: 10.1371/journal.pbio.3000614 (PMC7053711; doi:10.1371/journal.pbio.3000614)
Supplement: S5 Data — Normalized counts in the different sequenced samples for each GPCR candidate. GPCR, G protein–coupled receptor. (XLSX) [file pbio.3000614.s015.xlsx]

## Sheet: DATA FOR S1_Fig-GPCR_candidats_
sequence i	number of TM domains predicted in the available seqience	GrOo-R1	GrOo-R2	FGOo-R1	FGOo-R2	GEC-R1	GEC-R2	GEN-R1	GEN-R2	EG-R1	EG-R2	P2-R1	P2-R2	P3-R1	P3-R2	GO-R1	GO-R2	PH-R1	PH-R2	St-R1	St-R2
TCONS_00037296	7	4	3	0	1	7	1	0	1	0	0	8	9	7	15	46	69	37	49	1	3
TCONS_00069022	7	72	76	43	43	540	531	1407	1233	16	15	54	51	78	79	399	491	376	441	362	441
TCONS_00068124	7	4	1	3	2	12	13	2	1	2	1	8	26	37	29	25	53	496	628	7	14
TCONS_00007133	7	5	4	3	0	0	0	2	1	5	14	76	176	131	137	0	0	0	0	0	0
TCONS_00054346	7	4	1	5	8	2	0	0	1	2	1	215	161	131	171	19	29	31	27	111	120
TCONS_00057493	7	0	0	0	0	0	1	0	0	13	1	521	304	124	456	0	3	0	0	0	0
TCONS_00058970	7	62	63	56	58	36	42	50	35	8	7	107	51	30	100	56	153	70	44	82	65
TCONS_00075484	7	0	0	0	1	3	0	0	0	17	13	3	0	0	3	12	43	169	140	2	3
TCONS_00016194	7	2	1	4	5	8	10	3	1	17	55	18	22	10	8	16	28	291	113	3	1
TCONS_00069658	7	165	146	104	101	23	24	75	83	6	7	167	188	65	146	38	67	18	10	387	212
TCONS_00069657	7	152	134	118	133	84	83	95	104	80	84	172	197	88	163	66	90	48	45	361	202
TCONS_00025030	7	82	53	26	29	13	7	15	6	22	9	13	4	17	13	22	34	90	89	6	6
TCONS_00025031	7	81	52	25	29	12	7	14	6	22	8	13	4	17	13	22	33	87	88	6	6
TCONS_00043759	7	460	428	399	266	96	89	88	114	89	91	109	86	175	78	140	174	123	69	185	212
TCONS_00052428	7	48	43	23	13	978	1122	82	59	44	94	225	422	218	581	117	150	200	163	235	114
TCONS_00044005	7	123	121	220	232	927	949	340	280	380	470	249	365	258	420	329	323	317	300	251	221
TCONS_00043983	7	217	205	366	410	1233	1256	446	384	516	645	316	424	343	437	439	423	352	395	348	317
TCONS_00031084	7	14	12	11	6	57	44	97	95	49	44	53	65	82	48	29	31	89	103	26	14
TCONS_00054544	7	87	77	218	364	42	45	128	185	71	78	81	336	124	60	116	293	558	392	914	855
TCONS_00054507	7	73	64	178	300	36	38	104	153	58	64	67	277	100	48	94	240	471	326	756	702
TCONS_00056239	7	3	3	0	1	42	46	45	31	10	8	23	17	15	40	77	71	176	144	149	130
TCONS_00008333	7	61	75	34	18	16	22	42	49	37	41	145	336	159	121	37	46	41	66	37	35
TCONS_00053185	7	52	48	23	7	20	10	6	7	20	21	27	37	30	21	52	76	153	199	296	202
TCONS_00017850	7	421	410	486	572	923	824	901	850	495	470	246	287	179	168	124	143	195	161	163	137
TCONS_00053443	7	957	885	332	239	253	160	841	877	203	161	751	808	606	595	928	766	410	406	408	329
TCONS_00067893	7	21	10	12	12	35	31	68	49	36	42	7	12	12	10	31	42	75	71	3	9
TCONS_00054553	7	73	75	40	31	4	4	25	18	3	4	50	103	31	35	316	201	757	824	124	66
TCONS_00068121	7	1	1	1	1	267	252	712	609	4	15	71	240	70	89	468	1573	441	522	1214	909
TCONS_00068162	7	2	1	1	2	338	308	885	750	5	20	87	304	89	114	607	2025	546	665	1550	1172
TCONS_00055346	7	3	3	1	0	90	54	1	1	10	17	10	8	22	6	37	54	36	49	30	61
TCONS_00024150	7	1	0	3	0	1	0	0	0	45	76	71	62	37	75	6	9	44	58	0	0
TCONS_00079424	7	12	7	33	33	3	0	2	1	1	1	7	18	9	29	3	5	0	1	0	0
TCONS_00003080	7	24	18	9	2	1111	866	1546	749	14	14	173	391	337	128	96	85	403	481	75	234
TCONS_00041027	7	42	43	31	18	203	186	59	60	181	208	138	104	103	145	68	90	82	82	58	89
TCONS_00041029	7	60	61	83	75	332	297	192	171	295	394	204	167	167	202	129	128	139	157	101	127
TCONS_00041026	7	52	52	34	18	206	188	66	67	187	210	139	105	112	146	73	96	85	85	61	92
TCONS_00052443	7	19	17	10	2	1937	1776	15	31	71	68	30	66	21	49	134	100	794	603	359	223
TCONS_00057489	7	3	1	11	9	685	885	38	27	29	24	23	38	74	25	57	45	202	191	122	113
TCONS_00075543	7	42	58	44	51	8	7	4	8	291	263	135	120	69	84	20	18	41	21	3	5
TCONS_00063935	7	6	6	2	3	0	1	3	6	290	270	47	54	28	50	34	46	115	60	0	1
TCONS_00067478	7	1	0	0	2	10	18	1	2	0	0	31	16	27	40	13	16	87	120	4	2
TCONS_00021955	7	306	335	165	127	222	200	199	194	25	18	355	378	345	278	439	473	320	291	331	352
TCONS_00066159	7	0	0	0	1	2	0	1	1	0	0	7	16	9	5	2	6	237	240	24	27
TCONS_00053184	7	53	48	23	7	20	10	6	7	19	21	27	37	29	21	52	76	152	198	296	201
TCONS_00013602	7	488	401	285	282	101	109	176	251	81	115	223	205	413	231	168	244	1340	1062	171	168
TCONS_00042946	7	297	250	93	78	153	121	1674	1794	82	92	49	119	87	46	333	244	276	296	334	313
TCONS_00049227	7	5	7	5	4	6	3	4	5	8	1	23	7	23	28	53	69	1	4	3	4
TCONS_00072995	7	10	11	7	8	104	46	3	3	4	0	9	3	7	9	16200	20424	2744	2346	309	364
TCONS_00025476	7	9	8	43	61	2	6	3	2	80	88	3	7	2	9	3	6	1624	1416	138	95
TCONS_00025477	7	9	8	43	61	2	6	3	2	80	88	3	7	2	9	3	6	1624	1416	138	95
TCONS_00057862	7	51	48	40	48	103	98	167	153	103	101	301	328	356	159	77	88	72	101	57	111
TCONS_00057863	7	32	32	19	19	42	23	71	52	29	21	96	139	259	71	25	30	26	28	26	86
TCONS_00006447	7	4	3	4	2	5	6	1	14	64	155	11	6	4	13	4	11	97	84	9	18
TCONS_00057603	7	9	8	8	6	47	53	1691	1324	10	6	42	117	67	72	109	185	216	328	608	233
TCONS_00010560	7	48	38	51	48	124	110	117	157	124	132	325	362	253	310	27	34	39	36	14	15
TCONS_00067887	7	104	95	84	85	120	97	159	137	146	165	41	48	45	39	34	31	135	109	31	24
TCONS_00008149	7	84	86	41	34	71	33	37	39	902	748	1035	1393	1429	1225	191	271	2588	1829	1276	1291
TCONS_00020383	7	475	508	635	714	2575	3386	199	225	131	187	346	368	326	243	207	217	379	654	204	172
TCONS_00037392	7	76	70	89	61	41	26	67	87	65	90	616	685	756	543	160	163	246	186	113	132
TCONS_00000920	7	7	10	8	4	4	0	0	0	3	12	35	41	25	48	4	10	0	1	0	0
TCONS_00075402	7	334	321	956	1216	204	189	162	153	35	20	90	128	114	76	128	134	130	117	84	68
TCONS_00034939	7	1	3	0	3	23	12	14	14	24	64	37	21	19	18	31	41	386	313	223	179
TCONS_00063888	7	75	88	44	33	118	80	88	92	41	50	202	254	480	193	78	60	74	78	159	248
TCONS_00073037	7	1	0	1	1	9	27	8	1	8	2	9	6	6	2	4	5	103	77	3	6
TCONS_00004906	7	8	7	21	16	7	3	8	6	36	43	1106	733	347	909	59	78	5	1	2	5
TCONS_00009548	7	20	30	18	20	7	4	25	54	80	59	274	275	471	363	18	19	144	131	26	22
TCONS_00009505	7	31	38	16	18	67	45	32	51	80	65	212	212	279	232	78	91	105	109	20	21
TCONS_00077746	7	971	877	1787	1917	765	795	613	624	1253	1220	616	645	638	618	400	472	422	415	374	356
TCONS_00060851	7	4	3	5	1	396	124	15	16	1	3	583	333	595	485	827	1214	455	604	1650	1797
TCONS_00011747	7	18	25	14	11	20	18	23	24	37	32	16	11	12	9	10	11	4	10	8	11
TCONS_00053243	7	12	10	9	6	16	10	1	2	64	56	11	23	20	23	15	6	247	265	2	3
TCONS_00025594	7	122	99	231	296	161	147	131	116	184	162	123	152	131	124	99	87	70	84	82	67
TCONS_00041973	7	1	0	1	1	2037	1544	871	906	1	7	15	18	15	9	465	524	408	323	92	123
TCONS_00041974	7	1	0	1	1	2037	1544	871	906	1	7	15	18	15	9	465	524	408	323	92	123
TCONS_00014288	7	157	142	66	49	190	209	196	157	264	249	1692	1579	686	1022	109	119	110	147	88	80
TCONS_00068559	7	79	65	40	26	21	19	36	23	32	30	69	88	92	93	67	127	604	375	755	511
TCONS_00027825	7	148	127	75	70	181	158	120	122	116	126	213	251	206	250	251	268	199	173	192	190
TCONS_00009671	7	10	17	28	27	47	47	41	41	43	46	78	79	31	57	24	17	128	121	9	11
TCONS_00051373	7	0	0	0	0	14	26	581	372	32	63	3	12	3	5	76	92	92	66	138	198
TCONS_00059494	7	172	184	60	47	2349	2024	1390	861	682	652	313	635	578	201	58	124	132	292	62	178
TCONS_00059565	7	192	203	63	55	2788	2406	1666	1027	803	774	366	752	683	237	65	147	159	348	73	212
TCONS_00012892	7	68	62	135	151	513	522	82	73	102	133	132	115	113	135	130	124	98	111	58	52
TCONS_00022263	7	267	230	387	563	446	375	269	257	482	534	311	351	252	299	434	377	385	350	256	254
TCONS_00071751	7	18	8	3	3	0	2	16	21	0	3	0	6	9	5	7	8	4	8	85	16
TCONS_00037798	7	24	21	62	47	16	21	6	11	324	306	1799	1387	970	977	151	166	453	383	56	80
TCONS_00017150	7	2	1	0	0	0	0	0	2	38	39	0	0	0	1	9	7	52	55	1	6
TCONS_00064395	7	1	1	0	1	650	324	846	914	22	27	31	22	49	35	213	398	300	468	106	57
TCONS_00031206	7	20	24	45	42	1376	1133	27	31	74	55	166	132	10	59	7	5	5	16	8	7
TCONS_00057124	7	40	32	51	61	416	258	632	555	91	112	122	117	159	109	169	199	553	657	111	145
TCONS_00064490	7	77	79	104	133	461	276	266	245	153	243	178	137	192	154	131	80	129	128	177	186
TCONS_00078896	7	0	1	0	0	0	0	0	0	0	2	31	18	0	13	2	3	56	36	0	0
TCONS_00022737	7	883	942	1083	1182	46	55	169	321	1326	1041	165	503	226	72	4	6	0	1	0	0
TCONS_00040675	7	117	99	78	91	84	86	117	126	127	128	63	79	87	133	41	48	15	34	119	116
TCONS_00074751	7	1	0	0	0	0	0	0	0	9	5	0	2	1	1	73	116	0	0	0	0
TCONS_00000427	7	48	44	27	30	64	80	40	35	39	50	273	328	154	197	170	267	508	417	113	118
TCONS_00006372	7	4	3	0	2	373	229	34	47	30	49	30	39	63	11	197	262	995	814	42	46
TCONS_00006379	7	2	3	6	4	146	96	2	1	16	17	15	31	16	17	119	131	310	346	102	78
TCONS_00027155	7	7	10	18	12	0	0	0	0	6	11	81	75	13	204	381	552	7	22	1082	1000
TCONS_00071915	7	57	52	104	113	180	186	91	82	249	257	114	100	88	106	64	86	131	136	77	67
TCONS_00009806	7	1	1	3	1	0	5	0	1	43	12	132	121	28	63	1	11	126	187	9	19
TCONS_00037421	7	1098	1051	441	486	247	241	479	528	146	131	620	526	608	538	591	612	213	196	464	388
TCONS_00006448	7	4	3	4	2	5	6	1	14	64	155	11	6	4	13	4	11	95	84	9	17
TCONS_00042345	7	443	459	253	211	123	78	84	108	221	192	101	143	107	127	43	34	150	81	14	8
TCONS_00052187	7	149	158	90	76	113	96	73	74	43	55	281	288	140	236	88	121	278	220	57	53
TCONS_00023526	7	45	54	34	30	73	66	307	466	27	36	358	345	497	437	114	151	65	69	199	72
TCONS_00045794	7	54	33	27	19	10	4	31	36	4	4	10	12	14	12	3	18	66	81	12	7
TCONS_00023127	7	4	3	7	3	8	4	75	77	1	11	4	6	8	8	3	16	172	73	30	22
TCONS_00051094	7	0	0	0	0	15	21	2	1	7	3	101	114	117	83	63	90	121	131	6	7
TCONS_00022693	7	0	2	1	1	26	41	3	0	308	363	138	132	244	188	51	53	274	122	153	144
TCONS_00021807	7	100	107	50	43	1479	1113	59	69	316	405	166	261	184	107	145	139	243	305	68	71
TCONS_00010860	7	50	33	81	111	35	25	40	33	133	151	42	31	35	29	158	174	555	750	269	277
TCONS_00040016	7	3	1	3	5	22	28	35	39	3	6	258	253	182	273	180	203	454	442	48	52
TCONS_00010328	7	0	1	1	1	0	2	1	0	1	4	1	1	0	1	18	10	0	0	0	0
TCONS_00048490	7	661	706	379	403	204	170	432	432	122	89	484	361	314	349	402	431	380	337	261	236
TCONS_00036141	5	0	0	2	9	0	0	0	0	6	27	162	133	45	88	36	6	36	22	18	3
TCONS_00009560	3	42	20	20	36	28	21	9	31	5	3	4	8	0	5	60	65	65	51	32	5
TCONS_00008420	3	114	75	29	11	254	409	646	499	14	28	226	182	558	164	201	278	1271	755	734	1039
TCONS_00008419	3	96	60	23	11	197	284	528	413	9	21	184	146	443	145	149	210	988	603	550	808
TCONS_00018540	5	203	192	237	231	72	62	489	326	105	91	35	38	40	50	993	1892	393	622	38	40
TCONS_00018538	5	203	192	237	231	72	62	489	326	105	91	35	38	40	50	993	1892	393	622	38	40
TCONS_00018539	5	203	192	237	231	72	62	489	326	105	91	35	38	40	50	993	1892	393	622	38	40
TCONS_00012535	3	0	0	0	0	0	0	3	0	0	0	0	0	0	2	7	10	111	121	0	0
TCONS_00055728	3	3	0	0	0	136	101	0	0	0	0	0	0	0	0	44	57	27	10	2	2
TCONS_00055128	6	9	4	2	5	0	0	66	83	4	0	38	20	33	34	39	41	51	27	408	800
TCONS_00057376	4	2	4	2	0	2	0	0	0	34	10	3	0	13	7	16	5	457	380	0	1
TCONS_00056133	3	3	2	0	6	293	192	61	21	23	17	17	60	8	24	85	99	323	282	54	94
TCONS_00072405	6	172	143	357	465	503	475	382	341	356	414	468	402	365	572	408	343	245	226	468	424
TCONS_00086178	4	15	13	21	7	0	0	0	3	5	6	27	30	4	36	1	0	0	0	2	0
TCONS_00051757	3	21	7	20	32	9	15	0	0	11	0	6	0	0	10	0	11	0	23	9	2
TCONS_00047405	3	163	162	1151	1253	146	88	743	702	100	106	333	477	368	242	895	925	632	798	390	296
TCONS_00047404	3	163	162	1151	1253	146	88	743	702	100	106	333	477	368	242	895	925	632	798	390	296
TCONS_00014372	5	84	39	31	26	2	0	5	5	18	10	166	99	99	285	16	17	2	2	55	27
TCONS_00045314	6	21	16	18	35	86	65	45	42	74	81	36	34	25	30	41	29	93	75	11	11
TCONS_00052150	5	177	177	102	86	101	88	55	65	32	35	320	334	154	271	88	142	342	273	61	61
TCONS_00002280	5	32	33	14	8	7	0	26	35	7	10	69	68	73	59	33	19	43	25	25	48
TCONS_00022900	5	0	0	0	0	0	0	0	2	0	3	0	5	0	0	40	98	460	303	10	57
TCONS_00063946	3	5	3	0	0	0	2	5	2	271	241	61	58	45	58	23	52	127	59	0	2
TCONS_00007215	3	0	3	0	0	7	0	0	0	2	12	0	0	15	2	0	2	0	0	0	0
TCONS_00040078	3	0	0	0	0	7	2	0	0	0	0	0	2	0	0	15	16	0	4	4	0
TCONS_00038552	6	34	47	40	44	59	32	132	79	57	71	80	168	308	95	85	79	126	114	400	958
TCONS_00009535	4	0	0	0	0	0	4	2	29	0	4	7	8	0	9	25	14	55	58	0	3
TCONS_00038670	6	0	0	0	0	0	0	0	0	0	0	0	0	0	0	15	17	56	35	4	3
TCONS_00069013	5	10	4	2	4	2	5	7	5	3	11	22	29	2	40	66	44	56	31	71	97
TCONS_00060623	5	121	155	41	22	50	10	23	27	259	333	102	119	110	108	9	238	444	474	39	48
TCONS_00024624	6	10	11	18	16	63	49	3	1	16	3	35	23	59	33	105	112	158	204	81	81
TCONS_00052736	4	0	0	5	3	6	0	2	0	11	0	4	2	0	8	61	45	43	30	3	0
TCONS_00005784	5	0	4	27	13	287	195	567	523	87	12	43	66	65	33	217	646	360	559	317	384
TCONS_00019524	5	2	3	1	1	3	1	8	8	20	15	126	123	50	121	1	4	0	2	2	3
TCONS_00005303	4	12	29	31	22	355	300	20	2	55	64	17	42	74	12	27	28	294	213	15	5
TCONS_00046272	6	2	4	2	5	200	187	262	346	37	65	99	112	117	74	407	426	344	287	260	294
TCONS_00004259	6	9	8	1	0	0	0	1	0	5	2	189	239	163	242	3	10	103	156	1	1
TCONS_00033908	5	2	0	2	0	11	12	0	2	25	1	18	35	17	36	0	3	4	10	0	7
TCONS_00054785	3	0	3	3	0	11	8	3	3	20	17	29	34	26	19	2	30	108	77	12	15
TCONS_00012632	3	3	0	7	3	15	8	3	3	381	367	16	52	22	27	38	130	65	68	206	134
TCONS_00065084	5	249	229	88	78	349	450	143	129	12	6	710	916	323	1196	74	105	68	90	229	137
TCONS_00044181	5	9	13	25	32	1	1	3	1	57	53	24	40	12	22	16	20	3	3	3	5
TCONS_00000833	6	78	81	142	170	129	142	131	137	206	185	151	208	151	126	144	215	509	602	198	216
TCONS_00013048	3	6	4	8	0	16	5	28	45	7	6	45	111	54	52	117	95	166	95	30	34
TCONS_00058722	5	5	5	27	13	0	0	0	0	93	49	0	0	12	2	6	1	42	29	0	0
TCONS_00034581	5	1	1	0	0	34	37	20	10	6	0	29	16	9	27	124	126	213	183	25	24
TCONS_00057523	3	0	3	8	0	649	736	48	25	20	21	12	27	73	14	55	44	220	194	147	133
TCONS_00039574	4	4	2	5	14	8	6	0	0	47	16	10	13	20	2	19	15	5	7	3	8
TCONS_00018566	3	227	208	272	257	76	70	542	370	64	39	37	43	46	54	1090	2024	423	677	40	42
TCONS_00018565	3	227	208	272	257	76	70	542	370	64	39	37	43	46	54	1090	2024	423	677	40	42
TCONS_00018567	3	227	208	272	257	76	70	542	370	64	39	37	43	46	54	1090	2024	423	677	40	42
TCONS_00006524	6	91	67	54	44	434	273	198	220	197	201	402	499	357	326	424	403	245	347	235	225
TCONS_00053810	3	3	0	6	0	121	119	0	5	22	11	0	0	0	0	33	42	460	483	24	3
TCONS_00035174	3	2	4	0	2	0	3	2	0	2	0	3	8	0	5	4	0	0	22	20	2
TCONS_00001055	3	136	87	47	42	172	108	20	45	39	26	17	19	23	22	45	58	329	321	33	53
TCONS_00047446	6	223	211	74	32	16	25	202	180	40	28	640	783	847	1026	124	137	27	32	179	178
TCONS_00047445	6	218	208	73	30	16	25	204	181	39	28	650	795	859	1043	123	137	28	31	182	180
TCONS_00044997	3	18	17	20	25	50	57	26	34	34	35	311	286	134	272	26	24	17	33	10	19
TCONS_00038869	3	89	90	130	167	547	431	1038	1005	135	176	413	319	298	244	291	310	1073	1840	206	168
TCONS_00025388	5	5	2	0	0	2819	2431	9	5	1	2	36	27	3	43	86	113	273	158	221	208
TCONS_00022869	5	119	96	216	231	18	12	45	55	8	1	800	732	400	848	63	155	1	2	552	475
TCONS_00034651	5	1221	1188	626	524	678	476	836	711	65	64	602	691	596	551	682	743	737	861	1216	943
TCONS_00028836	6	31	24	31	11	25	12	5	1	521	334	109	208	342	43	6	28	76	54	53	102
TCONS_00018600	3	0	0	3	0	9	0	0	0	0	0	13	19	27	28	64	42	5	0	65	119
TCONS_00053759	4	0	1	2	3	160	153	7	5	16	11	1	2	1	3	43	47	489	621	36	12
TCONS_00069129	4	8	7	5	0	3062	3789	20	22	8	6	6	3	9	5	15	26	302	368	8	6
TCONS_00007604	5	9	6	15	20	7	21	30	46	20	16	296	196	71	228	127	69	34	39	2	5
TCONS_00002843	6	2	0	0	0	0	10	0	1	13	29	18	13	9	8	19	14	155	93	13	13
TCONS_00075032	4	24	9	17	10	4	12	8	17	52	39	171	295	267	279	33	59	284	169	377	341
TCONS_00041967	5	0	0	0	0	0	2	1	1	0	0	50	21	46	30	9	10	41	59	1	3
TCONS_00023679	6	0	1	0	0	41	28	4	4	0	1	19	24	20	13	72	68	53	59	6	8
TCONS_00066606	5	48	37	8	12	40	4	49	57	27	18	379	456	270	464	135	130	6	15	254	169
TCONS_00001404	3	15	39	14	8	6	10	36	42	20	5	11	18	5	12	76	75	706	595	8	4
TCONS_00014074	6	6	2	0	2	32	43	21	19	185	279	0	0	5	0	1	1	0	0	0	4
TCONS_00034671	4	191	227	115	64	328	299	355	411	57	47	572	508	564	514	309	420	310	407	353	325
TCONS_00055354	3	9	2	3	0	87	25	2	4	7	28	8	7	21	6	31	51	40	64	35	67
TCONS_00018692	5	4	4	4	2	199	250	5	9	738	615	247	989	407	507	131	145	261	157	126	145
TCONS_00050608	6	2	3	3	1	0	0	3	2	6	5	5	1	0	0	1	1	0	0	0	1
TCONS_00073072	4	0	0	2	2	5	18	7	0	5	0	3	10	0	4	4	6	115	100	4	7
TCONS_00073657	3	20	14	19	22	0	0	0	3	9	24	6	0	0	1	0	1	151	117	0	0
TCONS_00003683	6	1	3	4	2	14	3	1	2	3	0	5	10	0	8	2	1	371	277	0	1
TCONS_00012658	4	0	0	4	5	0	2	0	3	120	88	6	7	0	3	87	113	58	99	260	90
TCONS_00027803	6	4	0	1	0	4	5	0	0	24	13	7	8	14	10	59	72	185	216	4	2
TCONS_00027800	6	34	31	39	47	75	72	94	81	28	23	75	84	48	53	66	72	139	175	38	42
TCONS_00075049	3	0	0	0	0	10	3	0	0	0	5	11	8	0	23	0	8	5	0	3	4
TCONS_00043402	4	243	258	54	32	200	195	188	227	86	50	146	216	220	124	163	190	167	250	130	212
TCONS_00034137	3	15	37	10	0	4	0	8	11	0	0	0	3	0	10	0	0	0	0	23	121
TCONS_00008421	3	116	75	28	11	253	401	609	475	14	31	222	187	541	168	192	259	1182	714	685	969
TCONS_00053187	5	23	39	12	6	71	33	6	4	87	122	37	40	50	27	106	99	62	132	501	327
TCONS_00081145	6	3	2	7	7	0	0	0	0	4	1	220	153	116	188	31	22	22	15	127	117
TCONS_00018052	4	123	99	227	240	25	16	46	51	8	2	798	783	407	858	66	162	1	3	583	489
TCONS_00036373	5	2	0	0	0	8	11	2	0	21	19	12	10	21	8	21	8	154	119	50	50
TCONS_00076311	6	26	39	45	51	21	4	5	10	19	12	22	26	25	8	13	17	127	100	15	11
TCONS_00023527	5	52	79	13	10	31	25	477	774	9	24	662	692	977	942	222	241	121	138	420	135
TCONS_00023528	5	52	81	13	10	31	26	482	779	9	25	674	708	985	948	225	243	122	133	425	137
TCONS_00064506	5	45	48	18	15	11	13	17	14	17	20	437	296	408	453	23	30	242	259	19	15
TCONS_00013326	6	200	194	317	374	701	588	555	576	961	994	799	583	631	866	186	240	329	376	235	251
TCONS_00030342	4	52	82	77	45	0	12	4	6	185	149	59	85	21	97	91	55	526	582	10	26
TCONS_00060262	5	97	142	53	65	27	19	455	469	1	3	105	139	203	118	51	54	61	80	12	14
TCONS_00034956	5	0	0	2	2	4	2	0	0	2	7	20	27	53	52	5	16	21	24	3	1
TCONS_00075947	5	32	41	13	15	12	23	43	71	41	18	91	58	148	51	18	48	147	185	31	31
TCONS_00063121	6	99	89	52	23	90	97	214	189	7	3	20	9	25	54	71	83	380	311	114	105
TCONS_00035911	5	5	7	13	11	2	2	0	0	14	14	6	17	21	6	1	9	120	125	4	0
TCONS_00067265	5	0	1	7	8	38	19	2	5	5	27	5	12	3	1	23	24	47	47	1	4
TCONS_00008146	5	2	0	0	0	5	0	2	0	1	1	62	59	106	54	0	6	54	18	2	5
TCONS_00055161	5	10	0	2	4	0	0	67	72	4	0	39	16	30	32	13	40	52	14	371	684
TCONS_00052214	4	25	30	18	8	119	35	0	6	5	0	28	19	30	45	100	94	57	50	274	138
TCONS_00036516	4	145	112	110	71	1969	1672	576	642	40	43	895	1063	627	852	676	790	821	820	541	552
TCONS_00012600	5	24	20	23	9	22	11	28	37	57	4	22	11	34	36	12	13	64	43	13	11
TCONS_00074705	6	258	236	95	79	34	38	36	43	9	16	34	30	46	38	32	49	999	875	64	52
TCONS_00063428	6	90	68	15	14	221	133	35	38	157	205	78	321	93	45	33	32	30	50	15	30
TCONS_00004740	6	0	2	0	1	1	1	0	0	46	83	14	19	17	14	489	187	230	112	137	201
TCONS_00058425	5	27	19	21	22	7	15	42	52	12	12	16	21	46	31	18	36	66	57	106	99
TCONS_00055860	3	0	2	0	2	0	3	0	0	1	10	19	33	21	22	7	5	26	11	1	2
TCONS_00000834	6	75	78	136	163	123	136	126	132	198	177	153	212	155	130	145	223	507	607	207	227
TCONS_00036417	5	4	4	2	0	0	0	0	2	1	0	4	0	4	0	12	17	166	141	1	0
TCONS_00011769	3	13	13	6	0	16	0	19	22	20	2	27	10	5	4	6	6	0	5	12	7
TCONS_00035587	6	0	0	0	0	54	60	60	53	5	0	6	10	0	6	70	59	162	138	120	151
TCONS_00034967	6	161	200	105	89	244	178	516	555	240	183	303	237	366	393	144	203	306	224	259	250
TCONS_00051494	4	20	28	12	20	10	7	7	5	2	2	18	13	21	20	10	33	83	63	6	14
TCONS_00040305	6	10	10	14	13	11	9	252	265	5	38	37	49	41	25	19	13	125	82	0	2
TCONS_00004641	6	0	2	0	1	1	1	0	0	49	87	15	22	17	14	497	191	236	114	140	205
TCONS_00057375	4	2	2	1	0	2	0	0	0	23	7	2	0	13	8	11	6	524	376	0	3
TCONS_00014030	6	13	22	51	33	18	9	43	35	34	61	48	214	28	19	12	98	44	57	243	301
TCONS_00046499	5	0	0	0	0	0	0	0	0	0	3	23	25	5	11	12	4	52	30	16	19
TCONS_00073774	6	3	0	3	0	0	0	1	1	3	23	0	0	0	0	2	2	2	2	2	1
TCONS_00002654	6	2	3	3	7	0	0	0	0	21	0	0	0	0	0	1	7	0	0	0	0
TCONS_00025596	5	4	7	3	11	5	4	6	3	46	38	11	19	1	9	13	11	7	3	2	6
TCONS_00022273	3	46	35	75	143	102	56	65	45	122	121	58	58	61	57	196	91	205	119	34	37
TCONS_00036608	6	141	128	196	261	322	282	206	176	231	270	574	502	375	522	79	89	69	82	82	64
TCONS_00056090	3	530	446	545	793	1588	1619	854	760	1923	2364	1180	1163	1022	1183	1128	1091	1232	1213	938	891
TCONS_00061392	5	42	45	9	9	0	0	7	8	1	0	9	6	6	15	10	12	78	82	7	0
TCONS_00016717	3	700	691	415	350	202	235	292	239	44	38	361	222	187	266	423	479	405	408	475	364
TCONS_00064561	5	21	15	20	9	210	201	94	89	155	136	7	38	1	6	7	12	12	9	5	7
TCONS_00021133	4	0	0	0	2	2	0	0	0	0	1	5	2	0	4	8	10	118	114	1	0
TCONS_00016665	5	0	0	0	2	20	17	0	0	0	0	0	2	0	0	5	1	2	10	0	0
TCONS_00083761	3	714	622	464	418	459	253	541	460	23	15	733	854	665	668	687	665	761	665	259	384
TCONS_00055342	6	2	2	4	0	0	0	0	0	2	7	377	171	24	382	47	54	5	2	2	0
TCONS_00068010	5	5	16	24	47	59	106	41	39	37	54	94	63	43	63	21	24	136	141	20	23
TCONS_00028839	6	28	14	25	9	22	4	4	3	422	283	94	190	297	46	7	23	61	39	54	99
TCONS_00042255	5	41	36	5	5	140	99	14	9	11	20	95	99	49	90	288	359	360	616	59	21
TCONS_00075949	4	29	37	7	19	15	36	40	60	55	22	95	66	173	107	11	47	196	192	32	38
TCONS_00059512	6	2	0	4	2	1282	1591	3	5	37	38	120	89	41	46	116	29	164	190	73	103
TCONS_00010789	4	46	32	78	45	49	19	69	55	306	313	65	54	37	98	43	47	74	87	81	51
TCONS_00014497	6	11	17	25	20	90	63	16	18	179	222	18	17	16	10	25	36	141	110	34	28
TCONS_00014078	5	2	7	8	3	27	39	76	34	15	58	19	29	20	22	34	52	259	395	12	13
TCONS_00002656	5	3	13	2	11	6	4	3	0	1	0	18	28	5	48	6	12	79	62	3	1
TCONS_00007290	4	58	64	52	40	2	3	13	10	2	2	3	0	2	1	3	0	4	2	13	22
TCONS_00001626	5	2	2	2	0	16	5	0	2	11	19	53	13	15	38	11	11	0	4	1	0
TCONS_00040133	4	0	0	0	3	11	20	5	16	9	6	66	47	87	104	47	33	187	84	9	17
TCONS_00013911	3	97	88	15	40	180	159	134	82	14	15	371	168	184	203	15	3	40	45	1	3
TCONS_00043000	5	162	136	56	31	162	131	105	135	20	26	309	290	245	240	759	1045	3774	3940	255	289
TCONS_00057322	6	2	2	2	0	2	0	0	0	20	6	2	1	10	6	10	6	531	385	0	2
TCONS_00016715	3	240	250	115	88	60	74	106	93	16	16	208	142	215	196	92	110	55	95	94	94
TCONS_00036517	4	128	90	55	52	1752	1539	479	509	25	38	835	952	597	797	639	725	622	648	491	522
TCONS_00070808	4	7	5	12	18	0	0	0	0	10	4	2	7	0	0	0	5	42	33	0	2
TCONS_00010647	6	981	966	253	182	178	159	283	322	33	38	313	459	259	548	270	237	303	246	44	39
TCONS_00067238	6	49	46	17	12	3	4	28	37	61	23	9	20	13	6	32	158	13	16	199	177
TCONS_00051370	5	0	2	0	0	3	0	11	0	0	0	11	23	42	4	32	20	88	88	109	165
TCONS_00034131	5	10	9	0	2	9	2	6	3	17	7	9	20	36	18	9	7	2	4	25	9
TCONS_00082518	3	8	19	38	22	42	102	28	63	59	25	29	37	12	25	37	28	51	18	29	50
TCONS_00044847	6	25	24	46	38	0	5	1	2	14	19	1	1	0	1	1	5	2	2	0	0
TCONS_00033955	4	0	0	0	0	0	0	0	0	0	1	37	58	23	33	37	32	148	134	0	0
TCONS_00020955	4	3	0	19	4	0	9	6	0	26	32	47	41	14	30	5	18	36	25	48	54
TCONS_00024625	6	10	10	17	16	63	47	3	1	17	3	37	24	61	34	112	118	162	215	89	86
TCONS_00023678	6	2	3	3	0	88	101	0	0	56	67	74	119	92	156	27	36	42	40	10	4
TCONS_00010750	6	1	0	0	0	0	0	1	2	16	14	2	14	2	3	14	9	243	232	3	2
TCONS_00061531	3	12	8	22	26	0	0	0	0	0	3	0	0	0	0	0	0	0	0	0	0
TCONS_00008319	6	40	40	45	69	145	119	138	127	84	96	105	73	92	105	104	113	187	105	271	253
TCONS_00053761	3	54	53	80	120	272	244	81	75	114	115	84	68	92	105	89	117	791	817	87	51
TCONS_00034736	3	7	14	24	14	64	12	11	12	30	11	37	39	18	17	108	135	218	155	28	19
TCONS_00081668	5	14	14	71	49	0	0	0	0	11	8	35	66	10	43	24	45	100	158	5	3
TCONS_00030702	3	13	15	10	7	3	6	12	4	1	8	125	85	66	114	21	15	17	5	9	5
TCONS_00012905	4	0	2	0	0	7	9	0	0	6	7	56	62	74	78	19	29	1	5	4	4
TCONS_00003722	4	0	4	4	2	12	5	2	2	2	0	5	10	0	12	0	1	368	298	0	1
TCONS_00043365	5	7	5	5	6	2	0	0	1	2	0	2	8	1	0	1	14	99	127	1	3
TCONS_00017160	4	0	0	5	2	0	0	0	0	18	30	5	0	14	1	1	17	138	126	0	0
TCONS_00048489	5	610	652	349	376	190	154	395	398	122	93	450	336	288	327	371	398	347	309	242	219
TCONS_00023529	5	47	71	12	9	28	23	433	701	8	22	626	659	899	879	203	219	110	120	381	122
TCONS_00063145	4	13	10	5	3	9	11	17	14	9	11	1	3	0	7	22	24	136	162	15	10
TCONS_00003145	5	5	3	2	0	121	71	134	69	12	3	25	55	42	29	19	12	169	146	26	27
TCONS_00073771	6	1	0	0	2	115	193	207	154	23	27	4	16	6	4	71	53	1063	997	9	22
TCONS_00001228	3	6	6	4	0	108	125	63	75	0	0	3	3	13	7	220	83	17	27	4	0
TCONS_00013566	6	544	450	283	297	101	98	159	253	90	131	240	224	492	257	159	237	1540	1308	133	140
TCONS_00086006	5	3	5	2	13	4	2	2	9	5	21	72	80	97	73	4	8	0	9	6	2
TCONS_00048561	4	19	21	8	13	6	10	7	11	13	18	11	15	0	7	4	7	0	3	1	0
TCONS_00003686	6	7	9	5	5	0	2	8	11	3	6	23	25	21	21	7	9	13	24	0	1
TCONS_00006541	6	120	85	63	53	522	369	257	263	198	168	483	561	413	381	540	502	274	400	298	260
TCONS_00017058	4	171	137	249	324	297	288	225	236	268	364	257	234	250	181	156	192	129	191	118	156
TCONS_00041766	4	0	6	3	0	188	105	30	28	22	29	0	3	0	0	4	0	0	0	0	0
TCONS_00079084	4	26	34	36	10	40	12	3	3	28	20	20	36	33	48	11	11	16	25	5	2
TCONS_00082536	3	30	19	5	5	8	6	22	29	0	0	25	24	36	9	15	13	21	49	50	54
TCONS_00013910	3	37	37	15	26	0	0	3	0	0	0	307	159	205	200	0	5	18	29	0	0
TCONS_00016206	4	2	2	0	3	10	10	3	1	21	61	18	14	11	7	16	25	312	101	4	2
TCONS_00022268	3	0	0	5	3	0	0	6	2	12	2	2	2	2	5	0	7	5	14	1	5
TCONS_00062717	3	7	11	6	4	7	3	5	10	2	3	13	6	11	11	25	28	79	65	8	16
TCONS_00068962	5	9	4	2	4	2	5	7	5	3	10	21	28	2	38	63	42	54	30	69	93
TCONS_00030038	3	384	447	202	200	139	108	156	138	15	38	653	365	436	518	180	195	295	333	166	165
TCONS_00042952	5	170	143	55	37	185	149	119	147	16	26	318	315	289	256	816	1091	3980	4137	268	312
TCONS_00060506	4	2	2	10	10	20	12	2	0	7	0	14	7	10	11	70	56	2	12	4	5
TCONS_00054135	5	1	0	3	0	0	2	49	38	6	5	221	194	163	325	131	126	181	123	99	148
TCONS_00052229	3	0	2	12	13	9	2	0	0	13	3	31	65	42	37	89	131	238	221	140	140
TCONS_00064336	3	10	10	18	18	94	96	6	4	18	12	3	4	3	6	20	21	13	14	9	10
TCONS_00004121	6	18	21	37	47	64	58	49	31	91	82	14	17	15	23	21	22	86	66	18	11
TCONS_00073658	3	20	8	43	24	0	0	2	4	10	6	7	0	0	3	6	6	197	133	4	3
TCONS_00050830	4	4	2	4	1	11	8	1	1	8	4	34	25	26	9	9	19	17	9	0	1
TCONS_00064461	5	44	48	18	15	11	13	17	14	17	20	434	295	407	450	23	30	241	258	19	15
TCONS_00065102	5	0	0	0	0	7	0	1	4	56	96	0	1	0	0	8	10	212	241	1	1
TCONS_00058719	5	2	8	5	4	6	2	3	0	0	1	30	27	0	55	19	13	28	6	1	2
TCONS_00036033	5	28	34	16	8	9	9	2	3	3	1	5	2	0	5	4	9	92	60	14	28
TCONS_00007605	6	10	8	18	18	9	17	29	36	17	15	279	191	82	220	119	63	39	36	2	4
TCONS_00084869	3	490	388	323	304	343	200	357	372	10	14	544	604	529	495	415	398	493	422	209	235
TCONS_00047851	5	0	0	0	1	4	4	1	0	2	5	211	293	109	235	7	3	0	2	105	31
TCONS_00013851	3	13	13	5	7	3	0	8	8	7	14	10	11	0	19	18	52	302	264	39	15
TCONS_00041632	4	0	0	0	0	19	17	6	0	5	5	1	0	0	1	17	34	23	8	0	2
TCONS_00025930	3	19	19	8	6	7	5	22	8	7	20	342	332	248	287	5	17	7	4	42	26
TCONS_00006415	5	2	0	5	2	146	93	1	1	11	26	12	23	27	28	101	128	331	338	103	78
TCONS_00044060	5	61	60	20	10	16	2	21	34	2	1	2	0	15	3	21	18	185	143	25	21
TCONS_00063948	6	8	7	4	3	0	0	3	9	329	331	52	54	30	49	46	45	120	65	0	1
TCONS_00053728	3	70	53	77	67	29	20	18	29	96	103	277	274	216	237	2	12	23	13	13	10
TCONS_00020618	5	108	98	27	20	33	10	22	27	223	250	81	81	81	95	19	237	371	388	34	37
TCONS_00074723	6	162	138	91	46	61	36	196	223	65	35	317	286	369	365	104	106	43	81	91	98
TCONS_00017149	6	0	0	3	4	0	0	0	0	15	24	5	0	13	2	5	10	110	99	0	0
TCONS_00085292	6	25	6	30	23	5	14	0	4	10	9	4	6	24	9	8	19	38	49	15	17
TCONS_00023676	6	2	3	2	0	76	84	0	0	46	55	63	103	79	136	22	31	35	33	9	4
TCONS_00057347	6	3	2	5	0	1	0	0	0	1	1	149	116	48	190	9	18	53	40	0	5
TCONS_00038938	4	318	324	471	614	1175	1019	2529	2002	430	534	649	509	615	408	412	496	1549	2362	382	341
TCONS_00072520	6	34	36	20	20	40	37	20	13	12	20	420	309	382	582	516	357	133	117	499	522
TCONS_00053186	3	36	59	21	8	81	37	8	5	3	9	26	58	68	23	102	116	61	161	526	333
TCONS_00078500	5	7	13	22	17	69	119	61	49	60	58	146	145	48	66	2	8	16	6	15	34
TCONS_00058452	6	3	3	3	0	2655	2264	3433	2085	106	87	346	686	336	442	605	1272	456	547	1102	1002
TCONS_00009121	6	56	50	42	34	34	18	113	134	6	36	41	85	78	52	101	123	66	43	404	584
TCONS_00064563	3	23	26	30	0	328	297	161	141	154	164	3	54	0	8	0	14	4	8	2	12
TCONS_00038534	4	10	16	16	13	6	7	9	2	6	0	6	5	20	8	0	11	0	15	16	0
TCONS_00025773	4	47	61	17	24	146	99	20	22	3	0	155	105	76	127	67	20	2	18	20	15
TCONS_00028535	4	10	8	7	2	171	168	2	0	0	0	2	4	2	4	0	0	4	6	0	0
TCONS_00069834	6	2	1	6	6	0	1	23	35	5	8	19	36	28	32	181	277	66	39	186	152
TCONS_00040132	5	3	0	2	5	25	28	41	46	3	8	283	292	191	303	201	231	512	509	55	58
TCONS_00070473	5	44	46	25	12	35	23	35	32	9	15	137	167	124	121	98	402	166	125	172	273
TCONS_00012889	3	5	0	8	0	0	0	0	0	2	8	0	0	0	0	0	2	0	0	0	0
TCONS_00043747	3	33	29	80	123	75	73	32	37	31	45	21	15	29	22	37	24	67	61	53	58
TCONS_00072008	4	0	0	0	3	0	0	0	0	9	4	3	6	0	0	0	9	0	3	0	0
TCONS_00042214	3	3	4	5	3	0	0	1	0	187	341	28	23	43	25	31	37	242	257	31	40
TCONS_00066781	5	6	6	9	4	2	5	5	7	3	19	7	27	2	19	8	17	8	12	8	16
TCONS_00061858	6	9	7	10	8	0	5	2	8	12	7	5	2	9	4	9	17	32	47	19	30
TCONS_00014735	6	0	0	0	0	0	0	6	12	19	11	208	178	155	194	0	0	6	1	0	1
TCONS_00050855	4	0	2	2	0	589	431	3	7	301	282	345	561	318	260	160	270	266	317	236	164
TCONS_00018564	6	206	196	255	259	86	72	529	370	40	31	42	43	40	46	1045	1970	425	663	35	41
TCONS_00065125	5	0	0	0	0	8	0	0	4	0	8	0	2	0	0	7	10	230	228	1	0
TCONS_00030343	3	55	89	83	45	0	4	5	6	188	147	69	92	27	93	98	52	587	644	12	25
TCONS_00070180	5	3	7	20	10	2	0	2	2	13	14	76	65	67	70	9	31	22	45	49	34
TCONS_00065083	5	250	228	91	81	352	457	144	128	12	6	725	915	337	1229	78	111	75	89	238	139
TCONS_00063122	5	126	114	78	25	114	130	192	181	9	6	24	16	43	73	81	81	589	445	137	106
TCONS_00076094	5	2	4	7	2	141	198	11	28	4	18	14	64	16	15	32	66	191	123	105	191
TCONS_00074765	4	0	0	0	0	0	0	0	0	12	6	0	1	0	2	50	61	0	0	0	0
TCONS_00001229	3	7	0	12	4	103	184	43	51	0	0	6	4	4	9	224	94	11	4	6	2
TCONS_00082293	4	9	0	10	2	69	39	1286	1210	31	33	33	58	80	41	91	121	409	480	175	151
TCONS_00005200	5	2	2	15	9	39	13	0	0	11	5	15	6	20	20	20	21	6	2	174	115
TCONS_00047448	4	213	208	73	33	13	23	211	172	48	36	702	871	953	1147	114	125	22	36	199	201
TCONS_00046547	4	10	0	2	4	13	11	4	6	77	162	19	24	14	15	12	26	165	218	45	41
TCONS_00009142	4	0	2	0	0	3	0	0	2	4	6	2	5	0	0	17	11	270	231	1	5
TCONS_00049068	6	8	14	45	35	3	11	16	21	15	12	31	28	1	14	16	22	62	34	30	21
TCONS_00061402	4	46	54	13	13	0	0	8	11	2	0	8	3	0	20	13	18	91	88	11	0
TCONS_00013069	6	5	4	14	2	17	16	29	43	9	8	44	117	65	57	141	90	140	93	29	36
TCONS_00050852	6	2	5	10	10	8	5	0	0	7	4	18	16	33	28	6	14	4	26	13	14
TCONS_00058479	6	3	3	3	0	2873	2446	3717	2253	116	94	370	733	360	472	648	1365	495	589	1185	1082
TCONS_00069198	4	330	259	177	103	290	288	274	246	295	218	282	341	300	313	183	211	183	182	148	151
TCONS_00051617	6	34	26	10	6	107	96	63	108	207	155	486	550	874	582	114	219	4751	4291	319	326
TCONS_00012988	3	3	0	0	0	0	0	0	0	2	4	3	0	0	0	19	19	121	94	0	2
TCONS_00023510	6	5	4	3	3	1	0	12	4	1	2	1	0	0	2	27	55	279	82	6	35
TCONS_00074648	6	7	5	0	2	0	0	0	2	225	255	122	141	112	87	25	33	105	162	5	3
TCONS_00005240	3	4	0	13	4	38	5	0	0	7	10	20	4	19	21	22	26	0	0	162	95
TCONS_00054583	5	0	0	0	2	0	0	2	0	1	4	21	11	5	12	10	5	61	14	41	49
TCONS_00020387	3	0	0	0	0	0	0	7	8	51	59	7	25	22	2	14	19	29	35	36	37
TCONS_00057319	4	57	63	70	54	23	16	17	18	14	10	14	10	11	18	17	16	109	154	10	11
TCONS_00053760	4	129	124	222	266	442	413	314	304	799	962	274	284	160	250	174	211	708	870	218	181
TCONS_00057377	3	3	0	4	0	0	0	0	0	2	2	152	130	51	210	9	16	65	46	0	4
TCONS_00003041	4	0	0	3	0	0	0	0	0	3	4	65	44	33	49	0	4	3	0	2	5
TCONS_00006058	4	0	0	0	0	50	23	93	51	1	6	5	19	250	16	22	66	240	147	302	320
TCONS_00005628	5	2	0	2	0	4	2	1	0	13	14	16	20	61	19	67	54	3	0	31	51
TCONS_00081756	3	21	18	35	30	0	3	2	0	16	26	0	2	0	0	21	28	2	20	3	0
TCONS_00034909	6	12	5	18	15	2	5	0	0	14	11	2	2	0	1	0	1	63	64	0	2
TCONS_00008465	3	121	40	31	15	119	114	113	104	0	2	259	190	124	243	89	137	169	108	130	116
TCONS_00045525	3	29	29	8	14	22	10	5	7	1	5	35	44	18	54	97	613	34	58	273	436
TCONS_00036981	4	30	16	108	69	21	4	5	3	8	9	7	19	9	21	14	23	144	91	30	15
TCONS_00013032	6	28	24	5	14	31	19	14	12	105	162	54	40	51	63	28	12	315	252	16	12
TCONS_00013828	4	11	11	4	6	2	0	7	7	7	13	8	12	0	18	18	48	296	280	39	14
TCONS_00066195	3	0	0	0	3	3	0	0	0	0	0	10	11	7	3	0	7	199	215	27	21
TCONS_00063490	6	117	91	16	19	281	161	45	48	202	272	97	410	122	58	44	39	38	59	19	35
TCONS_00003275	4	0	0	0	0	0	0	0	0	0	2	29	26	32	27	0	10	0	0	0	3
TCONS_00067896	3	0	0	3	3	150	141	154	97	6	16	48	76	94	27	46	141	251	397	329	195
TCONS_00079999	5	0	0	3	10	0	0	0	5	7	4	7	12	1	5	1	2	0	3	0	1
TCONS_00037474	3	10	0	4	2	5	0	5	2	28	15	44	28	14	26	22	37	36	48	17	1
TCONS_00015095	4	9	7	20	23	4	0	44	38	22	17	236	123	151	206	52	82	144	117	39	35
TCONS_00036119	6	5	2	0	4	0	0	0	2	0	0	9	7	2	1	0	0	27	28	2	2
TCONS_00000111	6	2	3	0	0	4	4	7	3	2	1	11	2	31	12	10	7	10	7	2	4
TCONS_00053179	3	3	0	0	0	8	0	0	0	4	0	3	3	0	7	7	12	3	3	19	14
TCONS_00013068	3	6	5	6	0	14	8	37	46	7	4	53	123	43	44	139	114	181	86	33	40
TCONS_00051424	3	20	14	17	6	4	0	3	0	9	2	0	6	0	0	39	18	44	22	44	58
TCONS_00001403	4	24	22	7	11	23	2	62	28	20	24	9	17	12	15	38	51	790	586	3	6
TCONS_00050272	5	162	187	104	96	69	109	22	12	173	130	53	76	70	61	109	121	109	89	13	24
TCONS_00011075	4	4	4	10	6	722	487	5	10	5	32	6	9	0	12	115	123	92	93	0	1
TCONS_00041979	4	0	0	0	0	0	2	1	1	0	0	47	20	50	31	8	11	43	62	2	2
TCONS_00053101	6	0	0	0	2	8	36	300	358	3	2	47	24	47	52	54	25	42	22	48	46
TCONS_00036117	6	2	3	4	8	0	0	0	0	5	27	176	150	71	105	28	14	41	33	14	2
TCONS_00038777	6	11	11	4	2	5	5	26	31	6	10	72	57	149	50	39	29	33	47	3	3
TCONS_00081548	3	8	6	12	11	0	0	0	0	59	120	27	27	48	39	45	44	278	250	26	44
TCONS_00025766	5	51	51	14	25	113	77	14	21	3	0	175	102	93	124	60	16	4	11	22	14
TCONS_00078935	4	21	19	24	29	5	6	3	0	1	3	7	11	12	23	8	10	83	68	12	11
TCONS_00047447	4	273	264	153	157	148	149	387	325	162	172	704	882	972	1188	109	117	23	40	181	188
TCONS_00040925	4	0	0	0	3	24	6	19	9	734	777	80	62	39	66	2	4	10	23	3	13
TCONS_00040982	6	173	193	284	358	153	161	1350	1123	94	80	209	186	215	193	121	155	211	263	199	300
TCONS_00082248	4	35	62	43	29	0	3	2	9	139	105	54	77	24	68	66	43	429	430	7	15
TCONS_00032630	3	16	17	47	31	47	54	4	4	49	16	5	12	0	15	34	33	24	30	11	17
TCONS_00082255	3	445	409	157	163	736	439	535	495	509	349	87	162	158	67	218	457	394	275	136	115
TCONS_00002801	6	139	124	48	25	598	494	125	90	2514	2022	390	517	501	469	185	193	372	365	141	135
TCONS_00043813	5	444	453	451	251	95	68	68	98	46	52	93	85	217	75	138	188	126	65	184	219
TCONS_00002734	6	150	130	56	24	610	541	136	103	1668	1335	465	541	529	492	187	211	399	406	159	141
TCONS_00036230	4	9	2	1	4	298	196	771	707	3	6	79	94	123	63	83	98	248	289	69	105
TCONS_00010663	6	91	92	34	27	488	366	420	320	5	12	111	114	139	88	287	282	212	256	329	332
TCONS_00022285	6	69	58	47	39	29	19	17	11	11	10	22	21	23	20	39	45	319	389	53	43
TCONS_00054038	3	17	11	11	6	4	8	5	8	16	14	6	36	22	13	19	12	139	205	28	17
TCONS_00064472	3	13	9	9	4	25	20	14	17	67	53	53	61	39	60	45	43	22	25	41	53
TCONS_00048973	4	26	23	11	9	34	27	10	9	30	27	38	40	44	44	42	59	482	488	122	150
TCONS_00064473	3	14	11	10	5	26	22	15	18	66	52	57	64	41	64	46	46	23	26	42	55
TCONS_00010680	4	21	21	6	15	30	22	144	122	2	4	35	67	22	31	77	83	160	188	86	137
TCONS_00008317	6	5	5	6	14	236	181	712	449	1	1	769	538	593	701	399	506	691	685	754	792
TCONS_00010705	4	166	138	59	37	1081	951	198	204	5	6	85	44	81	96	232	275	118	72	87	107
TCONS_00008316	6	0	1	6	6	40	40	19	11	30	30	575	659	759	622	201	294	381	202	495	919
TCONS_00002239	7	36	31	15	14	8	0	24	30	10	10	74	71	72	62	32	30	41	34	23	54
TCONS_00017324	7	33	32	18	7	1	5	5	10	18	6	89	54	45	53	11	28	30	52	50	47
TCONS_00015622	7	42	43	35	55	54	42	496	487	96	68	227	320	424	198	243	270	265	317	164	162
TCONS_00058200	7	31	30	41	48	53	44	20	17	18	19	24	28	40	37	46	49	572	543	53	57
TCONS_00003074	7	80	71	75	54	6	5	25	32	34	39	10	21	16	7	22	23	12	8	122	68
TCONS_00054099	7	173	159	208	216	512	501	445	403	236	278	465	446	385	503	306	321	340	321	465	304
TCONS_00048431	7	19	14	12	18	53	24	101	116	6	4	292	288	299	242	107	103	263	279	8	9
TCONS_00048386	7	19	15	17	27	50	27	103	113	31	36	239	237	240	194	87	82	211	226	7	8
TCONS_00057500	7	7	4	1	2	0	1	2	1	1	1	3	9	4	5	7	8	1	4	3	1
TCONS_00075539	7	0	0	0	0	0	0	0	0	0	0	216	243	64	186	0	2	25	10	1	0
TCONS_00009855	7	11	6	16	1	5	7	10	10	30	26	13	11	4	10	7	21	65	59	8	12
TCONS_00001479	7	77	74	68	82	651	648	299	327	579	601	565	697	499	518	391	320	390	444	194	157
TCONS_00064507	7	60	66	32	28	18	16	24	20	17	20	455	298	414	464	37	46	259	281	27	24
TCONS_00003408	7	13	15	8	8	27	22	25	34	10	12	234	230	162	180	31	38	97	90	13	11
TCONS_00022264	7	270	233	391	570	451	379	271	260	488	540	315	354	255	302	439	381	395	356	259	257
TCONS_00070182	7	32	31	58	79	2411	1593	261	262	64	73	67	94	57	48	319	192	366	361	422	468
TCONS_00070157	7	32	31	58	77	2234	1475	244	247	60	69	63	87	53	45	297	178	338	334	391	432
TCONS_00050128	7	7	5	19	16	0	0	16	10	9	8	3	3	9	2	1	8	70	81	2	10
TCONS_00010563	7	17	15	21	10	10	17	6	7	1	6	3	1	5	6	2	9	2	15	5	3
TCONS_00050098	7	1	1	0	0	286	225	38	35	5	3	10	18	26	9	688	763	199	173	84	84
TCONS_00050075	7	1	1	0	0	245	196	28	26	3	2	8	13	27	8	541	575	159	135	66	63
TCONS_00025770	7	28	31	9	22	63	39	6	11	2	0	163	82	71	102	34	3	0	7	13	11
TCONS_00018042	7	101	84	198	201	17	14	44	45	9	2	686	610	325	712	52	127	0	2	470	393
TCONS_00008150	7	85	84	39	31	69	35	37	42	805	666	935	1261	1289	1094	175	253	2337	1681	1163	1166
TCONS_00061938	7	5	9	0	0	6	6	58	49	1	1	59	55	67	55	77	80	48	22	110	163
TCONS_00076230	7	39	30	52	54	87	82	52	53	138	139	65	63	63	53	29	37	21	21	30	20
TCONS_00045793	7	41	25	17	6	10	5	33	38	3	4	11	10	16	9	3	19	73	90	13	7
TCONS_00047407	7	177	182	1310	1454	173	109	827	792	101	106	454	581	470	309	1054	1069	778	923	466	369
TCONS_00023673	7	0	0	0	0	552	406	3	5	1	0	0	0	1	2	1	8	2	1	3	0
TCONS_00019052	7	5	2	1	0	391	287	5	4	6	2	1	2	2	1	19	14	36	24	22	3
TCONS_00031542	7	38	37	17	15	6	5	24	34	9	7	84	82	63	66	34	36	44	37	28	66
TCONS_00042790	7	1	0	1	5	25	11	2	2	54	65	33	8	5	17	61	143	784	812	71	63
TCONS_00048927	7	1	1	1	1	6	4	0	2	7	4	1	1	0	0	61	82	8	4	1	1
TCONS_00036926	7	66	58	49	39	707	453	186	183	547	508	387	389	219	237	417	444	576	533	597	576
TCONS_00019367	7	5	0	3	0	25	17	1	0	8	20	10	15	12	26	15	11	0	1	0	1
TCONS_00019348	7	4	0	3	0	26	18	1	0	6	15	11	14	11	25	16	11	0	1	0	1
TCONS_00011382	7	0	1	7	2	2	2	1	1	1	1	1	2	0	0	3	8	51	32	1	2
TCONS_00056951	7	3	2	8	5	213	170	26	12	10	10	10	1	2	4	91	77	5	11	6	3
TCONS_00057017	7	0	0	0	0	218	183	19	10	0	1	6	1	0	2	107	89	0	9	4	3
TCONS_00007917	7	1313	1336	906	762	235	225	410	455	119	106	330	344	325	322	477	522	241	318	345	406
TCONS_00007918	7	1294	1315	892	749	232	222	406	449	117	105	326	339	319	317	469	515	239	316	342	399
TCONS_00001480	7	59	59	54	60	549	523	247	265	502	507	496	637	453	463	342	281	351	399	164	140
TCONS_00071580	7	176	173	52	39	34	27	231	266	24	26	366	242	509	456	435	566	185	200	1037	1062
TCONS_00033638	7	19	25	7	6	2166	1999	408	373	1	5	3	14	9	15	220	258	184	217	286	162
TCONS_00067212	7	28	26	92	112	1438	1723	5731	3789	336	444	415	276	615	435	902	773	1083	1123	1280	2272
TCONS_00013515	7	100	100	162	178	465	458	889	949	109	89	130	140	144	84	215	276	630	817	149	294
TCONS_00003451	7	320	342	104	60	644	639	462	559	61	81	379	467	366	288	283	325	388	414	258	313
TCONS_00013545	7	36	34	13	11	538	536	952	958	18	11	28	35	59	26	128	212	763	992	93	280
TCONS_00008378	7	69	59	25	16	154	197	388	308	20	16	151	151	326	131	157	224	902	559	517	800
TCONS_00008380	7	67	59	25	16	149	191	376	298	19	15	150	150	325	130	154	218	885	546	510	787
TCONS_00036349	7	60	35	156	206	1931	2460	1967	1374	402	378	600	3513	680	990	407	624	919	875	770	983
TCONS_00007987	7	111	121	55	42	597	405	211	230	143	95	684	555	525	578	773	770	369	337	805	1195
TCONS_00003185	7	6	10	7	2	4	2	30	37	22	25	21	26	11	24	67	165	319	261	424	344
TCONS_00034248	7	188	156	589	713	301	331	183	153	157	200	663	703	617	754	105	118	76	78	131	152
TCONS_00034443	7	0	0	0	0	5	2	0	0	38	25	9	14	6	17	24	45	33	38	165	204
TCONS_00008379	7	69	59	25	16	154	197	376	300	20	16	149	149	318	130	155	216	863	541	496	770
TCONS_00008381	7	67	58	24	16	149	191	365	291	19	16	149	148	317	130	152	211	850	528	490	760
TCONS_00012631	7	1	0	5	5	6	4	1	3	215	192	11	23	8	12	74	126	66	92	253	109
TCONS_00019134	7	0	2	1	3	707	396	1	7	2	2	67	60	59	65	59	82	260	237	28	35
TCONS_00049331	7	5	6	5	4	5	3	4	6	7	1	24	7	20	29	54	71	0	4	4	5
TCONS_00035648	7	1	0	3	0	0	2	1	0	2	8	205	245	351	191	4	7	9	12	4	4
TCONS_00035596	7	15	10	18	26	49	44	24	25	50	68	165	169	221	147	3	13	21	22	7	6
TCONS_00002791	7	31	30	57	57	36	35	29	27	143	162	39	37	26	40	27	31	117	89	27	24
TCONS_00059326	7	14	4	15	10	0	0	3	6	52	28	19	20	7	19	44	80	65	63	352	607
TCONS_00037951	7	418	335	162	100	41	23	69	101	166	129	13	48	29	16	213	259	10	7	960	608
TCONS_00015097	7	3	0	2	0	4	2	41	22	10	6	291	162	153	269	67	72	116	117	34	26
TCONS_00015079	7	2	1	1	0	4	3	33	17	12	11	251	137	109	251	45	54	85	80	23	18
TCONS_00001481	7	60	59	54	61	551	530	249	268	501	511	501	640	459	464	347	283	354	399	165	140
TCONS_00073944	7	0	0	0	1	3	8	31	41	4	8	8	4	17	4	67	38	29	42	39	75
TCONS_00013043	7	13	8	12	7	19	23	39	48	18	11	59	133	70	65	159	118	179	120	36	36
TCONS_00040103	7	14	13	5	13	3	2	3	6	165	228	400	281	425	318	10	19	6	22	13	4
TCONS_00009694	7	1	5	4	1	0	0	1	0	0	2	60	57	23	43	6	8	115	118	0	0
TCONS_00047408	7	176	183	1354	1537	185	114	872	824	90	91	478	602	500	337	1096	1107	828	947	496	390
TCONS_00070409	7	43	44	23	11	31	24	46	38	10	16	138	150	118	122	85	368	157	114	153	247
TCONS_00014765	7	0	0	0	0	0	0	7	11	19	11	205	174	155	195	0	0	6	1	0	1
TCONS_00050666	7	122	100	59	40	137	68	186	173	28	26	618	880	575	448	294	540	559	577	522	724
TCONS_00020943	7	3	3	6	3	19	30	6	10	55	53	143	163	129	118	21	41	270	231	28	69
TCONS_00036929	7	65	58	46	39	704	453	187	183	546	507	387	390	218	237	419	444	577	533	597	577
TCONS_00036927	7	65	58	46	39	704	453	187	183	546	507	387	390	218	237	419	444	577	533	597	577
TCONS_00036928	7	65	58	46	39	704	453	187	183	546	507	387	390	218	237	419	444	577	533	597	577
TCONS_00049029	7	1	2	6	0	3	2	0	0	5	12	39	21	32	25	22	32	35	48	17	18
TCONS_00049027	7	1	2	4	0	3	2	0	0	5	11	39	21	34	25	22	33	42	48	17	21
TCONS_00002046	7	2	0	1	5	3	3	6	14	53	99	1060	2477	794	1090	115	49	55	85	4	7
TCONS_00063894	7	87	107	50	37	135	81	98	103	58	68	252	325	611	248	90	74	96	99	204	311
TCONS_00043158	7	79	71	194	285	159	131	108	111	347	370	151	171	126	140	144	165	181	172	194	182
TCONS_00025376	7	104	95	131	110	3111	3018	276	270	315	363	127	151	116	146	186	212	330	259	331	297
TCONS_00001483	7	50	51	50	53	488	460	219	231	522	505	429	548	407	402	293	243	307	350	143	122
TCONS_00001482	7	50	51	50	53	488	460	219	231	522	505	429	548	407	402	293	243	307	350	143	122
TCONS_00039587	7	2	2	14	19	2	1	5	10	68	33	4	6	6	2	10	6	54	39	55	71
TCONS_00068975	7	412	405	374	479	1054	980	1795	1595	187	207	229	242	236	211	492	557	471	543	460	524
TCONS_00070474	7	42	42	22	11	30	23	44	36	10	16	136	145	117	120	83	360	153	112	150	240
TCONS_00018224	7	0	0	1	1	18	9	1	0	24	17	38	24	48	58	49	55	1257	1040	72	54
TCONS_00046169	7	88	106	65	55	241	312	43	56	25	17	16	9	11	16	250	322	110	134	817	801
TCONS_00046168	7	88	106	65	55	241	314	43	56	25	17	16	9	11	16	250	322	110	134	818	802
TCONS_00046167	7	79	95	59	50	234	314	39	51	23	15	14	8	10	14	222	286	98	119	728	714
TCONS_00000429	7	38	35	17	17	46	44	16	24	25	17	419	455	209	279	117	192	327	289	69	83
TCONS_00008888	7	2	1	0	3	9	5	176	190	0	2	4	14	70	2	10	13	103	82	42	42
TCONS_00078466	7	4	5	56	29	0	0	0	0	49	63	11	30	4	4	6	18	0	0	0	0
TCONS_00065617	7	1	1	9	4	38	34	1722	1155	14	24	50	202	74	27	86	158	222	281	51	90
TCONS_00073711	7	682	580	840	856	69	43	247	328	28	38	59	86	66	67	127	110	196	155	96	79
TCONS_00069054	7	9	8	3	1	2748	3381	16	20	7	5	7	2	8	6	16	24	246	322	11	6
TCONS_00025769	7	40	46	13	25	107	88	15	22	2	0	127	78	59	104	62	14	1	10	11	8
TCONS_00050273	7	95	105	69	56	47	72	16	13	148	107	49	60	53	49	88	116	88	92	15	19
TCONS_00036301	7	4	1	3	2	90	131	5559	5248	14	12	189	462	274	158	319	333	461	659	470	323
TCONS_00036925	7	34	28	12	7	630	382	154	148	453	436	360	361	206	213	382	413	537	501	556	541
TCONS_00075625	7	5	4	5	2	4	6	1	1	2	0	0	0	0	0	3	45	2233	1469	2	1
TCONS_00005595	7	1	0	1	0	4	2	1	0	11	15	14	16	47	19	62	51	3	0	26	46
TCONS_00065422	7	4	4	20	10	32	19	6	9	252	180	263	327	212	234	70	79	280	258	199	182
TCONS_00019632	7	53	49	20	24	42	15	37	26	5	0	197	142	126	232	52	93	36	30	68	52
TCONS_00036492	7	2	0	2	0	195	144	1	4	11	2	64	87	64	62	9	19	172	127	0	1
TCONS_00001311	7	21	29	8	5	11	7	47	34	9	10	9	14	10	15	46	61	685	565	4	6
TCONS_00009540	7	43	28	32	57	44	28	20	37	24	30	3	12	0	2	63	58	42	38	24	7
TCONS_00046148	7	9	5	9	9	3	1	3	3	5	11	344	293	281	296	2	3	0	1	2	3
TCONS_00047409	7	185	193	1421	1639	201	123	921	868	101	101	525	646	551	367	1165	1170	895	994	538	421
TCONS_00047410	7	183	192	1415	1631	200	123	917	866	101	100	524	645	549	365	1164	1166	893	992	537	420
TCONS_00042994	7	343	295	96	90	178	131	1960	2065	87	80	56	126	88	49	358	271	305	322	373	353
TCONS_00003073	7	95	91	94	63	11	7	36	41	16	12	15	27	24	10	36	32	17	11	137	81
TCONS_00064460	7	60	65	31	28	18	16	23	19	17	20	452	297	412	461	37	45	258	279	27	23
TCONS_00042995	7	332	272	94	80	165	142	1845	1936	58	60	51	120	93	46	340	247	285	311	335	321
TCONS_00004675	7	0	2	0	0	0	0	0	2	10	14	3	5	3	4	319	252	210	141	29	47
TCONS_00014317	7	137	124	58	38	155	164	158	135	249	247	1376	1297	562	840	88	83	70	122	68	58
TCONS_00014318	7	142	128	61	39	167	175	168	143	252	249	1412	1332	580	862	92	86	73	128	72	59
TCONS_00025047	7	1	6	2	1	120	148	15	23	8	18	16	58	12	16	31	52	159	117	117	187
TCONS_00019115	7	4	4	5	9	10	3	8	9	9	9	104	102	86	78	10	9	11	7	5	1
TCONS_00034349	7	11	18	43	21	13	9	25	19	69	49	210	175	113	203	0	9	7	12	4	15
TCONS_00020730	7	581	557	203	218	256	282	264	244	99	113	1141	1047	771	1044	302	395	160	193	612	544
TCONS_00035289	7	13	19	13	7	804	192	32	13	30	25	17	22	21	6	3281	5062	11	8	40	37
TCONS_00052460	7	57	47	23	15	1157	1313	95	69	49	101	251	461	238	644	126	170	221	183	263	134
TCONS_00013516	7	109	110	174	197	502	508	913	969	117	96	141	153	162	92	230	290	720	941	159	306
TCONS_00041414	7	44	43	27	12	16	3	63	69	0	7	90	145	50	71	5	8	104	99	1	6
TCONS_00010662	7	256	239	93	52	1429	1147	262	299	12	8	111	70	105	109	300	412	111	84	146	161
TCONS_00025482	7	9	8	43	62	2	6	3	2	80	88	3	7	2	9	3	6	1622	1412	138	95
TCONS_00058397	7	24	19	20	25	6	14	39	50	9	10	17	22	42	34	16	34	72	53	104	97
TCONS_00036479	7	135	105	91	62	1924	1667	546	589	37	42	908	1038	647	862	673	776	788	778	546	562
TCONS_00051949	7	40	39	12	12	13	14	35	30	15	7	28	25	49	39	63	85	18	9	3	3
TCONS_00050078	7	57	32	30	27	5	6	8	5	8	3	7	2	4	1	26	25	44	54	6	14
TCONS_00028566	7	63	60	24	10	3	5	23	27	23	10	286	219	106	266	0	1	1	0	0	0
TCONS_00070637	7	18	15	39	25	5	9	6	4	19	18	20	40	54	40	42	55	666	421	138	125
TCONS_00074312	7	68	79	36	42	5	6	24	39	22	11	16	6	7	11	23	36	148	110	15	23
TCONS_00020146	7	29	26	71	92	208	215	95	109	141	162	169	146	190	118	83	99	484	417	79	55
TCONS_00067886	7	101	88	80	84	122	100	161	138	150	168	42	49	46	40	32	32	139	113	31	23
TCONS_00008852	7	17	16	38	41	62	49	191	191	47	72	4	14	61	2	12	13	86	73	37	36
TCONS_00022184	7	41	76	60	51	0	7	6	9	149	123	54	76	17	98	70	45	425	480	9	22
TCONS_00064530	7	89	72	45	61	125	117	194	158	96	76	123	111	133	111	174	228	152	191	230	172
TCONS_00020550	7	98	94	131	124	94	79	159	155	180	200	147	221	169	155	172	166	131	162	172	161
TCONS_00020558	7	99	94	132	125	96	79	160	155	180	201	148	223	170	156	173	166	132	163	173	162
TCONS_00009888	7	11	6	17	1	5	7	10	12	31	26	12	9	5	11	8	20	70	60	10	12
TCONS_00037950	7	299	276	122	69	36	18	52	71	121	92	12	41	13	12	192	254	5	10	920	558
TCONS_00027248	7	32	25	15	6	46	39	19	20	48	43	273	303	194	219	177	158	264	242	1	1
TCONS_00049008	7	0	0	1	0	3	3	0	1	7	2	1	0	0	1	62	69	3	2	1	1
TCONS_00052351	7	99	77	91	65	4	13	28	45	16	10	48	146	10	14	43	71	335	316	113	46
TCONS_00067943	7	9	5	5	2	0	0	10	4	12	7	1	5	0	0	34	47	82	73	0	4
TCONS_00080572	7	3	0	5	12	0	2	3	0	3	1	42	33	17	39	1	2	0	0	0	3
TCONS_00058703	7	198	213	144	201	197	199	164	176	51	59	129	121	79	83	70	42	345	176	180	155
TCONS_00073029	7	5	6	10	4	31	20	25	30	18	15	29	31	66	60	78	178	115	93	171	173
TCONS_00060446	7	1	6	5	8	26	11	4	1	8	0	10	9	9	13	81	55	13	16	3	5
TCONS_00076440	7	131	111	84	71	1986	1718	567	607	44	52	928	1075	697	883	706	819	809	803	584	566
TCONS_00076441	7	131	112	85	70	1999	1739	571	607	44	52	926	1071	697	882	709	827	812	810	584	568
TCONS_00076439	7	131	111	84	71	1986	1718	567	607	44	52	928	1075	697	883	706	819	809	803	584	566
TCONS_00025772	7	39	53	13	23	110	81	14	20	3	0	149	89	73	119	59	15	2	12	13	10
TCONS_00069577	7	0	0	0	0	2	0	0	0	8	8	2	4	0	0	38	41	230	252	8	3
TCONS_00055341	7	3	4	3	0	2	0	0	0	1	3	38	9	12	94	38	62	106	137	115	84
TCONS_00029842	7	256	225	69	50	276	232	227	244	82	75	127	206	231	125	159	187	228	254	151	199
TCONS_00054045	7	53	42	29	19	15	12	127	141	4	1	213	143	173	170	194	251	39	51	242	295
TCONS_00054063	7	76	63	40	27	19	15	178	191	2	1	308	199	245	243	274	367	50	72	347	427
TCONS_00042239	7	28	30	9	4	107	67	8	12	5	11	97	65	45	89	240	350	328	545	49	16
TCONS_00064521	7	325	325	138	146	177	187	323	315	125	108	196	162	190	205	198	323	181	202	314	250
TCONS_00080446	7	0	0	2	3	0	2	2	1	1	6	24	27	5	47	29	33	1	0	1	0
TCONS_00051369	7	120	96	43	17	14	18	49	72	18	33	335	402	392	805	39	72	213	143	77	52
TCONS_00012516	7	1	3	0	1	27	27	0	1	4	9	7	10	2	4	66	93	1629	1776	2	0
TCONS_00012515	7	1	3	0	1	205	112	1	2	19	20	16	15	6	9	64	87	1497	1627	2	1
TCONS_00036478	7	134	108	84	62	1947	1708	547	585	36	45	888	1016	631	842	678	785	792	773	558	561
TCONS_00057498	7	13	10	6	8	24	20	12	12	0	0	3	0	0	4	16	22	95	103	3	2
TCONS_00026171	7	358	318	167	143	826	481	609	447	393	254	67	121	140	42	224	351	344	232	113	92
TCONS_00009404	7	12	21	27	28	19	15	1	1	26	13	4	1	0	5	12	6	9	9	2	2
TCONS_00003915	7	63	67	48	29	3	5	21	23	2	2	45	28	50	43	11	39	18	31	29	28
TCONS_00006370	7	6	4	0	1	8	1	1	1	38	59	10	11	33	6	32	33	1223	1010	35	37
TCONS_00000937	7	106	90	48	44	184	115	32	41	41	23	13	16	21	19	36	57	331	345	30	63
TCONS_00055977	7	267	263	139	87	532	352	119	108	26	31	77	75	76	60	301	316	751	889	176	173
TCONS_00000428	7	194	168	79	48	829	484	187	143	21	43	129	469	166	309	288	592	205	229	241	194
TCONS_00030699	7	41	38	18	19	19	22	622	620	115	52	338	470	634	288	306	367	379	416	218	200
TCONS_00040074	7	0	0	0	0	0	0	0	0	14	12	171	85	180	150	19	46	64	27	53	76
TCONS_00010500	7	19	30	26	42	59	48	50	32	486	462	157	259	97	94	175	228	177	164	80	87
TCONS_00053105	7	0	5	6	5	20	14	11	9	8	6	34	26	38	30	57	60	6	2	5	1
TCONS_00069442	7	187	171	219	224	224	213	211	242	67	88	59	73	74	89	108	121	82	96	77	83
TCONS_00069392	7	359	351	537	654	947	949	812	776	1041	1217	297	305	298	311	230	271	336	437	233	207
TCONS_00019030	7	0	0	0	0	159	115	15	22	26	0	18	47	13	43	27	23	10	12	4	7
TCONS_00069596	7	14	12	29	28	30	32	123	166	26	35	51	43	30	37	51	59	22	43	33	34
TCONS_00036359	7	1	0	0	0	4	11	2	0	16	17	11	7	13	4	13	6	109	95	39	42
TCONS_00060504	7	4	1	11	9	0	5	3	0	31	60	6	4	11	4	8	3	52	32	5	18
TCONS_00025480	7	9	10	34	45	31	22	3	2	6	9	7	4	1	6	68	65	172	170	4	1
TCONS_00037298	7	13	12	23	24	140	130	5	2	23	16	7	7	7	9	32	34	15	26	13	17
TCONS_00072388	7	16	27	16	23	0	0	3	6	9	4	34	82	28	38	2	4	0	6	1	1
TCONS_00028837	7	30	22	25	11	17	13	4	1	503	330	104	212	359	43	6	25	66	49	45	106
TCONS_00014319	7	171	152	71	53	206	230	214	171	288	268	1847	1720	744	1108	118	132	121	158	97	87
TCONS_00075377	7	354	338	1102	1402	191	179	135	135	21	10	31	66	66	35	88	87	121	98	25	18
TCONS_00065323	7	0	0	0	0	0	0	0	1	19	6	0	0	0	0	9	11	164	131	55	72
TCONS_00007065	7	8	15	7	9	3	2	4	13	0	3	2	6	10	13	3	15	108	83	10	7
TCONS_00036935	7	35	28	14	7	633	382	154	148	454	437	361	360	207	213	381	413	537	501	556	541
TCONS_00003276	7	33	38	44	53	548	230	105	96	106	142	75	59	54	63	60	62	118	145	56	78
TCONS_00034871	7	2	2	0	2	18	11	12	12	21	58	30	17	18	14	25	34	318	255	185	146
TCONS_00034938	7	2	2	0	2	17	11	11	11	19	57	29	16	17	13	24	31	299	241	172	136
TCONS_00057525	7	0	0	0	0	0	2	0	0	14	1	559	300	125	477	0	4	0	0	0	0
TCONS_00008329	7	13	11	35	31	3	2	1	2	117	128	17	35	32	30	5	12	40	18	3	3
TCONS_00009113	7	0	1	0	0	1	0	0	3	26	44	2	2	0	1	8	8	298	255	4	3
TCONS_00057642	7	7	7	8	5	53	60	1916	1500	3	4	42	124	65	66	114	205	245	372	686	250
TCONS_00064526	7	35	25	33	43	193	53	29	29	9	26	31	30	57	21	56	31	61	90	108	124
TCONS_00016696	7	3	4	6	4	0	2	0	1	21	24	2	2	7	1	35	26	18	16	163	239
TCONS_00022896	7	0	0	0	0	0	0	0	2	0	4	0	3	0	0	39	101	499	333	14	56
TCONS_00037912	7	322	278	123	77	39	19	55	79	119	92	13	43	23	13	203	246	6	9	937	573
TCONS_00085954	7	107	111	33	15	30	10	19	29	311	344	104	99	86	83	22	261	428	452	66	49
TCONS_00012545	7	2	4	0	2	25	25	0	0	4	3	8	22	0	1	68	104	1773	1914	0	0
TCONS_00019290	7	33	13	44	48	24	36	68	30	61	65	66	87	89	82	18	13	13	10	11	9
TCONS_00025484	7	12	9	37	49	34	25	2	2	7	11	8	6	0	8	77	74	185	181	5	1
TCONS_00012313	7	5	1	3	6	0	0	0	0	21	1	0	0	1	0	1	6	0	0	0	0
TCONS_00013544	7	100	99	163	179	455	449	889	950	110	89	131	141	145	84	214	277	624	806	150	298
TCONS_00009239	7	33	54	64	93	13	24	22	19	79	50	25	22	5	8	8	6	11	6	5	6
TCONS_00054092	7	226	198	86	79	4399	2988	860	790	185	149	618	821	751	514	657	783	907	1161	677	808
TCONS_00025768	7	76	71	96	136	163	144	60	64	104	136	114	97	67	105	92	40	63	56	57	39
TCONS_00006194	7	23	20	34	68	50	43	49	50	11	2	17	17	23	8	99	109	179	233	49	86
TCONS_00034908	7	201	177	420	605	716	696	462	443	596	692	289	300	204	253	200	238	315	261	200	162
TCONS_00014320	7	167	150	69	52	204	225	209	169	288	266	1815	1687	731	1088	115	129	118	155	96	85
TCONS_00011282	7	0	2	0	0	2365	1746	550	245	39	41	4	11	5	1	31	43	315	225	23	16
TCONS_00074633	7	288	248	120	113	113	107	97	94	36	45	55	46	57	57	47	64	965	866	69	66
TCONS_00039988	7	118	153	61	51	118	44	60	78	27	20	114	63	89	72	295	308	9	9	145	182
TCONS_00074752	7	1	0	0	0	0	0	0	0	10	5	0	2	1	1	73	114	0	0	0	0
TCONS_00023677	7	1	2	0	0	46	28	6	3	0	1	17	21	13	11	58	56	58	53	5	7
TCONS_00050710	7	8	11	15	11	305	355	105	69	8	6	12	16	59	8	349	136	480	512	81	120
TCONS_00046166	7	77	93	58	50	218	293	39	50	22	15	15	8	10	14	223	291	97	121	733	720
TCONS_00053950	7	30	31	21	31	56	47	42	44	64	81	109	85	159	137	39	67	69	67	67	70
TCONS_00053951	7	28	27	13	5	9	9	4	8	14	17	94	71	146	139	34	46	65	47	49	51
TCONS_00015078	7	96	109	129	138	187	185	172	141	173	212	179	122	169	166	89	93	131	118	86	72
TCONS_00046255	7	12	12	5	12	36	33	13	15	0	0	3	0	0	3	20	28	92	113	3	2
TCONS_00000375	7	900	913	767	693	205	200	200	209	98	101	357	369	222	285	326	368	411	344	216	204
TCONS_00067246	7	1	0	0	2	342	323	164	103	13	6	31	107	89	18	40	163	64	196	86	149
TCONS_00069659	7	180	168	119	108	25	23	85	91	23	14	167	187	67	146	39	68	22	11	377	207
TCONS_00038912	7	1	0	1	0	0	0	2	2	0	1	2	0	0	1	5	6	117	90	1	4
TCONS_00074589	7	44	34	24	18	616	426	94	99	265	219	335	912	409	549	148	165	377	534	171	131
TCONS_00042213	7	0	4	1	1	19	1	4	2	23	9	32	46	26	48	36	17	264	238	14	22
TCONS_00018423	7	5	8	8	7	0	0	0	2	0	2	2	7	0	2	1	5	205	201	0	1
TCONS_00003916	7	76	75	55	31	8	7	21	20	3	2	45	28	56	46	14	38	17	30	28	24
TCONS_00052381	7	15	16	13	16	6	4	44	50	8	8	19	45	17	3	18	49	174	191	135	103
TCONS_00038245	7	1228	1216	1208	1083	20	41	82	135	403	286	207	234	105	206	1	0	0	1	0	0
TCONS_00058201	7	53	44	64	86	102	87	53	53	132	129	49	57	60	51	56	60	554	503	69	68
TCONS_00045334	7	11	8	6	9	189	52	12	11	7	15	15	22	32	18	25	33	10	3	177	247
TCONS_00041686	7	21	11	5	0	20	28	1	2	17	7	219	194	222	243	1	6	62	75	0	0
TCONS_00051203	7	14	16	40	49	102	102	69	51	73	100	215	155	229	199	40	41	45	45	33	29
TCONS_00052327	7	12	12	10	11	5	3	43	46	7	7	16	37	13	4	17	43	148	156	122	98
TCONS_00014468	7	37	36	20	23	6	11	10	8	43	21	23	22	17	10	18	20	3	5	52	53
TCONS_00053514	7	1025	949	342	237	283	178	892	952	161	114	824	864	635	639	1035	850	446	449	441	345
TCONS_00050655	7	88	82	28	23	204	227	843	667	18	15	22	27	53	20	221	122	351	393	81	110
TCONS_00036688	7	166	227	118	98	115	35	13	13	10	5	322	213	204	214	58	46	17	30	142	182
TCONS_00002392	7	9	7	12	13	0	2	0	3	8	5	0	4	0	0	22	37	0	2	1	0
TCONS_00069537	7	51	48	82	99	101	105	69	61	176	207	58	61	44	63	66	64	212	258	43	32
TCONS_00001161	7	4	3	4	1	99	124	50	56	0	0	2	3	5	6	180	71	16	10	4	1
TCONS_00058448	7	3	3	3	0	2630	2222	3402	2068	107	87	346	681	337	438	598	1273	465	549	1098	1003
TCONS_00058449	7	3	3	3	0	2627	2215	3397	2065	107	87	346	681	336	438	598	1272	463	549	1095	1002
TCONS_00051739	7	7	8	10	9	43	45	18	13	26	33	385	295	327	249	0	0	10	8	0	0
TCONS_00069900	7	3	1	8	7	0	0	27	39	5	9	22	32	27	38	205	295	79	41	211	165
TCONS_00009657	7	43	35	47	37	21	20	25	28	26	35	16	14	17	18	30	27	57	79	11	10
TCONS_00047850	7	0	0	0	1	4	4	1	0	2	6	217	295	108	245	7	3	0	2	107	34
TCONS_00025039	7	85	54	26	30	13	7	15	6	23	9	14	4	17	13	23	35	92	90	6	6
TCONS_00000155	7	16	24	6	2	84	39	14	29	428	359	303	481	366	251	79	130	160	115	72	29
TCONS_00024471	7	9	6	3	0	1	2	6	3	18	28	13	24	22	19	44	31	27	29	41	38
TCONS_00041523	7	1	0	1	0	282	204	3	1	0	2	13	10	5	5	14	16	43	44	42	23
TCONS_00054530	7	74	77	41	32	4	4	25	18	3	4	51	105	31	36	317	204	780	842	125	66
TCONS_00054529	7	74	80	41	32	4	4	25	18	3	4	51	105	31	36	318	204	781	840	125	67
TCONS_00054386	7	84	62	33	21	303	154	192	191	19	26	35	36	33	23	16	10	35	47	166	73
TCONS_00065310	7	8	10	20	19	35	49	19	21	225	273	9	8	11	8	17	17	135	113	57	70
TCONS_00036515	7	143	117	100	71	2000	1728	578	638	39	46	868	1033	607	825	684	801	828	814	557	550
TCONS_00014638	7	0	0	1	1	3	4	0	0	15	18	0	0	0	3	11	9	0	0	0	0
TCONS_00060440	7	3	2	7	6	2	3	5	3	17	35	7	4	5	4	6	4	43	31	5	13
TCONS_00045306	7	52	35	57	86	187	85	52	43	118	138	16	19	31	18	20	24	8	3	155	214
TCONS_00009090	7	43	35	37	28	29	25	80	102	12	26	39	55	58	44	72	83	49	34	252	350
TCONS_00043290	7	22	19	15	32	46	51	44	48	10	25	13	12	17	20	28	35	17	22	21	22
TCONS_00043299	7	11	7	2	12	17	17	1	1	10	31	3	6	7	15	14	30	0	0	2	2
TCONS_00003105	7	6	9	7	2	4	2	31	37	23	26	21	27	12	25	68	170	320	267	431	350
TCONS_00011272	7	50	58	31	18	459	339	56	75	1	3	63	49	56	76	252	373	189	179	73	75
TCONS_00052210	7	0	0	0	0	10	16	466	141	22	32	38	91	74	18	34	44	481	504	23	49
TCONS_00059344	7	1	1	4	1	1139	668	12	8	1	3	4	1	9	3	164	159	62	129	5	7
TCONS_00068457	7	83	83	165	175	3664	3924	243	222	351	375	76	83	66	89	119	140	104	138	93	67
TCONS_00061816	7	8	7	7	4	2	8	8	8	12	8	15	7	16	7	22	19	58	58	20	28
TCONS_00037943	7	9	6	27	24	2	3	1	0	2	3	0	1	7	4	4	6	0	3	1	2
TCONS_00042789	7	2	0	2	6	21	10	2	2	64	82	24	7	4	12	45	110	599	630	53	49
TCONS_00036339	7	62	35	160	199	1930	2426	1967	1368	449	424	593	3479	677	974	400	614	913	856	742	962
TCONS_00057342	7	55	62	60	51	25	17	17	28	11	8	16	9	1	21	12	14	95	133	9	14
TCONS_00038749	7	26	23	22	26	29	31	51	58	199	282	60	53	113	54	40	33	44	50	23	12
TCONS_00070639	7	55	48	165	259	203	202	53	47	208	252	69	84	54	58	86	97	84	78	60	46
TCONS_00036457	7	2	0	1	0	6	8	16	8	18	18	1	6	5	1	54	28	74	30	88	46
TCONS_00034768	7	388	328	185	146	37	46	93	104	28	26	66	81	59	86	63	82	181	179	117	95
TCONS_00045343	7	6	9	5	7	50	36	5	7	1	5	24	31	25	21	40	27	99	73	4	5
TCONS_00041601	7	2	0	0	0	20	17	4	1	10	12	1	0	3	4	18	30	33	21	10	9
TCONS_00003406	7	21	9	25	19	8	7	1	2	13	4	3	4	0	2	5	10	0	1	3	1
TCONS_00004198	7	52	48	43	43	163	402	12	9	3	14	11	17	13	5	1	18	277	221	19	34
TCONS_00065101	7	0	0	0	0	8	0	3	3	3	14	0	1	0	0	11	10	268	280	1	1
TCONS_00003277	7	8	7	2	5	1	2	1	1	5	0	1	4	2	0	0	5	85	82	0	2
TCONS_00006414	7	1	4	4	4	149	97	2	1	14	18	17	27	15	19	123	135	331	344	100	80
TCONS_00002985	7	0	0	2	0	2	0	0	0	4	3	72	44	45	50	1	6	2	0	1	4
TCONS_00039239	7	13	9	7	0	170	409	8	4	17	19	338	509	318	314	26	67	74	99	280	281
TCONS_00006676	7	16	10	24	22	3	3	6	6	4	7	1	3	0	1	12	13	16	15	7	7
TCONS_00015731	7	53	53	31	13	15	13	27	17	40	18	12	9	9	8	21	38	9	2	2	11
TCONS_00063335	7	139	129	50	55	789	404	215	253	1285	1331	421	634	644	554	55	71	20	40	57	73
TCONS_00071738	7	5	2	5	7	2	0	3	0	11	4	4	2	5	8	20	16	96	90	0	1
TCONS_00034903	7	162	200	108	94	250	182	521	576	249	188	311	245	371	408	148	211	318	228	263	252
TCONS_00066232	7	5	17	17	16	39	13	15	21	27	33	4	3	4	5	28	26	0	0	0	0
TCONS_00049028	7	5	2	9	5	4	1	1	2	6	6	37	22	52	54	26	27	59	66	24	21
TCONS_00023433	7	7	27	2	3	3	0	0	3	10	13	60	69	31	42	3	2	4	0	0	1
TCONS_00007735	7	0	5	0	0	5	0	0	0	0	5	0	0	0	0	206	315	10	4	0	0
TCONS_00002523	7	2	2	3	2	28	18	4	4	12	11	198	179	214	160	114	137	195	171	52	40
TCONS_00016374	7	0	0	0	0	0	0	0	0	26	38	0	2	0	0	33	29	6	23	0	0
TCONS_00012043	7	27	16	2	3	10	4	28	41	130	93	14	35	27	26	13	11	22	36	2	5
TCONS_00048575	7	127	130	68	89	118	91	197	163	10	14	509	477	562	338	291	234	314	286	207	195
TCONS_00027128	7	22	29	44	23	533	437	54	31	0	6	52	46	30	30	50	122	95	35	176	104
TCONS_00027127	7	15	19	30	19	469	401	48	27	0	5	50	37	23	25	42	107	82	29	153	88
TCONS_00004871	7	151	152	418	457	343	345	313	279	167	241	239	301	218	155	302	290	395	485	269	306
TCONS_00004870	7	382	393	674	626	757	737	574	584	1152	1248	319	372	281	243	293	286	392	453	285	297
TCONS_00004810	7	1828	1859	2248	1662	2619	2565	1883	2166	4411	4513	691	728	635	551	520	552	667	699	503	492
TCONS_00048574	7	50	52	46	32	267	174	224	187	197	189	595	477	405	360	297	254	143	181	216	175
